# Supplementary material for: Genome-wide sRNA and mRNA transcriptomic profiling insights into dynamic regulation of taproot thickening in radish (Raphanus sativus L.)
Source: BMC Plant Biol. 2020 Aug 8;20:373. doi: 10.1186/s12870-020-02585-z (PMC7414755; doi:10.1186/s12870-020-02585-z)
Supplement: Supplementary file 2 — Additional file 2 Table S5. Overview of DEGs shared between ‘NAU-DY’ and ‘NAU-YB’. [file 12870_2020_2585_MOESM2_ESM.xlsx]

## Sheet: S2 vs S1
Table S5 Overview of DEGs shared between ‘NAU-DY’ and ‘NAU-YB’ (S2vsS1 pair)
Gene ID	NAU-DY			NAU-YB			Annotation
	S2 vs S1			S2 vs S1
	readcount_DY_S2	readcount_DY_S1	log2.FC	readcount_YB_S2	readcount_YB_S1	log2.FC
Rsa1.0_00011.1_g00003.1	17.6223	1.4412	3.6121	31.4399	1.57681	4.3175	sp|Q9LHF1|LRX4_ARATH Leucine-rich repeat extensin-like protein 4 OS=Arabidopsis thaliana GN=LRX4 PE=2 SV=1//4.25487e-96
Rsa1.0_00015.1_g00016.1	37.6861	131.15	-1.7991	52.8191	288.477	-2.4493	sp|Q9FWR4|DHAR1_ARATH Glutathione S-transferase DHAR1, mitochondrial OS=Arabidopsis thaliana GN=DHAR1 PE=1 SV=1//2.28763e-115
Rsa1.0_00015.1_g00066.1	0	15.474	-4.3801	1.50912	19.3947	-3.6839	sp|O14099|YERG_SCHPO Uncharacterized RING finger protein C2F3.16 OS=Schizosaccharomyces pombe (strain 972 / ATCC 24843) GN=SPAC2F3.16 PE=3 SV=1//3.16591e-66
Rsa1.0_00017.1_g00055.1	86.4127	20.632	2.0664	82.3307	24.3616	1.7568	sp|Q5VRH9|PUB12_ORYSJ U-box domain-containing protein 12 OS=Oryza sativa subsp. japonica GN=PUB12 PE=2 SV=1//3.48749e-23
Rsa1.0_00017.1_g00132.1	133.122	39.6711	1.7466	107.818	37.528	1.5226	sp|Q9M076|PFKA6_ARATH ATP-dependent 6-phosphofructokinase 6 OS=Arabidopsis thaliana GN=PFK6 PE=1 SV=1//0
Rsa1.0_00018.1_g00044.1	28.875	73.0463	-1.339	92.9783	254.891	-1.4549	sp|Q9FWW9|GSXL2_ARATH Flavin-containing monooxygenase FMO GS-OX-like 2 OS=Arabidopsis thaliana GN=At1g12200 PE=2 SV=1//0
Rsa1.0_00018.1_g00061.1	16.773	101.339	-2.595	4.10815	20.0254	-2.2853	sp|Q9LQ04|RMLCD_ARATH Bifunctional dTDP-4-dehydrorhamnose 3,5-epimerase/dTDP-4-dehydrorhamnose reductase OS=Arabidopsis thaliana GN=NRS/ER PE=1 SV=1//2.96153e-157
Rsa1.0_00019.1_g00008.1	21.2316	93.7542	-2.1427	26.4934	89.4837	-1.756	sp|Q2MHE4|HT1_ARATH Serine/threonine-protein kinase HT1 OS=Arabidopsis thaliana GN=HT1 PE=1 SV=1//1.53321e-73
Rsa1.0_00019.1_g00019.1	18.79	1.4412	3.7046	17.9417	2.20753	3.0228	sp|Q93YQ7|GUN24_ARATH Endoglucanase 24 OS=Arabidopsis thaliana GN=At4g39010 PE=2 SV=1//0
Rsa1.0_00020.1_g00047.1	60.2978	24.5763	1.2948	72.9406	32.8764	1.1497	-//-
Rsa1.0_00023.1_g00022.1	86.8374	42.9327	1.0162	107.063	35.6358	1.5871	sp|Q9FVT2|EF1G2_ARATH Probable elongation factor 1-gamma 2 OS=Arabidopsis thaliana GN=At1g57720 PE=2 SV=1//0
Rsa1.0_00024.1_g00028.1	186.095	375.093	-1.0112	68.1617	154.921	-1.1845	-//-
Rsa1.0_00027.1_g00049.1	322.508	70.0881	2.2021	232.069	86.882	1.4174	sp|O65554|CIPK6_ARATH CBL-interacting serine/threonine-protein kinase 6 OS=Arabidopsis thaliana GN=CIPK6 PE=1 SV=1//0
Rsa1.0_00033.1_g00012.1	7.74955	28.9758	-1.9027	3.26975	20.1831	-2.6259	sp|O23429|VA724_ARATH Vesicle-associated membrane protein 724 OS=Arabidopsis thaliana GN=VAMP724 PE=2 SV=2//2.78087e-141
Rsa1.0_00033.1_g00053.1	69.3213	325.561	-2.2316	58.604	122.833	-1.0676	sp|O23324|APS3_ARATH ATP-sulfurylase 3, chloroplastic OS=Arabidopsis thaliana GN=APS3 PE=1 SV=1//0
Rsa1.0_00034.1_g00018.1	20.2762	3.18582	2.6701	22.2175	3.62665	2.615	sp|Q9LM92|SMD3B_ARATH Small nuclear ribonucleoprotein SmD3b OS=Arabidopsis thaliana GN=SMD3B PE=2 SV=1//2.01663e-69
Rsa1.0_00035.1_g00007.1	67.5166	147.079	-1.1233	114.777	48.4868	1.2432	sp|Q9C958|SRK2B_ARATH Serine/threonine-protein kinase SRK2B OS=Arabidopsis thaliana GN=SRK2B PE=1 SV=1//0
Rsa1.0_00037.1_g00028.1	54.7776	17.2945	1.6633	6.70718	29.4863	-2.1363	sp|Q94A43|BEH2_ARATH BES1/BZR1 homolog protein 2 OS=Arabidopsis thaliana GN=BEH2 PE=1 SV=1//6.39961e-145
Rsa1.0_00041.1_g00001.1	13.2698	0	4.4507	20.3731	0	5.4286	sp|Q9M836|LSH2_ARATH Protein LIGHT-DEPENDENT SHORT HYPOCOTYLS 2 OS=Arabidopsis thaliana GN=LSH2 PE=1 SV=1//4.32612e-89
Rsa1.0_00044.1_g00045.1	227.285	87.3067	1.3803	303.584	33.7436	3.1694	sp|Q66GM8|PAE10_ARATH Pectin acetylesterase 10 OS=Arabidopsis thaliana GN=PAE10 PE=2 SV=1//0
Rsa1.0_00045.1_g00045.1	173.569	83.2865	1.0594	266.778	66.3835	2.0067	sp|Q6NNI3|LSH1_ARATH Protein LIGHT-DEPENDENT SHORT HYPOCOTYLS 1 OS=Arabidopsis thaliana GN=LSH1 PE=1 SV=1//1.44204e-100
Rsa1.0_00060.1_g00022.1	40.977	11.4538	1.839	82.163	16.1623	2.3459	-//-
Rsa1.0_00063.1_g00014.1	45.2234	16.2325	1.4782	68.2456	27.4364	1.3146	sp|Q9LF24|LNG1_ARATH Protein LONGIFOLIA 1 OS=Arabidopsis thaliana GN=LNG1 PE=1 SV=1//1.38429e-23
Rsa1.0_00066.1_g00018.1	52.336	118.179	-1.1751	57.2626	118.655	-1.0511	-//-
Rsa1.0_00067.1_g00005.1	104.46	39.7469	1.394	103.961	26.8845	1.9512	sp|Q93ZH0|LYM1_ARATH LysM domain-containing GPI-anchored protein 1 OS=Arabidopsis thaliana GN=LYM1 PE=1 SV=1//0
Rsa1.0_00073.1_g00017.1	0	11.5296	-5.178	0	23.1002	-5.5211	sp|Q39237|TGA1_ARATH Transcription factor TGA1 OS=Arabidopsis thaliana GN=TGA1 PE=1 SV=2//0
Rsa1.0_00075.1_g00032.1	7.32491	35.3474	-2.2707	26.4934	86.1724	-1.7016	sp|Q96PM5|ZN363_HUMAN RING finger and CHY zinc finger domain-containing protein 1 OS=Homo sapiens GN=RCHY1 PE=1 SV=1//8.80747e-67
Rsa1.0_00080.1_g00023.1	614.337	198.052	1.6332	710.71	225.01	1.6593	sp|Q39287|FAD6E_BRAJU Omega-6 fatty acid desaturase, endoplasmic reticulum OS=Brassica juncea PE=2 SV=1//0
Rsa1.0_00087.1_g00118.1	8.81113	49.3802	-2.4865	14.4204	100.206	-2.7968	-//-
Rsa1.0_00089.1_g00046.1	29.7243	61.896	-1.0582	21.3791	68.3545	-1.6768	sp|Q02527|MGAT3_RAT Beta-1,4-mannosyl-glycoprotein 4-beta-N-acetylglucosaminyltransferase OS=Rattus norvegicus GN=Mgat3 PE=1 SV=2//3.54733e-18
Rsa1.0_00090.1_g00036.1	433.55	126.75	1.7742	202.557	96.9735	1.0627	sp|O65595|KPYC_ARATH Probable pyruvate kinase, cytosolic isozyme OS=Arabidopsis thaliana GN=At4g26390 PE=3 SV=1//0
Rsa1.0_00094.1_g00017.1	63.1641	22.149	1.5119	78.5579	22.6272	1.7957	-//-
Rsa1.0_00099.1_g00027.1	24.0979	63.8681	-1.4062	6.9587	28.5402	-2.0361	sp|Q9LSR8|LRK19_ARATH L-type lectin-domain containing receptor kinase I.9 OS=Arabidopsis thaliana GN=LECRK19 PE=1 SV=2//0
Rsa1.0_00104.1_g00048.1	11.2528	38.0023	-1.7558	46.8664	0	5.6304	sp|O64399|MYB34_ARATH Transcription factor MYB34 OS=Arabidopsis thaliana GN=MYB34 PE=1 SV=1//1.15374e-51
Rsa1.0_00107.1_g00039.1	0	13.2743	-5.9663	16.9356	0	5.425	sp|Q9LQI7|CIA30_ARATH Probable complex I intermediate-associated protein 30 OS=Arabidopsis thaliana GN=At1g17350 PE=1 SV=2//1.89255e-06
Rsa1.0_00123.1_g00066.1	15.6052	46.5737	-1.5775	1.92831	42.3372	-4.4565	sp|Q07488|BCB1_ARATH Blue copper protein OS=Arabidopsis thaliana GN=BCB PE=1 SV=2//1.76244e-59
Rsa1.0_00130.1_g00019.1	1294.81	583.915	1.1489	404.778	135.763	1.576	sp|Q9M3B0|PME34_ARATH Probable pectinesterase/pectinesterase inhibitor 34 OS=Arabidopsis thaliana GN=PME34 PE=2 SV=1//0
Rsa1.0_00132.1_g00019.1	71.8691	28.1414	1.3527	54.1605	17.4237	1.6362	sp|Q3EDL4|Y1154_ARATH Probable serine/threonine-protein kinase At1g01540 OS=Arabidopsis thaliana GN=At1g01540 PE=1 SV=2//0
Rsa1.0_00139.1_g00001.1	128.876	44.2222	1.5431	176.315	70.6409	1.3196	sp|Q8VZ14|RMR2_ARATH Receptor homology region, transmembrane domain- and RING domain-containing protein 2 OS=Arabidopsis thaliana GN=RMR2 PE=2 SV=1//0
Rsa1.0_00139.1_g00016.1	653.934	271.629	1.2675	369.314	149.718	1.3026	sp|Q56WK6|PATL1_ARATH Patellin-1 OS=Arabidopsis thaliana GN=PATL1 PE=1 SV=2//0
Rsa1.0_00139.1_g00045.1	54.353	114.007	-1.0687	24.6489	5.04578	2.2884	sp|Q9C9E3|TI11B_ARATH Protein TIFY 11B OS=Arabidopsis thaliana GN=TIFY11B PE=1 SV=1//2.0459e-126
Rsa1.0_00157.1_g00008.1	54.1407	137.749	-1.3473	23.8105	80.5747	-1.7587	sp|Q94KE0|ERDL3_ARATH Sugar transporter ERD6-like 3 OS=Arabidopsis thaliana GN=SUGTL2 PE=2 SV=1//0
Rsa1.0_00169.1_g00023.1	1.48621	20.8595	-3.811	40.4946	13.2452	1.6123	sp|Q9F234|AGL2_BACTQ Alpha-glucosidase 2 OS=Bacillus thermoamyloliquefaciens PE=3 SV=1//2.56535e-126
Rsa1.0_00170.1_g00007.1	58.7055	19.3425	1.6017	81.4923	16.8718	2.272	sp|Q9S784|HA22C_ARATH HVA22-like protein c OS=Arabidopsis thaliana GN=HVA22C PE=2 SV=1//7.02495e-95
Rsa1.0_00189.1_g00010.1	27.495	2.04803	3.7469	40.0754	1.1826	5.0827	sp|Q9FJ40|GDL86_ARATH GDSL esterase/lipase At5g45960 OS=Arabidopsis thaliana GN=At5g45960 PE=2 SV=1//4.8989e-47
Rsa1.0_00191.1_g00023.1	88.3236	39.4435	1.163	162.398	42.6526	1.9288	sp|Q6LA43|APRR2_ARATH Two-component response regulator-like APRR2 OS=Arabidopsis thaliana GN=APRR2 PE=2 SV=2//0
Rsa1.0_00193.1_g00030.1	7.74955	27.9139	-1.8488	0	14.5066	-5.8499	sp|Q00IB6|CPL4_ARATH RNA polymerase II C-terminal domain phosphatase-like 4 OS=Arabidopsis thaliana GN=CPL4 PE=1 SV=1//1.27428e-40
Rsa1.0_00200.1_g00009.1	4.5648	23.5144	-2.3649	13.6659	35.8723	-1.3923	-//-
Rsa1.0_00200.1_g00014.1	52.9729	8.64723	2.6149	84.5943	19.3947	2.1249	sp|Q9FZ45|Y1686_ARATH Uncharacterized membrane protein At1g16860 OS=Arabidopsis thaliana GN=At1g16860 PE=1 SV=1//2.07297e-15
Rsa1.0_00203.1_g00001.1	24.6287	3.56509	2.7883	5.7011	26.648	-2.2247	sp|O77821|LYPA1_RABIT Acyl-protein thioesterase 1 OS=Oryctolagus cuniculus GN=LYPLA1 PE=1 SV=1//8.22513e-25
Rsa1.0_00203.1_g00009.1	691.09	249.935	1.4673	1142.9	303.456	1.9131	sp|P55939|PLDA2_BRAOC Phospholipase D alpha 2 OS=Brassica oleracea var. capitata GN=PLD2 PE=1 SV=2//0
Rsa1.0_00207.1_g00006.1	26.9642	65.3852	-1.2779	23.4751	132.767	-2.4997	sp|Q9LSQ5|FQR1_ARATH NAD(P)H dehydrogenase (quinone) FQR1 OS=Arabidopsis thaliana GN=FQR1 PE=1 SV=1//1.67924e-120
Rsa1.0_00222.1_g00024.1	54.1407	0	7.1574	46.1957	0	9.1946	-//-
Rsa1.0_00244.1_g00014.1	139.492	32.1616	2.1168	156.864	25.9384	2.5964	sp|Q9LXS1|MTPA2_ARATH Metal tolerance protein A2 OS=Arabidopsis thaliana GN=MTPA2 PE=2 SV=2//1.25512e-163
Rsa1.0_00248.1_g00025.1	4.5648	73.5773	-4.0106	2.43135	20.2619	-3.0589	sp|Q29Q28|UTR2_ARATH UDP-galactose/UDP-glucose transporter 2 OS=Arabidopsis thaliana GN=UTR2 PE=2 SV=1//1.50721e-164
Rsa1.0_00250.1_g00014.1	3.07859	21.3905	-2.7966	7.62942	47.7772	-2.6467	sp|Q9ZVF6|PAHX_ARATH Phytanoyl-CoA dioxygenase OS=Arabidopsis thaliana GN=PAHX PE=2 SV=2//0
Rsa1.0_00257.1_g00003.1	226.648	17.1428	3.7248	161.308	56.3708	1.5168	sp|Q9C7T4|BH096_ARATH Transcription factor bHLH96 OS=Arabidopsis thaliana GN=BHLH96 PE=2 SV=1//1.9913e-156
Rsa1.0_00261.1_g00003.1	31.6351	1.21365	4.7041	32.7814	7.72635	2.085	-//-
Rsa1.0_00269.1_g00032.1	62.421	203.134	-1.7023	20.8761	51.2462	-1.2956	-//-
Rsa1.0_00270.1_g00015.1	6.79412	31.9341	-2.2327	3.77279	91.3759	-4.5981	-//-
Rsa1.0_00274.1_g00012.1	38.3231	5.53726	2.791	46.5311	2.28637	4.3471	sp|Q93Y06|Y5720_ARATH Probable inactive receptor kinase At5g67200 OS=Arabidopsis thaliana GN=At5g67200 PE=1 SV=1//0
Rsa1.0_00286.1_g00002.1	7.1126	28.2931	-1.992	15.3427	61.1012	-1.9937	-//-
Rsa1.0_00291.1_g00009.1	25.478	1.66876	3.9324	34.4581	7.88403	2.1278	sp|Q9SEZ3|CDF5_ARATH Cyclic dof factor 5 OS=Arabidopsis thaliana GN=CDF5 PE=2 SV=1//1.30488e-173
Rsa1.0_00323.1_g00036.1	36.5184	73.1222	-1.0017	52.5675	18.1333	1.5355	sp|O50064|FIMB2_ARATH Fimbrin-2 OS=Arabidopsis thaliana GN=FIM2 PE=2 SV=1//0
Rsa1.0_00326.1_g00021.1	88.1113	312.741	-1.8276	9.97693	79.471	-2.9938	sp|Q8VZ91|EF103_ARATH Ethylene-responsive transcription factor 6 OS=Arabidopsis thaliana GN=ERF6 PE=2 SV=2//1.67228e-109
Rsa1.0_00343.1_g00005.1	46.7096	0	6.9444	15.3427	52.4288	-1.7728	sp|Q9C9S4|TPPB_ARATH Trehalose-phosphate phosphatase B OS=Arabidopsis thaliana GN=TPPB PE=1 SV=1//0
Rsa1.0_00344.1_g00021.1	84.5019	16.3842	2.3667	127.52	54.2421	1.2332	sp|Q94C77|RPKL_ARATH Receptor protein kinase-like protein At4g34220 OS=Arabidopsis thaliana GN=At4g34220 PE=2 SV=1//0
Rsa1.0_00360.1_g00003.1	5.52022	23.9695	-2.1184	10.3123	32.2457	-1.6447	sp|P0C5E2|Y1839_ARATH Probable serine/threonine-protein kinase At1g18390 OS=Arabidopsis thaliana GN=At1g18390 PE=2 SV=2//1.72551e-06
Rsa1.0_00362.1_g00025.1	83.9711	38.685	1.1181	137.33	27.4364	2.3235	sp|Q6NNI3|LSH1_ARATH Protein LIGHT-DEPENDENT SHORT HYPOCOTYLS 1 OS=Arabidopsis thaliana GN=LSH1 PE=1 SV=1//2.70832e-96
Rsa1.0_00372.1_g00009.1	73.8861	30.8721	1.259	74.1982	28.5402	1.3784	sp|Q9SIN1|TTL3_ARATH Inactive TPR repeat-containing thioredoxin TTL3 OS=Arabidopsis thaliana GN=TTL3 PE=1 SV=2//0
Rsa1.0_00372.1_g00012.1	71.5506	20.632	1.7941	97.338	14.9008	2.7076	sp|Q9S7R3|LSH10_ARATH Protein LIGHT-DEPENDENT SHORT HYPOCOTYLS 10 OS=Arabidopsis thaliana GN=LSH10 PE=1 SV=1//2.26658e-94
Rsa1.0_00377.1_g00020.1	26.2211	85.7896	-1.7101	62.8798	141.124	-1.1663	sp|Q84VW9|CAPP3_ARATH Phosphoenolpyruvate carboxylase 3 OS=Arabidopsis thaliana GN=PPC3 PE=2 SV=2//0
Rsa1.0_00380.1_g00010.1	750.963	1907.32	-1.3447	202.389	478.403	-1.2411	sp|Q7PC86|AB35G_ARATH ABC transporter G family member 35 OS=Arabidopsis thaliana GN=ABCG35 PE=2 SV=1//0
Rsa1.0_00387.1_g00003.1	118.366	27.4587	2.1079	116.034	4.09969	4.8229	sp|Q9LRT1|Y3804_ARATH Probably inactive leucine-rich repeat receptor-like protein kinase At3g28040 OS=Arabidopsis thaliana GN=At3g28040 PE=2 SV=1//0
Rsa1.0_00387.1_g00039.1	32.4844	91.0993	-1.4877	9.97693	34.532	-1.7913	sp|Q93Z27|CML45_ARATH Probable calcium-binding protein CML45 OS=Arabidopsis thaliana GN=CML45 PE=1 SV=1//3.17097e-65
Rsa1.0_00394.1_g00027.1	22.2932	4.0202	2.4713	75.2881	9.06663	3.0538	sp|Q9SRR2|FH10_ARATH Formin-like protein 10 OS=Arabidopsis thaliana GN=FH10 PE=2 SV=1//2.11397e-92
Rsa1.0_00407.1_g00026.1	17.8346	56.9655	-1.6754	4.52735	54.6363	-3.5931	sp|Q3EBR6|PLA16_ARATH Phospholipase A1-Igamma2, chloroplastic OS=Arabidopsis thaliana GN=At2g30550 PE=1 SV=2//0
Rsa1.0_00414.1_g00023.1	18.6838	2.27559	3.0375	26.4934	3.07477	3.1071	sp|Q94B74|NUDT2_ARATH Nudix hydrolase 2 OS=Arabidopsis thaliana GN=NUDT2 PE=1 SV=1//1.97662e-162
Rsa1.0_00417.1_g00022.1	357.435	74.26	2.267	202.054	25.3077	2.9971	sp|Q8LDW9|XTH9_ARATH Xyloglucan endotransglucosylase/hydrolase protein 9 OS=Arabidopsis thaliana GN=XTH9 PE=2 SV=2//0
Rsa1.0_00418.1_g00020.1	702.555	322.678	1.1225	415.845	104.7	1.9898	sp|P49310|GRP1_SINAL Glycine-rich RNA-binding protein GRP1A OS=Sinapis alba PE=2 SV=1//1.18586e-49
Rsa1.0_00419.1_g00015.1	114.757	51.6558	1.1516	108.656	51.7981	1.0688	sp|Q96514|C71B7_ARATH Cytochrome P450 71B7 OS=Arabidopsis thaliana GN=CYP71B7 PE=1 SV=1//0
Rsa1.0_00425.1_g00023.1	27.495	61.7442	-1.1671	11.6537	34.1378	-1.5506	sp|Q55CU8|RSC5_DICDI Random slug protein 5 OS=Dictyostelium discoideum GN=rsc5 PE=2 SV=1//1.54785e-24
Rsa1.0_00435.1_g00017.1	4.14017	39.7469	-3.2631	6.28798	55.5824	-3.144	sp|Q9ZUZ3|SAU32_ARATH Auxin-responsive protein SAUR32 OS=Arabidopsis thaliana GN=SAUR32 PE=2 SV=1//8.09804e-35
Rsa1.0_00437.1_g00004.1	33.3337	184.323	-2.4672	56.3403	166.826	-1.5661	sp|Q8S528|AL2B7_ARATH Aldehyde dehydrogenase family 2 member B7, mitochondrial OS=Arabidopsis thaliana GN=ALDH2B7 PE=2 SV=2//0
Rsa1.0_00446.1_g00018.1	5.62638	30.948	-2.4596	61.4546	24.3616	1.3349	sp|P52177|TPT1_BRAOB Triose phosphate/phosphate translocator, chloroplastic OS=Brassica oleracea var. botrytis GN=TPT PE=2 SV=1//0
Rsa1.0_00447.1_g00009.1	2.86627	29.6585	-3.3712	20.4569	2.04985	3.319	sp|Q9M2V5|AB18G_ARATH ABC transporter G family member 18 OS=Arabidopsis thaliana GN=ABCG18 PE=2 SV=1//0
Rsa1.0_00448.1_g00003.1	29.4058	1.74462	4.0751	32.949	2.68057	3.6196	sp|Q9S745|PAD4_ARATH Lipase-like PAD4 OS=Arabidopsis thaliana GN=PAD4 PE=1 SV=1//0
Rsa1.0_00451.1_g00004.1	12.9513	0	4.6083	18.2771	0	5.0495	sp|F4JQZ3|REN1_ARATH Rho GTPase-activating protein REN1 OS=Arabidopsis thaliana GN=REN1 PE=1 SV=2//0
Rsa1.0_00455.1_g00001.1	13.6944	87.4584	-2.675	6.9587	31.2207	-2.1656	sp|Q9SAF5|ALA11_ARATH Probable phospholipid-transporting ATPase 11 OS=Arabidopsis thaliana GN=ALA11 PE=2 SV=1//0
Rsa1.0_00458.1_g00004.1	3.71554	21.163	-2.5099	1.42528	30.2747	-4.4088	sp|Q9S7Z3|PCS1_ARATH Glutathione gamma-glutamylcysteinyltransferase 1 OS=Arabidopsis thaliana GN=PCS1 PE=1 SV=1//0
Rsa1.0_00464.1_g00014.1	398.412	187.129	1.0902	382.561	1342.02	-1.8106	sp|Q42406|CP18D_ARATH Peptidyl-prolyl cis-trans isomerase CYP18-4 OS=Arabidopsis thaliana GN=CYP18-4 PE=1 SV=1//1.96741e-85
Rsa1.0_00466.1_g00019.1	17.0915	1.82047	3.2309	32.1945	3.78433	3.0887	sp|P81898|PNAA_PRUDU Peptide-N4-(N-acetyl-beta-glucosaminyl)asparagine amidase A OS=Prunus dulcis PE=1 SV=2//0
Rsa1.0_00469.1_g00008.1	54.0345	18.4323	1.5516	35.3804	3.23245	3.4522	-//-
Rsa1.0_00475.1_g00013.1	21.6563	50.7456	-1.2285	18.864	50.7731	-1.4284	-//-
Rsa1.0_00476.1_g00015.1	34.5014	91.9337	-1.4139	10.7315	35.8723	-1.741	sp|Q93YW5|P2C58_ARATH Probable protein phosphatase 2C 58 OS=Arabidopsis thaliana GN=At4g28400 PE=2 SV=1//1.61973e-179
Rsa1.0_00483.1_g00003.1	4876.59	425.99	3.517	3166.8	954.913	1.7296	sp|P49040|SUSY1_ARATH Sucrose synthase 1 OS=Arabidopsis thaliana GN=SUS1 PE=1 SV=3//0
Rsa1.0_00490.1_g00001.1	116.668	39.8228	1.5507	131.042	65.3586	1.0036	sp|Q9ZR72|AB1B_ARATH ABC transporter B family member 1 OS=Arabidopsis thaliana GN=ABCB1 PE=1 SV=1//0
Rsa1.0_00498.1_g00011.1	15.6052	122.958	-2.9781	55.5019	132.452	-1.2549	sp|Q7PC84|AB39G_ARATH ABC transporter G family member 39 OS=Arabidopsis thaliana GN=ABCG39 PE=3 SV=1//0
Rsa1.0_00501.1_g00013.1	1.69853	48.6217	-4.8392	29.4278	1.41912	4.3741	sp|P25856|G3PA1_ARATH Glyceraldehyde-3-phosphate dehydrogenase GAPA1, chloroplastic OS=Arabidopsis thaliana GN=GAPA1 PE=1 SV=3//0
Rsa1.0_00508.1_g00010.1	33.4398	1.82047	4.1992	0	222.172	-7.9123	-//-
Rsa1.0_00513.1_g00009.1	27.3888	6.5992	2.0532	20.0377	102.177	-2.3503	sp|Q9M126|NAC69_ARATH NAC domain-containing protein 69 OS=Arabidopsis thaliana GN=NAC69 PE=2 SV=1//1.56765e-168
Rsa1.0_00524.1_g00019.1	153.186	49.5319	1.6289	144.707	69.616	1.0556	sp|P22988|LDHA_HORVU L-lactate dehydrogenase A OS=Hordeum vulgare PE=1 SV=1//3.25212e-163
Rsa1.0_00540.1_g00006.1	10.5097	46.0427	-2.1313	8.46782	29.2497	-1.7884	sp|Q9LRS5|WTR22_ARATH WAT1-related protein At3g28100 OS=Arabidopsis thaliana GN=At3g28100 PE=2 SV=1//6.6269e-173
Rsa1.0_00540.1_g00008.1	76.1154	35.4233	1.1035	81.3246	8.43591	3.2691	sp|Q9LHA7|PER31_ARATH Peroxidase 31 OS=Arabidopsis thaliana GN=PER31 PE=2 SV=1//1.75008e-176
Rsa1.0_00557.1_g00003.1	23.2486	102.932	-2.1465	28.5894	133.634	-2.2247	sp|Q9ASS7|CAAT2_ARATH Cationic amino acid transporter 2, vacuolar OS=Arabidopsis thaliana GN=CAT2 PE=2 SV=1//0
Rsa1.0_00569.1_g00010.1	152.231	9.1782	4.0519	261.161	97.8408	1.4164	sp|F4HWQ8|CVIF1_ARATH Cell wall / vacuolar inhibitor of fructosidase 1 OS=Arabidopsis thaliana GN=C/VIF1 PE=1 SV=1//1.93117e-85
Rsa1.0_00576.1_g00002.1	88.0051	26.2451	1.7455	84.0913	13.6394	2.6242	sp|Q9FNQ2|PDCB1_ARATH PLASMODESMATA CALLOSE-BINDING PROTEIN 1 OS=Arabidopsis thaliana GN=PDCB1 PE=1 SV=1//5.32934e-55
Rsa1.0_00577.1_g00020.1	61.9964	12.8191	2.2739	206.497	100.285	1.042	sp|Q9FYB5|DNJ11_ARATH Chaperone protein dnaJ 11, chloroplastic OS=Arabidopsis thaliana GN=ATJ11 PE=1 SV=2//3.27896e-15
Rsa1.0_00594.1_g00001.1	35.9876	4.24776	3.0827	4.02431	59.7609	-3.8924	sp|P92934|AAP6_ARATH Amino acid permease 6 OS=Arabidopsis thaliana GN=AAP6 PE=1 SV=1//0
Rsa1.0_00627.1_g00002.1	337.052	144.196	1.2249	455.502	135.763	1.7464	sp|Q42611|SODC1_BRAJU Superoxide dismutase [Cu-Zn] 1 OS=Brassica juncea GN=SODCC1 PE=2 SV=3//6.75208e-84
Rsa1.0_00632.1_g00010.1	221.552	82.1487	1.4313	244.058	89.0895	1.4539	sp|Q8VYI9|NLTL5_ARATH Non-specific lipid-transfer protein-like protein At5g64080 OS=Arabidopsis thaliana GN=At5g64080 PE=1 SV=1//3.89779e-40
Rsa1.0_00635.1_g00006.1	39.3847	124.702	-1.6628	28.8409	68.2757	-1.2433	sp|Q9LVN1|FH13_ARATH Formin-like protein 13 OS=Arabidopsis thaliana GN=FH13 PE=2 SV=3//9.76893e-15
Rsa1.0_00636.1_g00012.1	48.8328	16.2325	1.589	35.1289	6.70142	2.3901	-//-
Rsa1.0_00639.1_g00005.1	186.095	70.3156	1.4041	63.8859	12.7721	2.3225	-//-
Rsa1.0_00641.1_g00007.1	5.41407	27.838	-2.3623	1.2576	14.9008	-3.5666	sp|Q8RWF5|MATE9_ARATH MATE efflux family protein 9 OS=Arabidopsis thaliana GN=DTXL5 PE=2 SV=1//0
Rsa1.0_00642.1_g00014.1	238.856	63.7923	1.9047	140.599	46.5158	1.5958	sp|O49607|SBT16_ARATH Subtilisin-like protease SBT1.6 OS=Arabidopsis thaliana GN=SBT1.6 PE=2 SV=1//1.34413e-131
Rsa1.0_00642.1_g00015.1	585.356	281.718	1.0551	359.17	112.978	1.6686	sp|Q9LUM4|RAP22_ARATH Ethylene-responsive transcription factor RAP2-2 OS=Arabidopsis thaliana GN=RAP2-2 PE=1 SV=2//8.55216e-136
Rsa1.0_00646.1_g00003.1	336.84	148.899	1.1777	432.194	215.155	1.0063	sp|P46518|LEA14_GOSHI Late embryogenesis abundant protein Lea14-A OS=Gossypium hirsutum GN=LEA14-A PE=2 SV=1//8.18719e-13
Rsa1.0_00660.1_g00016.1	0	12.9708	-4.348	4.86271	40.6027	-3.0617	sp|O82200|MIOX2_ARATH Inositol oxygenase 2 OS=Arabidopsis thaliana GN=MIOX2 PE=2 SV=2//0
Rsa1.0_00671.1_g00017.1	68.6843	192.894	-1.4898	43.0936	91.1393	-1.0806	sp|Q8W486|Y1491_ARATH Uncharacterized protein At1g04910 OS=Arabidopsis thaliana GN=At1g04910 PE=2 SV=1//8.27448e-63
Rsa1.0_00675.1_g00005.1	92.2514	22.6042	2.029	78.3902	28.3825	1.4657	sp|Q9SHD3|CCU21_ARATH Cyclin-U2-1 OS=Arabidopsis thaliana GN=CYCU2-1 PE=1 SV=1//1.30873e-133
Rsa1.0_00676.1_g00003.1	14.2252	0	4.2291	45.3573	4.41505	3.3608	-//-
Rsa1.0_00679.1_g00008.1	183.229	79.9489	1.1965	192.831	82.0727	1.2324	sp|Q9S9N9|CCR1_ARATH Cinnamoyl-CoA reductase 1 OS=Arabidopsis thaliana GN=CCR1 PE=1 SV=1//4.29415e-95
Rsa1.0_00682.1_g00011.1	119.003	36.1818	1.7177	17.3548	215.392	-3.6336	sp|Q96520|PER12_ARATH Peroxidase 12 OS=Arabidopsis thaliana GN=PER12 PE=1 SV=1//0
Rsa1.0_00699.1_g00003.1	152.868	23.8937	2.6776	203.311	26.3326	2.9488	sp|Q9CAC1|GUN8_ARATH Endoglucanase 8 OS=Arabidopsis thaliana GN=CEL1 PE=2 SV=1//0
Rsa1.0_00703.1_g00002.1	156.371	70.0881	1.1577	91.6369	24.9924	1.8744	sp|Q93Z13|BOR3_ARATH Probable boron transporter 3 OS=Arabidopsis thaliana GN=BOR3 PE=1 SV=1//0
Rsa1.0_00712.1_g00008.1	14.4375	49.3044	-1.7719	4.94655	85.6994	-4.1148	sp|Q6EJ98|BT5_ARATH BTB/POZ and TAZ domain-containing protein 5 OS=Arabidopsis thaliana GN=BT5 PE=1 SV=1//0
Rsa1.0_00721.1_g00006.1	1.91085	17.7496	-3.2155	1.92831	19.6312	-3.3477	sp|Q9SUM4|VIL2_ARATH VIN3-like protein 2 OS=Arabidopsis thaliana GN=VIL2 PE=1 SV=1//0
Rsa1.0_00730.1_g00007.1	48.302	18.584	1.378	51.3099	11.1953	2.1963	sp|Q8RX66|NEK3_ARATH Serine/threonine-protein kinase Nek3 OS=Arabidopsis thaliana GN=NEK3 PE=2 SV=1//0
Rsa1.0_00734.1_g00002.1	13.9067	43.3878	-1.6415	5.11423	22.4695	-2.1354	sp|C0LGH2|Y1561_ARATH Probable LRR receptor-like serine/threonine-protein kinase At1g56130 OS=Arabidopsis thaliana GN=At1g56130 PE=2 SV=2//1.61636e-98
Rsa1.0_00754.1_g00013.1	37.4738	96.0297	-1.3576	47.8725	15.3739	1.6387	sp|Q9SK53|COL3_ARATH Zinc finger protein CONSTANS-LIKE 3 OS=Arabidopsis thaliana GN=COL3 PE=1 SV=1//1.10801e-142
Rsa1.0_00758.1_g00004.1	13.6944	43.312	-1.6612	16.6841	74.031	-2.1497	sp|A6T923|HPXO_KLEP7 FAD-dependent urate hydroxylase OS=Klebsiella pneumoniae subsp. pneumoniae (strain ATCC 700721 / MGH 78578) GN=hpxO PE=1 SV=1//1.38401e-20
Rsa1.0_00759.1_g00011.1	43.1002	117.269	-1.444	12.0729	38.2375	-1.6632	sp|Q8GUM3|AAP5_ARATH Amino acid permease 5 OS=Arabidopsis thaliana GN=AAP5 PE=1 SV=1//0
Rsa1.0_00783.1_g00004.1	0	16.3842	-4.2699	1.92831	56.6861	-4.8776	sp|Q6NMK1|GXM1_ARATH Glucuronoxylan 4-O-methyltransferase 1 OS=Arabidopsis thaliana GN=GXM1 PE=1 SV=1//1.82453e-72
Rsa1.0_00802.1_g00006.1	53.3976	125.84	-1.2367	97.0865	47.4618	1.0325	sp|Q9FLF0|RS92_ARATH 40S ribosomal protein S9-2 OS=Arabidopsis thaliana GN=RPS9C PE=2 SV=1//2.22199e-120
Rsa1.0_00811.1_g00003.1	356.373	130.998	1.4438	336.365	80.1805	2.0687	sp|Q9FT45|FLA15_ARATH Fasciclin-like arabinogalactan protein 15 OS=Arabidopsis thaliana GN=FLA15 PE=2 SV=1//0
Rsa1.0_00816.1_g00013.1	40.977	7.58529	2.4335	5.86878	146.801	-4.6447	sp|Q9M5J9|PGIP1_ARATH Polygalacturonase inhibitor 1 OS=Arabidopsis thaliana GN=PGIP1 PE=2 SV=1//0
Rsa1.0_00838.1_g00016.1	248.198	13.426	4.2084	135.737	55.4247	1.2922	sp|Q94AA4|PFKA3_ARATH ATP-dependent 6-phosphofructokinase 3 OS=Arabidopsis thaliana GN=PFK3 PE=1 SV=1//0
Rsa1.0_00859.1_g00009.1	30.3612	93.83	-1.6278	10.3961	29.8805	-1.5232	sp|O04373|ILL4_ARATH IAA-amino acid hydrolase ILR1-like 4 OS=Arabidopsis thaliana GN=ILL4 PE=1 SV=2//0
Rsa1.0_00865.1_g00012.1	2.97243	26.7761	-3.1712	13.3305	53.0595	-1.9929	sp|Q9ZUT8|AB33G_ARATH ABC transporter G family member 33 OS=Arabidopsis thaliana GN=ABCG33 PE=2 SV=1//0
Rsa1.0_00868.1_g00005.1	5.20175	54.0831	-3.3781	9.0547	67.0142	-2.8877	sp|Q9C942|CSE_ARATH Caffeoylshikimate esterase OS=Arabidopsis thaliana GN=CSE PE=1 SV=1//4.80307e-39
Rsa1.0_00875.1_g00005.1	22.2932	53.8555	-1.2725	7.29406	31.5361	-2.1122	sp|Q9SGP6|GRXC9_ARATH Glutaredoxin-C9 OS=Arabidopsis thaliana GN=GRXC9 PE=1 SV=1//6.33594e-54
Rsa1.0_00875.1_g00017.1	11.5712	35.6509	-1.6234	6.37182	27.1211	-2.0896	sp|Q9FXJ2|GDL7_ARATH GDSL esterase/lipase At1g28580 OS=Arabidopsis thaliana GN=At1g28580 PE=2 SV=1//0
Rsa1.0_00879.1_g00005.1	5.94486	24.8039	-2.0609	9.22238	28.0671	-1.6057	sp|Q84P17|AEE18_ARATH Probable acyl-activating enzyme 18, peroxisomal OS=Arabidopsis thaliana GN=AAE18 PE=2 SV=1//0
Rsa1.0_00881.1_g00001.1	30.2551	4.09606	2.8849	33.3682	5.91302	2.4965	sp|Q8L9Y3|ARR14_ARATH Two-component response regulator ARR14 OS=Arabidopsis thaliana GN=ARR14 PE=1 SV=2//7.7791e-169
Rsa1.0_00926.1_g00006.1	1.2739	21.8456	-4.1	1.50912	14.0336	-3.2171	-//-
Rsa1.0_00933.1_g00011.1	54.0345	108.925	-1.0114	35.8834	159.257	-2.15	sp|Q9LQF2|CINV1_ARATH Alkaline/neutral invertase CINV1 OS=Arabidopsis thaliana GN=CINV1 PE=1 SV=1//0
Rsa1.0_00941.1_g00007.1	16.136	1.51706	3.4109	17.6902	1.49797	3.5619	-//-
Rsa1.0_00947.1_g00006.1	138.961	38.685	1.8448	34.4581	124.173	-1.8494	sp|Q8W3M4|Y4744_ARATH Uncharacterized protein At4g06744 OS=Arabidopsis thaliana GN=At4g06744 PE=2 SV=1//1.02593e-96
Rsa1.0_00949.1_g00007.1	26.6457	3.8685	2.7841	18.6124	1.57681	3.5612	sp|Q9LNK1|RABA3_ARATH Ras-related protein RABA3 OS=Arabidopsis thaliana GN=RABA3 PE=2 SV=1//1.24227e-145
Rsa1.0_00967.1_g00001.1	2.76011	25.9417	-3.2325	24.6489	78.4461	-1.6702	sp|Q9LTM0|C71BN_ARATH Cytochrome P450 71B23 OS=Arabidopsis thaliana GN=CYP71B23 PE=2 SV=1//0
Rsa1.0_00978.1_g00014.1	106.795	27.0795	1.9796	129.952	262.617	-1.015	sp|P24805|TSJT1_TOBAC Stem-specific protein TSJT1 OS=Nicotiana tabacum GN=TSJT1 PE=2 SV=1//3.77298e-30
Rsa1.0_01026.1_g00007.1	118.473	40.8847	1.5349	124.251	59.7609	1.056	sp|Q9LJ98|PFD2_ARATH Probable prefoldin subunit 2 OS=Arabidopsis thaliana GN=At3g22480 PE=2 SV=1//1.04072e-81
Rsa1.0_01063.1_g00001.1	21.1255	50.6697	-1.2621	174.806	51.0097	1.7769	sp|Q9SK03|RAP27_ARATH Ethylene-responsive transcription factor RAP2-7 OS=Arabidopsis thaliana GN=RAP2-7 PE=2 SV=2//0
Rsa1.0_01081.1_g00016.1	85.9881	20.7078	2.054	10.48	32.088	-1.6144	sp|C0LGH2|Y1561_ARATH Probable LRR receptor-like serine/threonine-protein kinase At1g56130 OS=Arabidopsis thaliana GN=At1g56130 PE=2 SV=2//0
Rsa1.0_01119.1_g00002.1	108.175	30.417	1.8304	95.0743	39.8932	1.2529	-//-
Rsa1.0_01121.1_g00002.1	610.94	1296.4	-1.0854	208.761	531.068	-1.347	sp|Q93ZS9|C3H47_ARATH Zinc finger CCCH domain-containing protein 47 OS=Arabidopsis thaliana GN=At3g55980 PE=2 SV=1//0
Rsa1.0_01154.1_g00007.1	2.22932	18.3564	-3.0416	1.92831	15.5315	-3.0098	sp|Q9M015|Y5161_ARATH Uncharacterized protein At5g01610 OS=Arabidopsis thaliana GN=At5g01610 PE=1 SV=1//5.83159e-99
Rsa1.0_01176.1_g00008.1	108.706	36.7128	1.5661	94.0682	23.3367	2.0111	sp|Q8LGG8|USPAL_ARATH Universal stress protein A-like protein OS=Arabidopsis thaliana GN=At3g01520 PE=1 SV=2//1.36096e-08
Rsa1.0_01182.1_g00019.1	23.5671	63.1096	-1.4211	2.34751	120.783	-5.6851	sp|Q9FLC0|PER52_ARATH Peroxidase 52 OS=Arabidopsis thaliana GN=PER52 PE=2 SV=1//0
Rsa1.0_01190.1_g00006.1	260.937	83.5899	1.6423	226.954	71.8235	1.6599	sp|O04292|ATBH9_ARATH Homeobox-leucine zipper protein ATHB-9 OS=Arabidopsis thaliana GN=ATHB-9 PE=1 SV=1//0
Rsa1.0_01198.1_g00003.1	314.44	151.478	1.0537	278.851	115.343	1.2736	sp|Q9LVA0|BAG7_ARATH BAG family molecular chaperone regulator 7 OS=Arabidopsis thaliana GN=BAG7 PE=1 SV=1//0
Rsa1.0_01209.1_g00010.1	1097.99	499.643	1.1359	1075.66	453.41	1.2463	sp|Q9FKA5|Y5957_ARATH Uncharacterized protein At5g39570 OS=Arabidopsis thaliana GN=At5g39570 PE=1 SV=1//3.10396e-75
Rsa1.0_01214.1_g00015.1	86.0943	383.74	-2.1561	43.8482	95.8698	-1.1286	sp|Q9S7M2|TI10B_ARATH Protein TIFY 10B OS=Arabidopsis thaliana GN=TIFY10B PE=1 SV=1//2.93756e-96
Rsa1.0_01294.1_g00006.1	12.9513	0	4.695	17.5225	0	7.7961	-//-
Rsa1.0_01315.1_g00009.1	55.8392	152.919	-1.4534	2.43135	22.8637	-3.2332	-//-
Rsa1.0_01328.1_g00005.1	1.69853	15.2464	-3.1661	2.17983	172.345	-6.3049	sp|Q9M439|BCAT2_ARATH Branched-chain-amino-acid aminotransferase 2, chloroplastic OS=Arabidopsis thaliana GN=BCAT2 PE=1 SV=1//0
Rsa1.0_01397.1_g00005.1	2.97243	27.2312	-3.1955	3.52127	18.5275	-2.3955	sp|Q10251|IF2P_SCHPO Eukaryotic translation initiation factor 5B OS=Schizosaccharomyces pombe (strain 972 / ATCC 24843) GN=SPAC56F8.03 PE=1 SV=1//0
Rsa1.0_01440.1_g00011.1	10.6158	36.6369	-1.7871	2.76671	23.1002	-3.0617	sp|Q9SF15|PUB24_ARATH E3 ubiquitin-protein ligase PUB24 OS=Arabidopsis thaliana GN=PUB24 PE=1 SV=1//0
Rsa1.0_01463.1_g00003.1	70.489	9.40576	2.9058	5.44959	21.2869	-1.9657	-//-
Rsa1.0_01604.1_g00003.1	810.624	3098.44	-1.9344	1201.51	575.376	1.0623	-//-
Rsa1.0_01632.1_g00001.1	0	13.0467	-4.3564	2.51519	29.4074	-3.5474	sp|O81916|YC22_ARATH Uncharacterized calcium-binding protein At1g02270 OS=Arabidopsis thaliana GN=At1g02270 PE=2 SV=2//2.64032e-150
Rsa1.0_01650.1_g00007.1	13.6944	0	4.9112	18.2771	0	5.192	-//-
Rsa1.0_01652.1_g00004.1	25.6903	2.579	3.3163	28.757	3.62665	2.9872	sp|O64538|SAU40_ARATH Auxin-responsive protein SAUR40 OS=Arabidopsis thaliana GN=SAUR40 PE=2 SV=1//3.16275e-12
Rsa1.0_01669.1_g00007.1	16.0299	0	6.7233	45.6927	0	6.5139	sp|Q8LEA2|G2OX1_ARATH Gibberellin 2-beta-dioxygenase 1 OS=Arabidopsis thaliana GN=GA2OX1 PE=2 SV=2//0
Rsa1.0_01673.1_g00006.1	3.60938	20.7837	-2.5256	7.7971	34.2167	-2.1337	sp|Q69ZF3|GBA2_MOUSE Non-lysosomal glucosylceramidase OS=Mus musculus GN=Gba2 PE=1 SV=2//6.53696e-180
Rsa1.0_01707.1_g00003.1	6.68796	26.0934	-1.964	7.88094	47.6195	-2.5951	sp|O65201|ACOX2_ARATH Acyl-coenzyme A oxidase 2, peroxisomal OS=Arabidopsis thaliana GN=ACX2 PE=1 SV=2//0
Rsa1.0_01712.1_g00006.1	41.1894	5.68897	2.856	46.6988	7.2533	2.6867	-//-
Rsa1.0_01724.1_g00001.1	2.12316	19.7976	-3.221	0	17.9756	-4.4223	sp|Q8RW97|SAC5_ARATH Phosphoinositide phosphatase SAC5 OS=Arabidopsis thaliana GN=SAC5 PE=2 SV=1//0
Rsa1.0_01730.1_g00005.1	102.867	50.8214	1.0173	47.7048	10.5646	2.1749	sp|Q00624|ASOL_BRANA L-ascorbate oxidase homolog OS=Brassica napus GN=Bp10 PE=2 SV=1//2.27563e-175
Rsa1.0_01737.1_g00002.1	103.504	42.3259	1.2901	224.523	108.8	1.0452	sp|Q94BT9|ATOX1_ARATH Copper transport protein ATX1 OS=Arabidopsis thaliana GN=ATX1 PE=1 SV=1//2.03512e-09
Rsa1.0_01750.1_g00007.1	4.5648	22.3766	-2.2934	7.3779	25.3077	-1.7783	sp|Q94C25|Y5005_ARATH Probable receptor-like protein kinase At5g20050 OS=Arabidopsis thaliana GN=At5g20050 PE=2 SV=1//0
Rsa1.0_01786.1_g00001.1	23.3548	67.8883	-1.5394	18.864	2.20753	3.0951	sp|Q93ZM9|TIF9_ARATH Protein TIFY 9 OS=Arabidopsis thaliana GN=TIFY9 PE=1 SV=1//3.33081e-93
Rsa1.0_01870.1_g00004.1	10.6158	134.639	-3.6648	112.681	6.4649	4.1235	sp|Q9ZSR7|TPT_ARATH Triose phosphate/phosphate translocator TPT, chloroplastic OS=Arabidopsis thaliana GN=TPT PE=2 SV=1//0
Rsa1.0_01879.1_g00001.1	10.085	41.5674	-2.0432	0	16.5565	-4.4556	sp|Q6DST1|Y1465_ARATH Late embryogenesis abundant protein At1g64065 OS=Arabidopsis thaliana GN=At1g64065 PE=2 SV=1//4.38373e-124
Rsa1.0_01896.1_g00006.1	195.862	84.1967	1.218	399.077	119.601	1.7384	sp|P51818|HS903_ARATH Heat shock protein 90-3 OS=Arabidopsis thaliana GN=HSP90-3 PE=1 SV=2//0
Rsa1.0_01898.1_g00007.1	74.2046	35.1957	1.0761	79.7316	9.30315	3.0994	sp|Q9FK81|Y5258_ARATH Uncharacterized protein At5g22580 OS=Arabidopsis thaliana GN=At5g22580 PE=1 SV=1//1.63579e-64
Rsa1.0_01962.1_g00010.1	260.194	66.7505	1.9627	18.1094	55.5824	-1.6179	sp|Q9C9H7|RLP12_ARATH Receptor-like protein 12 OS=Arabidopsis thaliana GN=RLP12 PE=2 SV=2//4.81704e-11
Rsa1.0_02003.1_g00003.1	0	140.783	-10.373	0	11.353	-5.4963	sp|Q40392|TMVRN_NICGU TMV resistance protein N OS=Nicotiana glutinosa GN=N PE=1 SV=1//5.48746e-68
Rsa1.0_02039.1_g00003.1	128.558	61.6684	1.0598	107.315	27.2787	1.976	sp|Q8L7E9|MCAC1_ARATH Protein MID1-COMPLEMENTING ACTIVITY 1 OS=Arabidopsis thaliana GN=MCA1 PE=1 SV=1//0
Rsa1.0_02114.1_g00001.1	90.9775	32.6926	1.4765	110.585	34.6109	1.6759	sp|Q9FHD7|Y5126_ARATH Probable serine/threonine-protein kinase At5g41260 OS=Arabidopsis thaliana GN=At5g41260 PE=1 SV=1//0
Rsa1.0_02160.1_g00004.1	168.685	55.145	1.613	108.656	31.2996	1.7956	sp|Q9FHD7|Y5126_ARATH Probable serine/threonine-protein kinase At5g41260 OS=Arabidopsis thaliana GN=At5g41260 PE=1 SV=1//0
Rsa1.0_02173.1_g00003.1	34.0768	5.84067	2.5446	54.2443	129.14	-1.2514	sp|Q9P6Q3|BCS1_SCHPO Probable mitochondrial chaperone bcs1 OS=Schizosaccharomyces pombe (strain 972 / ATCC 24843) GN=SPAC644.07 PE=2 SV=1//1.36067e-32
Rsa1.0_02222.1_g00003.1	79.8309	250.542	-1.65	68.8325	267.111	-1.9563	-//-
Rsa1.0_02223.1_g00006.1	228.983	105.587	1.1168	348.69	7.80519	5.4814	sp|Q40374|PR1_MEDTR Pathogenesis-related protein PR-1 OS=Medicago truncatula GN=PR-1 PE=2 SV=1//8.47624e-52
Rsa1.0_02286.1_g00008.1	204.673	80.935	1.3385	179.082	85.3052	1.0699	sp|Q9SSA8|RA212_ARATH Ethylene-responsive transcription factor RAP2-12 OS=Arabidopsis thaliana GN=RAP2-12 PE=1 SV=1//2.63529e-112
Rsa1.0_02378.1_g00005.1	51.699	17.5979	1.5547	52.9029	18.8428	1.4893	sp|Q9ZU91|E133_ARATH Glucan endo-1,3-beta-glucosidase 3 OS=Arabidopsis thaliana GN=At2g01630 PE=1 SV=2//0
Rsa1.0_02396.1_g00002.1	144.587	71.8327	1.0092	154.181	55.5824	1.4719	sp|Q9FFW5|PERK8_ARATH Proline-rich receptor-like protein kinase PERK8 OS=Arabidopsis thaliana GN=PERK8 PE=1 SV=1//0
Rsa1.0_02400.1_g00005.1	44.3741	9.10235	2.2854	23.3913	2.04985	3.5124	sp|Q8GZA8|ULT1_ARATH Protein ULTRAPETALA 1 OS=Arabidopsis thaliana GN=ULT1 PE=1 SV=1//4.40064e-151
Rsa1.0_02404.1_g00010.1	72.3999	14.0328	2.3672	74.1982	21.9176	1.7593	sp|Q9ZPQ3|GEK1_ARATH D-aminoacyl-tRNA deacylase OS=Arabidopsis thaliana GN=GEK1 PE=1 SV=2//0
Rsa1.0_02420.1_g00005.1	2.65395	24.0454	-3.1795	32.6975	5.51882	2.5667	sp|O49347|PSBY_ARATH Photosystem II core complex proteins psbY, chloroplastic OS=Arabidopsis thaliana GN=PSBY PE=2 SV=1//2.4622e-63
Rsa1.0_02473.1_g00003.1	85.3512	32.0858	1.4115	129.7	39.6567	1.7095	sp|O48684|GATL8_ARATH Probable galacturonosyltransferase-like 8 OS=Arabidopsis thaliana GN=GATL8 PE=2 SV=1//0
Rsa1.0_02484.1_g00002.1	218.473	59.8479	1.8681	145.797	24.0463	2.6001	sp|O64481|SBT25_ARATH Subtilisin-like protease SBT2.5 OS=Arabidopsis thaliana GN=SBT2.5 PE=2 SV=1//0
Rsa1.0_02544.1_g00008.1	18.79	100.733	-2.4225	3.94047	24.3616	-2.6282	-//-
Rsa1.0_02545.1_g00003.1	46.6034	9.93673	2.2296	62.0414	9.77619	2.6659	-//-
Rsa1.0_02565.1_g00001.1	68.7905	218.684	-1.6686	18.4448	45.6485	-1.3074	sp|Q9SZ06|EF109_ARATH Ethylene-responsive transcription factor ERF109 OS=Arabidopsis thaliana GN=ERF109 PE=1 SV=1//8.91533e-85
Rsa1.0_02587.1_g00004.1	46.4973	6.14408	2.9199	1.08992	109.351	-6.6486	sp|Q9P6Q3|BCS1_SCHPO Probable mitochondrial chaperone bcs1 OS=Schizosaccharomyces pombe (strain 972 / ATCC 24843) GN=SPAC644.07 PE=2 SV=1//3.43209e-31
Rsa1.0_02616.1_g00003.1	48.1958	13.426	1.8439	165.919	20.735	3.0003	sp|Q9LV33|BGL44_ARATH Beta-glucosidase 44 OS=Arabidopsis thaliana GN=BGLU44 PE=2 SV=1//1.74619e-100
Rsa1.0_02651.1_g00007.1	113.271	237.42	-1.0677	19.87	44.4659	-1.1621	sp|Q94A87|CSCL9_ARATH CSC1-like protein At1g10090 OS=Arabidopsis thaliana GN=At1g10090 PE=1 SV=1//0
Rsa1.0_02670.1_g00004.1	51.699	107.332	-1.0539	37.0572	3.07477	3.5912	sp|Q9SVS1|BGL47_ARATH Beta-glucosidase 47 OS=Arabidopsis thaliana GN=BGLU47 PE=3 SV=2//0
Rsa1.0_02674.1_g00002.1	3.2909	60.303	-4.1957	2.93439	17.5025	-2.5764	sp|Q6NMS0|GSTUC_ARATH Glutathione S-transferase U12 OS=Arabidopsis thaliana GN=GSTU12 PE=2 SV=2//1.32385e-125
Rsa1.0_02748.1_g00006.1	11.1466	42.0983	-1.9172	12.7436	39.3413	-1.6263	sp|Q9FE68|U71C5_ARATH UDP-glycosyltransferase 71C5 OS=Arabidopsis thaliana GN=UGT71C5 PE=2 SV=1//0
Rsa1.0_02798.1_g00001.1	133.335	6.37164	4.3872	50.8907	9.30315	2.4516	sp|Q9LK31|Y3272_ARATH Kelch repeat-containing protein At3g27220 OS=Arabidopsis thaliana GN=At3g27220 PE=2 SV=1//0
Rsa1.0_02837.1_g00001.1	111.785	34.7406	1.686	181.178	58.263	1.6368	sp|Q9ZWC8|BRL1_ARATH Serine/threonine-protein kinase BRI1-like 1 OS=Arabidopsis thaliana GN=BRL1 PE=1 SV=1//0
Rsa1.0_02859.1_g00008.1	69.9582	13.3501	2.3896	47.5372	222.014	-2.2235	-//-
Rsa1.0_02908.1_g00002.1	14.756	104.601	-2.8255	12.2406	38.3952	-1.6493	sp|Q42624|GLNAC_BRANA Glutamine synthetase, chloroplastic OS=Brassica napus GN=GLN2 PE=2 SV=1//0
Rsa1.0_02981.1_g00004.1	0	17.9771	-5.4038	0	12.0626	-5.5837	sp|Q50EK3|C04C1_PINTA Cytochrome P450 704C1 OS=Pinus taeda GN=CYP704C1 PE=2 SV=1//3.53495e-155
Rsa1.0_03024.1_g00003.1	65.2873	20.8595	1.6461	86.2711	13.4028	2.6863	-//-
Rsa1.0_03027.1_g00003.1	0	14.7913	-4.5374	47.118	10.6434	2.1463	-//-
Rsa1.0_03055.1_g00002.1	19.5331	0	6.4235	29.0086	0	5.0639	sp|Q9CAR3|KINGL_ARATH SNF1-related protein kinase regulatory subunit gamma-1-like OS=Arabidopsis thaliana GN=CBSCBS2 PE=1 SV=1//0
Rsa1.0_03072.1_g00003.1	11.0404	171.276	-3.9555	0	10.6434	-4.4032	sp|Q9ZQG9|E1314_ARATH Glucan endo-1,3-beta-glucosidase 14 OS=Arabidopsis thaliana GN=At2g27500 PE=1 SV=2//1.30203e-177
Rsa1.0_03089.1_g00003.1	15.3929	53.1729	-1.7884	18.0256	42.8103	-1.2479	-//-
Rsa1.0_03188.1_g00002.1	87.0497	25.259	1.785	175.477	55.4247	1.6627	sp|Q8VZF1|AEE7_ARATH Acetate/butyrate--CoA ligase AAE7, peroxisomal OS=Arabidopsis thaliana GN=AAE7 PE=1 SV=1//0
Rsa1.0_03188.1_g00006.1	57.0069	24.2729	1.2318	52.8191	14.9797	1.8181	sp|A7PZL3|PGLR_VITVI Probable polygalacturonase OS=Vitis vinifera GN=GSVIVT00026920001 PE=1 SV=1//2.52026e-124
Rsa1.0_03272.1_g00001.1	12.8451	40.8089	-1.6677	86.6065	17.6602	2.294	sp|Q9LZ23|ACR12_ARATH ACT domain-containing protein ACR12 OS=Arabidopsis thaliana GN=ACR12 PE=2 SV=1//4.86146e-98
Rsa1.0_03282.1_g00002.1	2033.25	979.792	1.0532	1477.09	488.967	1.5949	-//-
Rsa1.0_03337.1_g00004.1	47.7712	295.978	-2.6313	4.19199	24.1251	-2.5248	sp|Q8LBM2|TIF5A_ARATH Protein TIFY 5A OS=Arabidopsis thaliana GN=TIFY5A PE=1 SV=1//3.88791e-37
Rsa1.0_03348.1_g00003.1	71.3383	27.4587	1.3774	196.353	73.1638	1.4242	-//-
Rsa1.0_03349.1_g00005.1	0	15.3981	-4.8585	0	106.829	-10.315	sp|Q9LYU3|EF113_ARATH Ethylene-responsive transcription factor ERF113 OS=Arabidopsis thaliana GN=ERF113 PE=2 SV=1//9.29118e-55
Rsa1.0_03356.1_g00002.1	1.16774	24.1212	-4.3685	1.08992	42.1007	-5.2716	sp|Q8RX87|RFS6_ARATH Probable galactinol--sucrose galactosyltransferase 6 OS=Arabidopsis thaliana GN=RFS6 PE=2 SV=2//0
Rsa1.0_03560.1_g00003.1	166.244	51.8075	1.6821	49.4655	157.05	-1.6667	sp|Q9M1S8|GCP2_ARATH Probable glutamate carboxypeptidase 2 OS=Arabidopsis thaliana GN=AMP1 PE=1 SV=3//3.69548e-140
Rsa1.0_03624.1_g00002.1	62.1025	22.2249	1.4825	24.2297	56.8438	-1.2302	sp|Q8RWN2|ZIF1_ARATH Protein ZINC INDUCED FACILITATOR 1 OS=Arabidopsis thaliana GN=ZIF1 PE=1 SV=2//0
Rsa1.0_03736.1_g00004.1	16.8791	0	5.0772	45.525	0	5.7141	sp|Q9FF53|PIP24_ARATH Probable aquaporin PIP2-4 OS=Arabidopsis thaliana GN=PIP2-4 PE=1 SV=1//3.98059e-174
Rsa1.0_03887.1_g00002.1	471.555	204.272	1.2069	261.915	57.9476	2.1763	sp|Q9XIP8|CDI_ARATH Protein CDI OS=Arabidopsis thaliana GN=CDI PE=2 SV=1//4.93575e-168
Rsa1.0_03921.1_g00003.1	498.837	174.462	1.5157	423.056	143.41	1.5607	sp|B9DFI7|PMT2_ARATH Probable methyltransferase PMT2 OS=Arabidopsis thaliana GN=At1g26850 PE=2 SV=2//0
Rsa1.0_03943.1_g00005.1	103.292	44.7532	1.2067	223.685	50.9308	2.1349	sp|Q9SID0|SCRK1_ARATH Probable fructokinase-1 OS=Arabidopsis thaliana GN=At2g31390 PE=2 SV=1//1.92023e-148
Rsa1.0_03968.1_g00004.1	14.2252	0	4.9661	16.6841	0	6.1404	sp|Q9FGT7|ARR18_ARATH Two-component response regulator ARR18 OS=Arabidopsis thaliana GN=ARR18 PE=2 SV=2//0
Rsa1.0_03979.1_g00001.1	34.0768	4.70288	2.8572	26.5772	141.124	-2.4087	-//-
Rsa1.0_04004.1_g00005.1	54.6715	149.506	-1.4513	49.8008	167.22	-1.7475	-//-
Rsa1.0_04005.1_g00003.1	104.035	31.0997	1.7421	84.762	16.5565	2.356	sp|Q01771|STADS_BRANA Acyl-[acyl-carrier-protein] desaturase, seed specific, chloroplastic OS=Brassica napus PE=2 SV=1//1.95623e-09
Rsa1.0_04064.1_g00002.1	6.90028	32.0858	-2.2172	15.678	38.3952	-1.2922	sp|Q2EF88|YSL3_ARATH Metal-nicotianamine transporter YSL3 OS=Arabidopsis thaliana GN=YSL3 PE=2 SV=1//0
Rsa1.0_04131.1_g00002.1	15.0745	0	6.0497	13.079	0	4.2042	sp|D7MUY4|CSPL2_ARALL CASP-like protein 2D1 OS=Arabidopsis lyrata subsp. lyrata GN=ARALYDRAFT_495581 PE=3 SV=1//2.20061e-99
Rsa1.0_04352.1_g00004.1	698.202	10.1643	6.1021	743.91	222.408	1.7419	-//-
Rsa1.0_04565.1_g00001.1	43.5248	113.779	-1.3863	28.9247	67.4084	-1.2206	sp|Q9T053|PLDG1_ARATH Phospholipase D gamma 1 OS=Arabidopsis thaliana GN=PLDGAMMA1 PE=1 SV=1//0
Rsa1.0_04568.1_g00001.1	460.089	121.896	1.9163	633.745	277.045	1.1938	sp|P46257|ALF2_PEA Fructose-bisphosphate aldolase, cytoplasmic isozyme 2 OS=Pisum sativum PE=3 SV=1//0
Rsa1.0_04698.1_g00002.1	0	48.7734	-8.8437	0	10.9588	-7.0302	sp|Q9S9U6|1A111_ARATH 1-aminocyclopropane-1-carboxylate synthase 11 OS=Arabidopsis thaliana GN=ACS11 PE=1 SV=1//0
Rsa1.0_04712.1_g00004.1	16.136	46.5737	-1.5292	4.19199	23.4156	-2.4818	-//-
Rsa1.0_04714.1_g00005.1	48.1958	12.2882	1.9716	41.4169	5.6765	2.8671	sp|Q8RXL7|ARL_ARATH ARGOS-like protein OS=Arabidopsis thaliana GN=ARL PE=2 SV=1//1.27848e-15
Rsa1.0_04910.1_g00001.1	19.3208	108.849	-2.4941	45.7765	6.78026	2.7552	sp|Q9FXE5|FUCO3_ARATH Alpha-L-fucosidase 3 OS=Arabidopsis thaliana GN=FXG1 PE=2 SV=1//0
Rsa1.0_04924.1_g00001.1	0	35.8026	-6.0758	0	12.9298	-7.2688	sp|Q9LD47|CCS_ARATH Copper chaperone for superoxide dismutase, chloroplastic/cytosolic OS=Arabidopsis thaliana GN=CCS PE=1 SV=1//3.50441e-32
Rsa1.0_04934.1_g00003.1	133.972	6.67505	4.327	33.2844	2.04985	4.0213	-//-
Rsa1.0_05123.1_g00003.1	15.3929	85.7138	-2.4773	149.067	6.8591	4.4418	sp|Q682S0|RPT2_ARATH Root phototropism protein 2 OS=Arabidopsis thaliana GN=RPT2 PE=1 SV=2//0
Rsa1.0_05321.1_g00001.1	238.219	108.621	1.133	197.443	78.3672	1.3331	sp|Q8VZ79|IDN2_ARATH Protein INVOLVED IN DE NOVO 2 OS=Arabidopsis thaliana GN=IDN2 PE=1 SV=1//0
Rsa1.0_05410.1_g00005.1	221.552	59.6962	1.8919	163.152	61.5742	1.4058	sp|Q8W486|Y1491_ARATH Uncharacterized protein At1g04910 OS=Arabidopsis thaliana GN=At1g04910 PE=2 SV=1//9.8992e-63
Rsa1.0_05428.1_g00003.1	123.25	40.5813	1.6027	46.6149	12.1414	1.9409	sp|Q9FN08|BGA10_ARATH Beta-galactosidase 10 OS=Arabidopsis thaliana GN=BGAL10 PE=2 SV=1//0
Rsa1.0_05577.1_g00002.1	5.09559	23.0593	-2.178	2.59903	25.6231	-3.3014	-//-
Rsa1.0_05596.1_g00001.1	69.4274	20.101	1.7882	106.56	47.0676	1.1789	sp|Q8LAL2|IAA26_ARATH Auxin-responsive protein IAA26 OS=Arabidopsis thaliana GN=IAA26 PE=1 SV=2//7.64947e-151
Rsa1.0_05606.1_g00001.1	21.0193	50.518	-1.2651	191.658	36.503	2.3924	sp|Q94LW6|SUT35_ARATH Probable sulfate transporter 3.5 OS=Arabidopsis thaliana GN=SULTR3;5 PE=2 SV=1//0
Rsa1.0_05779.1_g00003.1	80.7864	37.3955	1.1112	145.63	63.8606	1.1893	sp|O49545|BAME1_ARATH Leucine-rich repeat receptor-like serine/threonine-protein kinase BAM1 OS=Arabidopsis thaliana GN=BAM1 PE=1 SV=1//3.18992e-07
Rsa1.0_05832.1_g00001.1	104.353	46.8012	1.1569	71.0961	13.4028	2.4072	sp|Q8RWW0|ALE2_ARATH Receptor-like serine/threonine-protein kinase ALE2 OS=Arabidopsis thaliana GN=ALE2 PE=1 SV=1//0
Rsa1.0_05832.1_g00002.1	3.50322	25.8658	-2.8843	1.2576	32.8764	-4.7083	sp|Q9SCV8|BGAL4_ARATH Beta-galactosidase 4 OS=Arabidopsis thaliana GN=BGAL4 PE=1 SV=1//0
Rsa1.0_05866.1_g00002.1	34.5014	96.0297	-1.4768	7.12638	24.2828	-1.7687	sp|Q8R1R3|STAR7_MOUSE StAR-related lipid transfer protein 7, mitochondrial OS=Mus musculus GN=Stard7 PE=2 SV=2//3.1874e-07
Rsa1.0_05897.1_g00002.1	9.34192	38.9884	-2.0613	3.85663	26.2538	-2.7671	sp|Q42093|AB2C_ARATH ABC transporter C family member 2 OS=Arabidopsis thaliana GN=ABCC2 PE=1 SV=2//1.45798e-13
Rsa1.0_05977.1_g00001.1	104.141	4.77873	4.4458	67.8264	19.6312	1.7887	sp|Q9LXG9|PCO1_ARATH Plant cysteine oxidase 1 OS=Arabidopsis thaliana GN=PCO1 PE=1 SV=1//8.7917e-156
Rsa1.0_05978.1_g00003.1	71.9752	6.4475	3.4807	12.576	62.205	-2.3064	-//-
Rsa1.0_05997.1_g00002.1	8.38649	33.6028	-2.0024	1.92831	17.6602	-3.1951	-//-
Rsa1.0_06106.1_g00002.1	35.3507	2.04803	4.1094	84.5943	3.07477	4.782	-//-
Rsa1.0_06311.1_g00001.1	90.2344	18.2805	2.3034	70.2577	25.0712	1.4866	sp|Q8LGG8|USPAL_ARATH Universal stress protein A-like protein OS=Arabidopsis thaliana GN=At3g01520 PE=1 SV=2//1.13648e-08
Rsa1.0_06468.1_g00001.1	142.995	43.9188	1.7031	121.903	14.7431	3.0476	sp|Q9SJ52|YLS9_ARATH Protein YLS9 OS=Arabidopsis thaliana GN=YLS9 PE=2 SV=1//1.80178e-12
Rsa1.0_06492.1_g00003.1	175.904	15.5498	3.4998	71.9345	9.77619	2.8793	sp|Q9CYW4|HDHD3_MOUSE Haloacid dehalogenase-like hydrolase domain-containing protein 3 OS=Mus musculus GN=Hdhd3 PE=1 SV=1//2.55073e-29
Rsa1.0_06561.1_g00001.1	152.762	64.7025	1.2394	138.503	50.0636	1.4681	-//-
Rsa1.0_06619.1_g00004.1	32.1659	66.523	-1.0483	3.35359	23.4156	-2.8037	sp|Q9SAH7|WRK40_ARATH Probable WRKY transcription factor 40 OS=Arabidopsis thaliana GN=WRKY40 PE=1 SV=1//1.3661e-173
Rsa1.0_07095.1_g00001.1	47.4527	12.4399	1.9315	71.7669	32.0091	1.1648	-//-
Rsa1.0_07232.1_g00001.1	59.9794	18.9632	1.6613	41.836	7.96287	2.3934	-//-
Rsa1.0_07825.1_g00001.1	9.1296	40.5054	-2.1495	18.1094	66.4623	-1.8758	sp|A8MRX0|GSOX5_ARATH Flavin-containing monooxygenase FMO GS-OX5 OS=Arabidopsis thaliana GN=FMOGS-OX5 PE=2 SV=2//0
Rsa1.0_07935.1_g00003.1	273.463	95.9539	1.5109	311.968	69.616	2.1639	sp|Q9FHX5|E1310_ARATH Glucan endo-1,3-beta-glucosidase 10 OS=Arabidopsis thaliana GN=At5g42100 PE=1 SV=1//0
Rsa1.0_07996.1_g00004.1	66.3488	29.0517	1.1915	99.0148	44.6236	1.1498	sp|Q9S9N9|CCR1_ARATH Cinnamoyl-CoA reductase 1 OS=Arabidopsis thaliana GN=CCR1 PE=1 SV=1//5.44559e-78
Rsa1.0_08011.1_g00001.1	17.7284	0	5.148	19.6185	1.02492	4.2586	sp|O23401|U84A3_ARATH UDP-glycosyltransferase 84A3 OS=Arabidopsis thaliana GN=UGT84A3 PE=1 SV=1//7.15086e-13
Rsa1.0_08048.1_g00005.1	227.391	98.5329	1.2065	263.173	112.269	1.2291	sp|Q6DBN4|RTNLF_ARATH Reticulon-like protein B6 OS=Arabidopsis thaliana GN=RTNLB6 PE=1 SV=1//9.32158e-147
Rsa1.0_08105.1_g00001.1	184.821	60.1513	1.6195	235.087	42.4949	2.4678	sp|O49607|SBT16_ARATH Subtilisin-like protease SBT1.6 OS=Arabidopsis thaliana GN=SBT1.6 PE=2 SV=1//0
Rsa1.0_08170.1_g00002.1	6.26333	49.1527	-2.9723	24.4812	2.60173	3.2341	sp|C0HJA4|LECB2_CRATA Bark lectin isoform 2 OS=Crateva tapia PE=1 SV=1//2.30769e-26
Rsa1.0_08252.1_g00002.1	196.499	40.202	2.2892	126.179	35.3993	1.8337	sp|O49607|SBT16_ARATH Subtilisin-like protease SBT1.6 OS=Arabidopsis thaliana GN=SBT1.6 PE=2 SV=1//2.10779e-111
Rsa1.0_08421.1_g00001.1	130.999	538.328	-2.0389	30.0985	94.9237	-1.6571	sp|Q9C9E3|TI11B_ARATH Protein TIFY 11B OS=Arabidopsis thaliana GN=TIFY11B PE=1 SV=1//3.77724e-105
Rsa1.0_08516.1_g00001.1	139.916	40.733	1.7803	201.467	19.5524	3.3651	sp|Q9SCV4|BGAL8_ARATH Beta-galactosidase 8 OS=Arabidopsis thaliana GN=BGAL8 PE=2 SV=2//0
Rsa1.0_09005.1_g00001.1	183.654	81.466	1.1727	384.741	98.9445	1.9592	sp|Q8H159|UBQ10_ARATH Polyubiquitin 10 OS=Arabidopsis thaliana GN=UBQ10 PE=1 SV=2//0
Rsa1.0_10105.1_g00001.1	63.8011	25.3349	1.3325	29.0086	0	5.0639	sp|B8XCH5|QKY_ARATH Protein QUIRKY OS=Arabidopsis thaliana GN=QKY PE=2 SV=1//1.66085e-27
Rsa1.0_11435.1_g00001.1	100.956	709.907	-2.8139	106.477	49.5905	1.1024	sp|Q42547|CATA3_ARATH Catalase-3 OS=Arabidopsis thaliana GN=CAT3 PE=1 SV=3//0
Rsa1.0_13323.1_g00001.1	5.09559	23.3627	-2.1969	2.43135	18.2121	-2.9051	sp|Q498F0|WDR44_XENLA WD repeat-containing protein 44 OS=Xenopus laevis GN=wdr44 PE=2 SV=1//4.46724e-11
Rsa1.0_13702.1_g00001.1	292.147	68.04	2.1022	101.195	48.1714	1.0709	sp|Q43867|PME1_ARATH Pectinesterase 1 OS=Arabidopsis thaliana GN=PME1 PE=1 SV=1//0
Rsa1.0_14175.1_g00001.1	2.86627	19.8735	-2.7936	4.52735	165.959	-5.196	sp|O04313|JAL31_ARATH PYK10-binding protein 2 OS=Arabidopsis thaliana GN=PBP2 PE=1 SV=1//2.4989e-16
Rsa1.0_14197.1_g00001.1	36.943	6.82676	2.436	48.5432	13.0086	1.8998	sp|F4ISY0|Y2837_ARATH WEB family protein At2g38370 OS=Arabidopsis thaliana GN=At2g38370 PE=2 SV=1//3.78036e-47
Rsa1.0_15712.1_g00001.1	29.9366	6.82676	2.1326	42.926	12.0626	1.8313	-//-
Rsa1.0_17687.1_g00001.1	336.84	22.3007	3.9169	332.676	26.0173	3.6766	sp|Q41350|OLP1_SOLLC Osmotin-like protein OS=Solanum lycopersicum PE=1 SV=1//6.52346e-122
Rsa1.0_18537.1_g00001.1	3.39706	41.4157	-3.6078	3.10207	18.4486	-2.5722	sp|Q9SAF5|ALA11_ARATH Probable phospholipid-transporting ATPase 11 OS=Arabidopsis thaliana GN=ALA11 PE=2 SV=1//0
Rsa1.0_19157.1_g00001.1	239.917	116.965	1.0365	294.865	73.7945	1.9985	-//-
Rsa1.0_19257.1_g00001.1	8.49265	30.1136	-1.8261	14.5043	50.6154	-1.8031	sp|Q9FJP3|RK29_ARATH 50S ribosomal protein L29, chloroplastic OS=Arabidopsis thaliana GN=RPL29 PE=1 SV=1//8.10231e-44
Rsa1.0_24015.1_g00001.1	6.05101	44.6015	-2.8818	1.59296	17.7391	-3.4772	sp|Q9SAF5|ALA11_ARATH Probable phospholipid-transporting ATPase 11 OS=Arabidopsis thaliana GN=ALA11 PE=2 SV=1//3.85121e-120
Rsa1.0_24740.1_g00001.1	265.82	124.171	1.0981	285.81	45.1755	2.6614	sp|B9DHQ0|TBA5_ARATH Tubulin alpha-5 chain OS=Arabidopsis thaliana GN=TUBA5 PE=1 SV=2//9.52346e-174
Rsa1.0_28047.1_g00001.1	27.7073	71.15	-1.3606	60.197	5.75534	3.3867	sp|Q941L0|CESA3_ARATH Cellulose synthase A catalytic subunit 3 [UDP-forming] OS=Arabidopsis thaliana GN=CESA3 PE=1 SV=2//3.08037e-31
Rsa1.0_38383.1_g00001.1	83.8649	5.61311	3.9012	20.1215	2.44405	3.0414	sp|Q9M040|PDC4_ARATH Pyruvate decarboxylase 4 OS=Arabidopsis thaliana GN=PDC4 PE=2 SV=1//1.35674e-86
Rsa1.0_42076.1_g00001.1	113.589	24.3488	2.2219	282.121	37.7645	2.9012	sp|Q9SJQ1|PXC1_ARATH Leucine-rich repeat receptor-like protein kinase PXC1 OS=Arabidopsis thaliana GN=PXC1 PE=2 SV=1//3.14986e-67
Rsa1.0_46741.1_g00001.1	37.1554	7.50944	2.3068	31.7753	1.65565	4.2624	sp|Q9SCV4|BGAL8_ARATH Beta-galactosidase 8 OS=Arabidopsis thaliana GN=BGAL8 PE=2 SV=2//8.51824e-36
Rsa1.0_52137.1_g00001.1	26.0087	5.3097	2.2923	25.655	4.4939	2.5132	-//-
Rsa1.0_58933.1_g00001.1	71.8691	25.3349	1.5042	53.3221	12.0626	2.1442	sp|Q9LXL5|SUS4_ARATH Sucrose synthase 4 OS=Arabidopsis thaliana GN=SUS4 PE=1 SV=1//9.98476e-47
Rsa1.0_59197.1_g00001.1	8.91729	50.2905	-2.4956	5.36575	26.175	-2.2863	sp|Q9FF86|DCR_ARATH BAHD acyltransferase DCR OS=Arabidopsis thaliana GN=DCR PE=2 SV=1//1.44333e-08
Rsa1.0_62479.1_g00001.1	13.5882	120.151	-3.1444	1.76064	15.8469	-3.17	sp|P45986|IMT1_MESCR Inositol 4-methyltransferase OS=Mesembryanthemum crystallinum GN=IMT1 PE=1 SV=1//1.7854e-21
Rsa1.0_68863.1_g00001.1	1.91085	15.7774	-3.0456	1.50912	15.1373	-3.3263	sp|Q9LZG7|GSTUR_ARATH Glutathione S-transferase U27 OS=Arabidopsis thaliana GN=GSTU27 PE=2 SV=1//1.52956e-35
Rsa1.0_70442.1_g00001.1	5.30791	23.1351	-2.1239	7.12638	25.3866	-1.8328	sp|Q93W22|RL103_ARATH 60S ribosomal protein L10-3 OS=Arabidopsis thaliana GN=RPL10C PE=2 SV=1//2.69826e-71
Rsa1.0_71976.1_g00001.1	42.0386	5.38555	2.9645	40.2431	6.0707	2.7288	sp|O22824|FH2_ARATH Formin-like protein 2 OS=Arabidopsis thaliana GN=FH2 PE=3 SV=1//4.1774e-12

## Sheet: S3 vs S1
Table S5 Overview of DEGs shared between ‘NAU-DY’ and ‘NAU-YB’ (S3vsS1 pair)
Gene ID	NAU-DY			NAU-YB			Annotation
	S3 vs S1			S3 vs S1
	readcount_DY_S3	readcount_DY_S1	log2.FC	readcount_YB_S3	readcount_YB_S1	log2.FC
Rsa1.0_00001.1_g00031.1	0	11.1212	-5.8762	0	10.7321	-4.9708	sp|Q8RJP2|RHIE_DICD3 Rhamnogalacturonate lyase OS=Dickeya dadantii (strain 3937) GN=rhiE PE=1 SV=1//6.63393e-31
Rsa1.0_00001.1_g00035.1	0	14.5193	-4.939	0	37.1184	-6.2141	sp|Q05609|CTR1_ARATH Serine/threonine-protein kinase CTR1 OS=Arabidopsis thaliana GN=CTR1 PE=1 SV=1//5.02211e-61
Rsa1.0_00001.1_g00045.1	80.751	32.9774	1.292	18.5657	0	5.261	-//-
Rsa1.0_00001.1_g00046.1	43.2628	217.945	-2.3328	47.7403	131.286	-1.4594	sp|Q9SB52|PUMP4_ARATH Mitochondrial uncoupling protein 4 OS=Arabidopsis thaliana GN=PUMP4 PE=2 SV=1//3.75278e-172
Rsa1.0_00001.1_g00047.1	64.3736	8.41813	2.9349	128.591	9.36029	3.7801	sp|F4JQZ3|REN1_ARATH Rho GTPase-activating protein REN1 OS=Arabidopsis thaliana GN=REN1 PE=1 SV=2//0
Rsa1.0_00002.1_g00026.1	45.9135	17.6858	1.3763	45.2592	11.4583	1.9818	sp|Q9ZVN2|Y1457_ARATH Acyltransferase-like protein At1g54570, chloroplastic OS=Arabidopsis thaliana GN=At1g54570 PE=2 SV=1//0
Rsa1.0_00002.1_g00064.1	260.997	621.474	-1.2517	178.213	433.801	-1.2834	-//-
Rsa1.0_00002.1_g00086.1	7.85736	41.0094	-2.3838	3.5078	26.467	-2.9156	sp|P42804|HEM11_ARATH Glutamyl-tRNA reductase 1, chloroplastic OS=Arabidopsis thaliana GN=HEMA1 PE=1 SV=2//0
Rsa1.0_00003.1_g00034.1	1.42001	28.807	-4.3425	0	11.1355	-5.4391	sp|C4B7M7|RPS4W_ARATH Disease resistance protein RPS4 OS=Arabidopsis thaliana GN=RPS4 PE=2 SV=1//0
Rsa1.0_00003.1_g00045.1	21.1107	72.2878	-1.7758	16.1701	93.6029	-2.5332	sp|P42620|YQJG_ECOLI Glutathionyl-hydroquinone reductase YqjG OS=Escherichia coli (strain K12) GN=yqjG PE=1 SV=1//1.37253e-103
Rsa1.0_00005.1_g00052.1	3.21868	25.2544	-2.972	0	12.6687	-4.2102	-//-
Rsa1.0_00006.1_g00011.1	17.6081	90.7459	-2.3656	1.96779	14.686	-2.8998	sp|Q9ASQ6|Y1972_ARATH Probable LRR receptor-like serine/threonine-protein kinase At1g29720 OS=Arabidopsis thaliana GN=RFK1 PE=2 SV=3//1.74841e-06
Rsa1.0_00007.1_g00035.1	83.023	28.9615	1.5194	0	11.6197	-4.5385	sp|Q9XGM3|RPS4C_ARATH Disease resistance protein RPS4 OS=Arabidopsis thaliana GN=RPS4 PE=1 SV=1//0
Rsa1.0_00008.1_g00033.1	10.0347	32.2051	-1.6823	7.35782	39.3778	-2.42	sp|O80871|P2C25_ARATH Probable protein phosphatase 2C 25 OS=Arabidopsis thaliana GN=At2g30020 PE=1 SV=1//0
Rsa1.0_00008.1_g00051.1	5.01735	22.6286	-2.1731	2.65224	19.124	-2.8501	-//-
Rsa1.0_00009.1_g00020.1	75.5443	30.8922	1.2901	85.7272	24.2077	1.8243	sp|Q8RXL8|Y1689_ARATH Uncharacterized membrane protein At1g06890 OS=Arabidopsis thaliana GN=At1g06890 PE=1 SV=1//0
Rsa1.0_00012.1_g00011.1	4.26002	39.1559	-3.2003	1.45445	53.741	-5.2075	sp|Q9C505|IF5A3_ARATH Eukaryotic translation initiation factor 5A-3 OS=Arabidopsis thaliana GN=ELF5A-3 PE=2 SV=1//2.32217e-104
Rsa1.0_00013.1_g00006.1	0	80.4742	-6.4095	0	11.1355	-5.0241	sp|O81016|AB32G_ARATH ABC transporter G family member 32 OS=Arabidopsis thaliana GN=ABCG32 PE=1 SV=1//0
Rsa1.0_00013.1_g00012.1	155.065	70.4343	1.1385	22.5013	83.9199	-1.899	sp|P34913|HYES_HUMAN Bifunctional epoxide hydrolase 2 OS=Homo sapiens GN=EPHX2 PE=1 SV=2//3.81293e-40
Rsa1.0_00013.1_g00021.1	1.42001	34.0587	-4.5841	0	12.7494	-7.2193	sp|Q570B4|KCS10_ARATH 3-ketoacyl-CoA synthase 10 OS=Arabidopsis thaliana GN=FDH PE=1 SV=2//0
Rsa1.0_00014.1_g00012.1	26.7908	63.3291	-1.2411	99.074	39.7812	1.3164	sp|Q9LQZ7|BBX21_ARATH B-box zinc finger protein 21 OS=Arabidopsis thaliana GN=BBX21 PE=1 SV=1//5.8707e-146
Rsa1.0_00015.1_g00013.1	165.857	76.6127	1.1143	83.4172	182.687	-1.131	sp|Q55480|YZ37_SYNY3 Uncharacterized sugar kinase slr0537 OS=Synechocystis sp. (strain PCC 6803 / Kazusa) GN=slr0537 PE=3 SV=1//4.15532e-18
Rsa1.0_00015.1_g00056.1	21.7734	130.211	-2.5802	5.47559	48.2539	-3.1396	sp|Q54DU5|Y2028_DICDI von Willebrand factor A domain-containing protein DDB_G0292028 OS=Dictyostelium discoideum GN=DDB_G0292028 PE=3 SV=1//9.28756e-18
Rsa1.0_00015.1_g00082.1	96.7497	276.717	-1.5161	65.0226	284.601	-2.1299	-//-
Rsa1.0_00016.1_g00010.1	109.246	34.0587	1.6815	109.426	30.9051	1.824	sp|Q94CJ8|C3H55_ARATH Zinc finger CCCH domain-containing protein 55 OS=Arabidopsis thaliana GN=At5g12440 PE=2 SV=3//0
Rsa1.0_00016.1_g00015.1	32.5655	71.8244	-1.1411	3.93558	42.0406	-3.4171	sp|Q6AZB8|HARB1_DANRE Putative nuclease HARBI1 OS=Danio rerio GN=harbi1 PE=2 SV=1//1.31777e-16
Rsa1.0_00016.1_g00020.1	1.51467	18.1492	-3.5828	0	11.6197	-5.0855	sp|Q84MC2|LOG8_ARATH Cytokinin riboside 5&apos;-monophosphate phosphoribohydrolase LOG8 OS=Arabidopsis thaliana GN=LOG8 PE=1 SV=1//3.75044e-127
Rsa1.0_00016.1_g00080.1	10.6974	46.3383	-2.1149	9.32561	30.7437	-1.721	-//-
Rsa1.0_00016.1_g00082.1	17.9867	1.85353	3.2786	56.1248	9.60237	2.5472	sp|Q39262|ZFP3_ARATH Zinc finger protein 3 OS=Arabidopsis thaliana GN=ZFP3 PE=2 SV=1//1.12065e-60
Rsa1.0_00017.1_g00105.1	58.0309	12.2024	2.2497	98.0473	16.5419	2.5674	sp|Q84MB2|TIF8_ARATH Protein TIFY 8 OS=Arabidopsis thaliana GN=TIFY8 PE=1 SV=1//3.10468e-143
Rsa1.0_00017.1_g00146.1	52.2562	20.5433	1.3469	141.424	3.46976	5.349	sp|P48731|ATH1_ARATH Homeobox protein ATH1 OS=Arabidopsis thaliana GN=ATH1 PE=1 SV=1//0
Rsa1.0_00019.1_g00065.1	109.151	424.305	-1.9588	88.8072	256.52	-1.5303	sp|P29976|AROF_ARATH Phospho-2-dehydro-3-deoxyheptonate aldolase 1, chloroplastic OS=Arabidopsis thaliana GN=DHS1 PE=2 SV=2//0
Rsa1.0_00019.1_g00071.1	7.28936	33.0547	-2.181	15.1434	41.9599	-1.4703	sp|Q9SMQ4|SRK2F_ARATH Serine/threonine-protein kinase SRK2F OS=Arabidopsis thaliana GN=SRK2F PE=1 SV=1//0
Rsa1.0_00022.1_g00016.1	3.12401	39.9282	-3.6759	1.02667	25.3373	-4.6252	sp|Q9FGF8|ABR1_ARATH Ethylene-responsive transcription factor ABR1 OS=Arabidopsis thaliana GN=ABR1 PE=2 SV=1//6.89523e-119
Rsa1.0_00022.1_g00017.1	863.079	259.495	1.7338	695.486	181.235	1.9402	sp|Q94JQ6|CESA6_ARATH Cellulose synthase A catalytic subunit 6 [UDP-forming] OS=Arabidopsis thaliana GN=CESA6 PE=1 SV=2//0
Rsa1.0_00022.1_g00024.1	47.0495	2.23969	4.3928	80.9361	13.5563	2.5778	sp|Q9SZ67|WRK19_ARATH Probable WRKY transcription factor 19 OS=Arabidopsis thaliana GN=WRKY19 PE=2 SV=1//1.92351e-41
Rsa1.0_00022.1_g00035.1	2.08267	19.8483	-3.2525	18.0523	65.3607	-1.8562	sp|Q9FMF4|SAC51_ARATH Transcription factor SAC51 OS=Arabidopsis thaliana GN=SAC51 PE=2 SV=1//6.1024e-96
Rsa1.0_00024.1_g00018.1	261.66	116.464	1.1678	211.067	86.7441	1.2829	sp|Q9LF79|ACA8_ARATH Calcium-transporting ATPase 8, plasma membrane-type OS=Arabidopsis thaliana GN=ACA8 PE=1 SV=1//0
Rsa1.0_00025.1_g00012.1	2.55601	39.0014	-3.9316	17.1112	76.9803	-2.1695	sp|Q9M5J9|PGIP1_ARATH Polygalacturonase inhibitor 1 OS=Arabidopsis thaliana GN=PGIP1 PE=2 SV=1//8.45795e-113
Rsa1.0_00025.1_g00041.1	314.863	57.3823	2.456	124.056	60.3578	1.0394	sp|Q9SJ52|YLS9_ARATH Protein YLS9 OS=Arabidopsis thaliana GN=YLS9 PE=2 SV=1//1.73081e-13
Rsa1.0_00026.1_g00053.1	6.53202	27.1079	-2.0531	17.3679	47.6891	-1.4572	sp|Q9FIA1|GDL87_ARATH GDSL esterase/lipase At5g55050 OS=Arabidopsis thaliana GN=At5g55050 PE=2 SV=1//0
Rsa1.0_00027.1_g00054.1	50.2682	119.785	-1.2527	25.239	57.937	-1.1988	sp|Q9V8P9|TOPRS_DROME E3 ubiquitin-protein ligase Topors OS=Drosophila melanogaster GN=Topors PE=1 SV=1//8.49741e-09
Rsa1.0_00032.1_g00021.1	50.9309	10.8895	2.2256	215.002	21.3834	3.3298	-//-
Rsa1.0_00034.1_g00023.1	62.9536	17.2996	1.8635	55.6115	17.5102	1.6672	sp|Q0WRY5|CDL1_ARATH Serine/threonine-protein kinase CDL1 OS=Arabidopsis thaliana GN=CDL1 PE=1 SV=1//3.81193e-151
Rsa1.0_00034.1_g00033.1	4.82802	59.1586	-3.6151	1.45445	47.0435	-5.0154	sp|Q9LM66|XCP2_ARATH Xylem cysteine proteinase 2 OS=Arabidopsis thaliana GN=XCP2 PE=2 SV=2//0
Rsa1.0_00035.1_g00023.1	78.8576	173.228	-1.1354	81.3638	37.7639	1.1074	-//-
Rsa1.0_00036.1_g00023.1	2.74534	37.3024	-3.7642	1.02667	34.1328	-5.0551	-//-
Rsa1.0_00036.1_g00040.1	0	12.743	-6.0726	0	10.4093	-6.9268	sp|Q00763|COMT1_POPTM Caffeic acid 3-O-methyltransferase 1 OS=Populus tremuloides GN=OMT1 PE=1 SV=1//3.04275e-77
Rsa1.0_00037.1_g00036.1	60.7762	8.03198	2.9197	117.64	15.4929	2.9247	sp|Q9SW80|BLH2_ARATH BEL1-like homeodomain protein 2 OS=Arabidopsis thaliana GN=BLH2 PE=1 SV=3//0
Rsa1.0_00037.1_g00043.1	0	20.6206	-5.182	0	16.784	-5.2941	sp|Q9SAK5|APL_ARATH Myb family transcription factor APL OS=Arabidopsis thaliana GN=APL PE=2 SV=2//4.48885e-11
Rsa1.0_00037.1_g00055.1	35.1215	71.2066	-1.0197	35.1636	219.483	-2.642	sp|Q96320|HSFB1_ARATH Heat stress transcription factor B-1 OS=Arabidopsis thaliana GN=HSFB1 PE=2 SV=2//1.73436e-117
Rsa1.0_00038.1_g00013.1	139.35	16.2956	3.0962	136.376	36.2308	1.9123	sp|Q9SI52|P4KG7_ARATH Phosphatidylinositol 4-kinase gamma 7 OS=Arabidopsis thaliana GN=PI4KG7 PE=1 SV=2//0
Rsa1.0_00038.1_g00023.1	2.65068	28.5753	-3.4303	2.31001	16.7033	-2.8542	sp|Q9LI84|CML16_ARATH Probable calcium-binding protein CML16 OS=Arabidopsis thaliana GN=CML16 PE=2 SV=2//6.31299e-106
Rsa1.0_00040.1_g00009.1	18.8387	93.2945	-2.3081	9.06895	42.3634	-2.2238	sp|Q9LXE8|PP386_ARATH Pentatricopeptide repeat-containing protein At5g15340, mitochondrial OS=Arabidopsis thaliana GN=PCMP-H91 PE=2 SV=1//0
Rsa1.0_00040.1_g00012.1	64.6576	10.1172	2.676	37.7302	3.46976	3.4428	sp|O65718|CNGC2_ARATH Cyclic nucleotide-gated ion channel 2 OS=Arabidopsis thaliana GN=CNGC2 PE=1 SV=1//0
Rsa1.0_00040.1_g00064.1	79.899	36.2211	1.1413	225.184	77.3838	1.541	-//-
Rsa1.0_00042.1_g00029.1	216.977	57.614	1.913	266.507	84.5654	1.656	sp|O23617|TPS5_ARATH Alpha,alpha-trehalose-phosphate synthase [UDP-forming] 5 OS=Arabidopsis thaliana GN=TPS5 PE=1 SV=2//0
Rsa1.0_00044.1_g00012.1	78.9523	256.251	-1.6985	63.7393	139.517	-1.1302	sp|P42043|HEMH1_ARATH Ferrochelatase-1, chloroplastic/mitochondrial OS=Arabidopsis thaliana GN=HEM15 PE=2 SV=1//0
Rsa1.0_00044.1_g00032.1	3.40801	25.5633	-2.9071	0	196.082	-7.8404	sp|Q9FPT1|UBP12_ARATH Ubiquitin carboxyl-terminal hydrolase 12 OS=Arabidopsis thaliana GN=UBP12 PE=1 SV=2//4.97194e-12
Rsa1.0_00044.1_g00057.1	38.4348	85.7259	-1.1573	32.4258	85.1303	-1.3925	sp|Q3E6S9|CNIF3_ARATH Probable L-cysteine desulfhydrase, chloroplastic OS=Arabidopsis thaliana GN=CpNIFS3 PE=1 SV=1//0
Rsa1.0_00045.1_g00001.1	2.93468	19.5393	-2.7351	1.19779	20.3344	-4.0855	sp|Q8LGA5|ATL31_ARATH E3 ubiquitin-protein ligase ATL31 OS=Arabidopsis thaliana GN=ATL31 PE=1 SV=2//3.84603e-161
Rsa1.0_00047.1_g00027.1	22.2468	68.5035	-1.6226	12.0634	35.9887	-1.5769	sp|Q39233|SYP21_ARATH Syntaxin-21 OS=Arabidopsis thaliana GN=SYP21 PE=1 SV=1//4.5015e-131
Rsa1.0_00047.1_g00035.1	273.398	128.357	1.0908	293.457	77.9487	1.9126	sp|Q9LFE4|Y5673_ARATH WEB family protein At5g16730, chloroplastic OS=Arabidopsis thaliana GN=At5g16730 PE=1 SV=1//0
Rsa1.0_00048.1_g00027.1	12.212	36.5301	-1.5808	7.70005	30.5823	-1.9898	sp|O65679|PILR3_ARATH Probable pinoresinol-lariciresinol reductase 3 OS=Arabidopsis thaliana GN=PLR3 PE=3 SV=2//1.61961e-179
Rsa1.0_00048.1_g00034.1	87.283	38.6153	1.1765	57.0659	24.8532	1.1992	-//-
Rsa1.0_00049.1_g00026.1	9.94004	159.327	-4.0026	10.0956	43.7352	-2.1151	sp|O81865|P2A01_ARATH Protein PHLOEM PROTEIN 2-LIKE A1 OS=Arabidopsis thaliana GN=PP2A1 PE=2 SV=1//5.26112e-91
Rsa1.0_00050.1_g00029.1	62.1962	16.6818	1.8986	73.3216	24.2883	1.594	sp|Q9C9N5|Y1668_ARATH Probable inactive leucine-rich repeat receptor-like protein kinase At1g66830 OS=Arabidopsis thaliana GN=At1g66830 PE=2 SV=1//0
Rsa1.0_00052.1_g00015.1	21.3001	61.1666	-1.5219	2.39557	15.735	-2.7155	sp|Q9LIK7|ACA13_ARATH Putative calcium-transporting ATPase 13, plasma membrane-type OS=Arabidopsis thaliana GN=ACA13 PE=3 SV=1//0
Rsa1.0_00054.1_g00012.1	24.6134	1.004	4.6156	26.9502	2.42077	3.4768	-//-
Rsa1.0_00055.1_g00005.1	28.0214	0	6.9182	25.6668	0	7.3133	sp|Q9M836|LSH2_ARATH Protein LIGHT-DEPENDENT SHORT HYPOCOTYLS 2 OS=Arabidopsis thaliana GN=LSH2 PE=1 SV=1//5.92844e-93
Rsa1.0_00055.1_g00043.1	52.3509	18.767	1.48	55.2692	22.1097	1.3218	sp|Q8RXX9|ATL6_ARATH E3 ubiquitin-protein ligase ATL6 OS=Arabidopsis thaliana GN=ATL6 PE=1 SV=2//0
Rsa1.0_00056.1_g00008.1	7.57336	43.6353	-2.5265	2.65224	19.124	-2.8501	sp|Q9SPG2|MYB28_ARATH Transcription factor MYB28 OS=Arabidopsis thaliana GN=MYB28 PE=1 SV=1//1.75455e-179
Rsa1.0_00056.1_g00048.1	15.7147	0	4.3468	14.1168	0	4.8658	sp|O82660|P2SAF_ARATH Photosystem II stability/assembly factor HCF136, chloroplastic OS=Arabidopsis thaliana GN=HCF136 PE=1 SV=1//2.67791e-09
Rsa1.0_00059.1_g00006.1	19.9747	49.6592	-1.3139	38.0725	12.3459	1.6247	sp|Q8GUG9|PUB11_ARATH U-box domain-containing protein 11 OS=Arabidopsis thaliana GN=PUB11 PE=2 SV=2//0
Rsa1.0_00060.1_g00039.1	334.364	137.47	1.2823	454.731	89.2456	2.3492	sp|Q39232|SUC1_ARATH Sucrose transport protein SUC1 OS=Arabidopsis thaliana GN=SUC1 PE=1 SV=1//0
Rsa1.0_00064.1_g00022.1	2.93468	20.3116	-2.791	1.3689	29.0492	-4.4074	-//-
Rsa1.0_00064.1_g00030.1	2.08267	16.4501	-2.9816	0	60.7612	-6.1501	sp|O80725|AB4B_ARATH ABC transporter B family member 4 OS=Arabidopsis thaliana GN=ABCB4 PE=1 SV=1//0
Rsa1.0_00065.1_g00069.1	21.3947	56.1466	-1.3919	17.4534	56.2425	-1.6881	-//-
Rsa1.0_00066.1_g00006.1	131.682	57.3823	1.1984	119.436	47.447	1.3319	sp|Q8VZC0|UXS1_ARATH UDP-glucuronic acid decarboxylase 1 OS=Arabidopsis thaliana GN=UXS1 PE=1 SV=1//0
Rsa1.0_00066.1_g00015.1	8.3307	30.815	-1.8871	5.6467	55.839	-3.3058	sp|Q9LFF9|IPYR4_ARATH Soluble inorganic pyrophosphatase 4 OS=Arabidopsis thaliana GN=PPA4 PE=1 SV=1//2.59259e-145
Rsa1.0_00068.1_g00004.1	31.5241	137.625	-2.1262	61.0015	21.7062	1.4907	sp|Q8H780|SCP13_ARATH Serine carboxypeptidase-like 13 OS=Arabidopsis thaliana GN=SCPL13 PE=2 SV=2//7.59184e-75
Rsa1.0_00068.1_g00006.1	28.6841	125.577	-2.1302	56.5526	18.0751	1.6456	sp|O64811|SCP9_ARATH Serine carboxypeptidase-like 9 OS=Arabidopsis thaliana GN=SCPL9 PE=2 SV=1//1.86019e-56
Rsa1.0_00069.1_g00017.1	34.4588	6.41014	2.4264	97.1062	15.9771	2.6036	sp|Q3EDL4|Y1154_ARATH Probable serine/threonine-protein kinase At1g01540 OS=Arabidopsis thaliana GN=At1g01540 PE=1 SV=2//0
Rsa1.0_00069.1_g00022.1	5.11202	29.1931	-2.5137	1.19779	23.32	-4.2831	sp|Q9LMM0|GPAT4_ARATH Glycerol-3-phosphate 2-O-acyltransferase 4 OS=Arabidopsis thaliana GN=GPAT4 PE=1 SV=1//0
Rsa1.0_00069.1_g00031.1	2.55601	31.6645	-3.6309	12.0634	52.2078	-2.1136	sp|Q1ECF5|PLI2B_ARATH LIM domain-containing protein PLIM2b OS=Arabidopsis thaliana GN=PLIM2B PE=1 SV=1//6.53604e-126
Rsa1.0_00070.1_g00029.1	22.7201	76.1493	-1.7449	12.8334	41.6372	-1.698	-//-
Rsa1.0_00071.1_g00003.1	6.81603	30.5833	-2.1657	7.18671	27.7581	-1.9495	sp|P47924|RIBA1_ARATH Bifunctional riboflavin biosynthesis protein RIBA 1, chloroplastic OS=Arabidopsis thaliana GN=RIBA1 PE=1 SV=2//0
Rsa1.0_00071.1_g00014.1	38.5295	14.4421	1.4157	46.7992	3.55046	3.7204	sp|Q8L7Q7|PME64_ARATH Probable pectinesterase/pectinesterase inhibitor 64 OS=Arabidopsis thaliana GN=PME64 PE=2 SV=2//0
Rsa1.0_00071.1_g00038.1	8.52003	44.2531	-2.3768	63.226	131.125	-1.0524	sp|P48348|14338_ARATH 14-3-3-like protein GF14 kappa OS=Arabidopsis thaliana GN=GRF8 PE=1 SV=2//1.76209e-169
Rsa1.0_00075.1_g00001.1	1.23067	21.3929	-4.1196	4.36336	24.2077	-2.472	sp|Q94ID2|IPT5_ARATH Adenylate isopentenyltransferase 5, chloroplastic OS=Arabidopsis thaliana GN=IPT5 PE=1 SV=2//0
Rsa1.0_00076.1_g00006.1	1.79867	22.3196	-3.6333	0	23.4007	-5.7735	sp|Q8RXL8|Y1689_ARATH Uncharacterized membrane protein At1g06890 OS=Arabidopsis thaliana GN=At1g06890 PE=1 SV=1//3.04436e-123
Rsa1.0_00077.1_g00026.1	143.515	34.5993	2.0524	121.917	41.3951	1.5584	-//-
Rsa1.0_00078.1_g00002.1	68.6336	20.2344	1.7621	50.3925	18.6399	1.4348	sp|Q9M8T5|Y3293_ARATH WEB family protein At3g02930, chloroplastic OS=Arabidopsis thaliana GN=At3g02930 PE=2 SV=1//0
Rsa1.0_00078.1_g00020.1	600.662	205.974	1.5441	190.277	539.105	-1.5025	sp|Q9SDM8|DCAM3_BRAJU S-adenosylmethionine decarboxylase proenzyme 3 OS=Brassica juncea GN=SAMDC3 PE=2 SV=1//0
Rsa1.0_00079.1_g00037.1	44.7775	4.47937	3.3214	88.3794	9.2796	3.2516	sp|Q9M2K6|PDCB5_ARATH PLASMODESMATA CALLOSE-BINDING PROTEIN 5 OS=Arabidopsis thaliana GN=PDCB5 PE=1 SV=2//5.62301e-22
Rsa1.0_00079.1_g00053.1	8.99337	44.0986	-2.2938	8.72672	27.7581	-1.6694	sp|Q9ASQ6|Y1972_ARATH Probable LRR receptor-like serine/threonine-protein kinase At1g29720 OS=Arabidopsis thaliana GN=RFK1 PE=2 SV=3//0
Rsa1.0_00080.1_g00003.1	141.243	44.3303	1.6718	117.383	42.202	1.4758	sp|Q84WU2|UBP13_ARATH Ubiquitin carboxyl-terminal hydrolase 13 OS=Arabidopsis thaliana GN=UBP13 PE=1 SV=1//4.50182e-14
Rsa1.0_00080.1_g00026.1	0	12.1252	-4.5999	0	27.8388	-6.346	sp|Q9S7E4|FDH_ARATH Formate dehydrogenase, mitochondrial OS=Arabidopsis thaliana GN=FDH1 PE=1 SV=1//0
Rsa1.0_00083.1_g00009.1	68.0656	174.387	-1.3573	23.0146	93.845	-2.0277	sp|Q9LYV6|GEML5_ARATH GEM-like protein 5 OS=Arabidopsis thaliana GN=At5g13200 PE=1 SV=1//2.4493e-163
Rsa1.0_00083.1_g00011.1	1.70401	14.5193	-3.091	9.83895	49.2222	-2.3227	sp|Q9FY93|NAC83_ARATH NAC domain-containing protein 83 OS=Arabidopsis thaliana GN=NAC083 PE=1 SV=1//3.97436e-126
Rsa1.0_00084.1_g00020.1	46.3868	3.32091	3.8041	34.1369	10.9741	1.6372	sp|Q9XII1|PDV2_ARATH Plastid division protein PDV2 OS=Arabidopsis thaliana GN=PDV2 PE=1 SV=1//1.09362e-91
Rsa1.0_00086.1_g00011.1	25.3708	62.2478	-1.2949	6.75893	27.516	-2.0254	sp|Q2V4F9|SPXM1_ARATH SPX domain-containing membrane protein At1g63010 OS=Arabidopsis thaliana GN=At1g63010 PE=2 SV=1//0
Rsa1.0_00087.1_g00006.1	6.53202	118.163	-4.1771	8.47005	27.5967	-1.7041	sp|Q9MA62|RLF22_ARATH Protein RALF-like 22 OS=Arabidopsis thaliana GN=RALFL22 PE=3 SV=1//5.18227e-45
Rsa1.0_00089.1_g00043.1	37.2041	11.8935	1.6453	44.2325	14.3632	1.6227	sp|F4HVG8|CSK_ARATH Chloroplast sensor kinase, chloroplastic OS=Arabidopsis thaliana GN=CSK PE=1 SV=1//0
Rsa1.0_00092.1_g00005.1	37.5828	3.86153	3.2828	49.6225	5.00292	3.3102	sp|Q8L9S3|GRXC6_ARATH Glutaredoxin-C6 OS=Arabidopsis thaliana GN=GRXC6 PE=2 SV=2//2.24896e-79
Rsa1.0_00092.1_g00008.1	15.5254	1.69907	3.1918	27.378	0	6.4064	sp|P48731|ATH1_ARATH Homeobox protein ATH1 OS=Arabidopsis thaliana GN=ATH1 PE=1 SV=1//0
Rsa1.0_00092.1_g00050.1	39.8548	11.5074	1.7922	41.1525	10.2479	2.0057	sp|Q9SB75|CSLC5_ARATH Probable xyloglucan glycosyltransferase 5 OS=Arabidopsis thaliana GN=CSLC5 PE=1 SV=1//0
Rsa1.0_00094.1_g00011.1	83.9696	33.9042	1.3084	59.8893	25.5794	1.2273	sp|Q8N7N5|DCAF8_MOUSE DDB1- and CUL4-associated factor 8 OS=Mus musculus GN=Dcaf8 PE=1 SV=1//1.50723e-85
Rsa1.0_00094.1_g00027.1	5.39602	39.6965	-2.879	4.53447	166.952	-5.2024	sp|O65493|XCP1_ARATH Xylem cysteine proteinase 1 OS=Arabidopsis thaliana GN=XCP1 PE=1 SV=1//0
Rsa1.0_00098.1_g00010.1	0	13.9787	-6.2062	0	12.0231	-4.5877	sp|Q8LAX3|PEP3_ARATH Elicitor peptide 3 OS=Arabidopsis thaliana GN=PEP3 PE=3 SV=2//8.43862e-07
Rsa1.0_00101.1_g00052.1	69.9589	17.2224	2.0222	56.5526	12.6687	2.1583	sp|Q8GXT7|P4H12_ARATH Probable prolyl 4-hydroxylase 12 OS=Arabidopsis thaliana GN=P4H12 PE=2 SV=1//1.7393e-127
Rsa1.0_00102.1_g00012.1	26.6961	6.87352	1.9575	60.9159	23.078	1.4003	sp|Q9SZI3|NPR2_ARATH Regulatory protein NPR2 OS=Arabidopsis thaliana GN=NPR2 PE=3 SV=1//0
Rsa1.0_00104.1_g00059.1	61.2496	25.7178	1.2519	56.2104	21.4641	1.3889	sp|Q9S7V4|HA22A_ARATH HVA22-like protein a OS=Arabidopsis thaliana GN=HVA22A PE=2 SV=1//3.22642e-103
Rsa1.0_00107.1_g00057.1	32.0921	8.49536	1.9175	62.8837	5.89053	3.4162	sp|O49675|CCD4_ARATH Probable carotenoid cleavage dioxygenase 4, chloroplastic OS=Arabidopsis thaliana GN=CCD4 PE=1 SV=1//0
Rsa1.0_00108.1_g00028.1	192.931	982.45	-2.3483	92.9139	343.507	-1.8864	sp|Q9SVG4|RETOL_ARATH Reticuline oxidase-like protein OS=Arabidopsis thaliana GN=At4g20830 PE=1 SV=2//0
Rsa1.0_00110.1_g00014.1	39.9495	96.2293	-1.2683	35.5913	98.5252	-1.469	sp|P20144|WUN1_SOLTU Wound-induced protein 1 OS=Solanum tuberosum GN=WUN1 PE=2 SV=1//8.68465e-29
Rsa1.0_00111.1_g00037.1	81.1296	205.742	-1.3425	68.3593	1178.19	-4.1073	sp|Q8VY10|UBC24_ARATH Probable ubiquitin-conjugating enzyme E2 24 OS=Arabidopsis thaliana GN=UBC24 PE=2 SV=1//0
Rsa1.0_00111.1_g00070.1	24.9921	3.70707	2.7531	46.3714	5.48707	3.0791	sp|Q8H124|Y2446_ARATH Uncharacterized protein At2g34460, chloroplastic OS=Arabidopsis thaliana GN=At2g34460 PE=2 SV=1//1.79393e-145
Rsa1.0_00112.1_g00006.1	19.1227	63.2518	-1.7258	24.469	94.7326	-1.9529	sp|C0LGD7|Y1684_ARATH Probable LRR receptor-like serine/threonine-protein kinase At1g06840 OS=Arabidopsis thaliana GN=At1g06840 PE=2 SV=2//0
Rsa1.0_00113.1_g00011.1	16.9454	43.867	-1.3722	7.70005	36.8763	-2.2598	-//-
Rsa1.0_00114.1_g00029.1	0	11.3529	-6.906	0	11.9424	-7.125	sp|Q9C9W3|CAMT1_ARATH Putative caffeoyl-CoA O-methyltransferase At1g67980 OS=Arabidopsis thaliana GN=At1g67980 PE=2 SV=1//5.85271e-133
Rsa1.0_00116.1_g00006.1	110.098	46.6473	1.2389	149.381	62.6171	1.2544	sp|F4JVA6|SFH6_ARATH Phosphatidylinositol/phosphatidylcholine transfer protein SFH6 OS=Arabidopsis thaliana GN=SFH6 PE=2 SV=1//0
Rsa1.0_00118.1_g00012.1	229	78.2345	1.5495	300.644	85.7758	1.8094	sp|Q5BN22|RGA2_BRACM DELLA protein RGA2 OS=Brassica campestris GN=RGA2 PE=3 SV=1//0
Rsa1.0_00118.1_g00014.1	2.08267	22.4741	-3.4318	1.02667	18.9627	-4.2071	sp|Q9ZVF1|CAR10_ARATH Protein C2-DOMAIN ABA-RELATED 10 OS=Arabidopsis thaliana GN=CAR10 PE=2 SV=1//2.01805e-113
Rsa1.0_00119.1_g00022.1	11.8334	54.2158	-2.1959	18.9935	53.3375	-1.4896	sp|O49403|HFA4A_ARATH Heat stress transcription factor A-4a OS=Arabidopsis thaliana GN=HSFA4A PE=2 SV=1//0
Rsa1.0_00119.1_g00048.1	0	14.4421	-3.9313	3.16558	53.4989	-4.079	sp|O49506|GLO5_ARATH Peroxisomal (S)-2-hydroxy-acid oxidase GLO5 OS=Arabidopsis thaliana GN=GLO5 PE=1 SV=1//0
Rsa1.0_00120.1_g00035.1	1.60934	45.0254	-4.8062	7.44338	86.7441	-3.5427	sp|Q84JT6|MSRB9_ARATH Peptide methionine sulfoxide reductase B9 OS=Arabidopsis thaliana GN=MSRB9 PE=2 SV=1//4.7676e-76
Rsa1.0_00123.1_g00063.1	245.188	107.814	1.1853	143.82	47.7698	1.5901	-//-
Rsa1.0_00125.1_g00012.1	143.705	57.3823	1.3244	207.901	87.7931	1.2437	sp|Q9ZU11|ATB15_ARATH Homeobox-leucine zipper protein ATHB-15 OS=Arabidopsis thaliana GN=ATHB-15 PE=1 SV=1//0
Rsa1.0_00127.1_g00029.1	0	13.052	-4.7062	0	88.6	-7.6943	sp|Q9SZB9|PER47_ARATH Peroxidase 47 OS=Arabidopsis thaliana GN=PER47 PE=2 SV=2//0
Rsa1.0_00128.1_g00043.1	1.04134	12.8203	-3.6219	1.3689	58.3405	-5.4134	sp|Q9SZP1|MYB4_ARATH Transcription repressor MYB4 OS=Arabidopsis thaliana GN=MYB4 PE=1 SV=1//4.29834e-162
Rsa1.0_00129.1_g00029.1	62.3856	25.795	1.2741	86.7539	30.0982	1.5273	sp|Q9LZM8|BLH9_ARATH BEL1-like homeodomain protein 9 OS=Arabidopsis thaliana GN=BLH9 PE=1 SV=1//0
Rsa1.0_00131.1_g00025.1	26.1281	3.7843	2.7875	47.3125	14.686	1.6878	sp|P42818|KPK1_ARATH Serine/threonine-protein kinase AtPK1/AtPK6 OS=Arabidopsis thaliana GN=ATPK1 PE=1 SV=1//0
Rsa1.0_00132.1_g00008.1	76.3963	249.146	-1.7054	201.57	478.908	-1.2485	-//-
Rsa1.0_00132.1_g00010.1	42.4108	14.5193	1.5465	136.376	36.957	1.8837	-//-
Rsa1.0_00133.1_g00003.1	10.3187	32.7458	-1.666	13.0901	39.1357	-1.58	sp|P48347|14310_ARATH 14-3-3-like protein GF14 epsilon OS=Arabidopsis thaliana GN=GRF10 PE=1 SV=1//7.29131e-145
Rsa1.0_00133.1_g00012.1	30.8614	3.24368	3.2501	33.7091	1.12969	4.8991	sp|Q9SK99|PTR11_ARATH Protein NRT1/ PTR FAMILY 5.15 OS=Arabidopsis thaliana GN=NPF5.15 PE=2 SV=1//0
Rsa1.0_00134.1_g00034.1	7.7627	28.6525	-1.884	3.16558	38.4095	-3.6009	sp|Q9LPM9|BCAT6_ARATH Branched-chain-amino-acid aminotransferase 6 OS=Arabidopsis thaliana GN=BCAT6 PE=1 SV=1//0
Rsa1.0_00136.1_g00017.1	166.235	71.67	1.2138	199.26	71.4933	1.4788	sp|Q9SJE2|FATB_ARATH Palmitoyl-acyl carrier protein thioesterase, chloroplastic OS=Arabidopsis thaliana GN=FATB PE=1 SV=1//0
Rsa1.0_00138.1_g00006.1	11.076	34.5993	-1.6433	5.56115	22.271	-2.0017	-//-
Rsa1.0_00138.1_g00011.1	215.557	559.613	-1.3764	224.927	1005.51	-2.1604	sp|O23736|GSH1_BRAJU Glutamate--cysteine ligase, chloroplastic OS=Brassica juncea GN=GSH1 PE=1 SV=1//0
Rsa1.0_00139.1_g00020.1	12.9694	50.2771	-1.9548	7.35782	27.8388	-1.9197	-//-
Rsa1.0_00143.1_g00019.1	6.62669	59.9309	-3.1769	3.25113	25.7408	-2.985	sp|Q0WPI9|GDL59_ARATH GDSL esterase/lipase At3g53100 OS=Arabidopsis thaliana GN=At3g53100 PE=2 SV=1//0
Rsa1.0_00144.1_g00004.1	48.3748	14.1332	1.7752	49.8792	20.0117	1.3176	sp|Q9LFA2|KIPK_ARATH Serine/threonine-protein kinase KIPK OS=Arabidopsis thaliana GN=KIPK PE=1 SV=1//0
Rsa1.0_00146.1_g00008.1	81.4136	13.4381	2.5989	73.8349	30.663	1.2678	-//-
Rsa1.0_00146.1_g00011.1	118.239	301.354	-1.3498	254.187	103.77	1.2925	sp|P29516|TBB8_ARATH Tubulin beta-8 chain OS=Arabidopsis thaliana GN=TUBB8 PE=2 SV=2//0
Rsa1.0_00146.1_g00015.1	23.2881	5.32891	2.1277	39.0991	11.7811	1.7307	sp|P41129|RL132_BRANA 60S ribosomal protein L13-2 OS=Brassica napus PE=2 SV=1//6.56962e-123
Rsa1.0_00147.1_g00017.1	7.47869	43.4808	-2.5395	6.33115	110.468	-4.125	sp|Q9SAR0|1A16_ARATH 1-aminocyclopropane-1-carboxylate synthase 6 OS=Arabidopsis thaliana GN=ACS6 PE=1 SV=2//0
Rsa1.0_00151.1_g00008.1	1.04134	15.3689	-3.8835	0	10.6514	-4.375	sp|Q9LRP3|Y3174_ARATH Probable receptor-like protein kinase At3g17420 OS=Arabidopsis thaliana GN=At3g17420 PE=1 SV=1//0
Rsa1.0_00152.1_g00050.1	85.4843	1.7763	5.5887	0	42.3634	-6.4047	sp|Q9FGL2|TIP23_ARATH Aquaporin TIP2-3 OS=Arabidopsis thaliana GN=TIP2-3 PE=1 SV=1//8.34608e-151
Rsa1.0_00153.1_g00025.1	21.8681	122.024	-2.4803	4.10669	49.8678	-3.6021	sp|Q9SHH8|GSTUQ_ARATH Glutathione S-transferase U26 OS=Arabidopsis thaliana GN=GSTU26 PE=2 SV=1//3.03439e-136
Rsa1.0_00159.1_g00011.1	0	18.5353	-5.2913	0	64.4731	-7.9726	-//-
Rsa1.0_00163.1_g00017.1	2.17734	38.538	-4.1456	0	16.1384	-4.5594	sp|Q8CCA0|DCNL4_MOUSE DCN1-like protein 4 OS=Mus musculus GN=Dcun1d4 PE=2 SV=1//1.18965e-31
Rsa1.0_00164.1_g00015.1	10.4134	52.594	-2.3365	5.98893	38.5709	-2.6871	sp|Q9LZV7|PXC2_ARATH Leucine-rich repeat receptor-like protein kinase PXC2 OS=Arabidopsis thaliana GN=PXC2 PE=2 SV=1//0
Rsa1.0_00166.1_g00021.1	156.674	44.2531	1.8239	199.517	37.1991	2.4232	sp|Q863B3|SND1_BOVIN Staphylococcal nuclease domain-containing protein 1 OS=Bos taurus GN=SND1 PE=1 SV=1//2.18131e-18
Rsa1.0_00170.1_g00015.1	51.8775	8.41813	2.6235	75.3749	25.176	1.582	sp|Q8VYI1|SBH1_ARATH Sphinganine C(4)-monooxygenase 1 OS=Arabidopsis thaliana GN=SBH1 PE=1 SV=1//1.71076e-151
Rsa1.0_00176.1_g00025.1	42.4108	110.671	-1.3838	34.6502	7.66576	2.1764	sp|P23321|PSBO1_ARATH Oxygen-evolving enhancer protein 1-1, chloroplastic OS=Arabidopsis thaliana GN=PSBO1 PE=1 SV=2//0
Rsa1.0_00178.1_g00025.1	117.387	53.3663	1.1373	173.508	55.1935	1.6524	sp|Q6AWW5|Y5262_ARATH Ankyrin repeat-containing protein At5g02620 OS=Arabidopsis thaliana GN=At5g02620 PE=1 SV=1//0
Rsa1.0_00178.1_g00026.1	27.9268	61.1666	-1.1311	13.1756	39.2164	-1.5736	sp|Q9LZ41|RL354_ARATH 60S ribosomal protein L35-4 OS=Arabidopsis thaliana GN=RPL35D PE=2 SV=1//8.89484e-72
Rsa1.0_00180.1_g00021.1	31.4295	126.272	-2.0063	26.2657	85.453	-1.702	sp|Q05609|CTR1_ARATH Serine/threonine-protein kinase CTR1 OS=Arabidopsis thaliana GN=CTR1 PE=1 SV=1//0
Rsa1.0_00181.1_g00012.1	11.4547	49.5048	-2.1116	1.62557	38.6516	-4.5715	-//-
Rsa1.0_00184.1_g00007.1	0	29.1931	-8.2686	27.0357	0	4.8033	sp|Q9SXS2|SUT33_ARATH Probable sulfate transporter 3.3 OS=Arabidopsis thaliana GN=SULTR3;3 PE=2 SV=2//0
Rsa1.0_00184.1_g00011.1	42.9788	0	9.1202	17.1112	0	5.0969	-//-
Rsa1.0_00185.1_g00011.1	2.84001	45.0254	-3.9868	3.5078	74.721	-4.4129	sp|Q94JL3|BH112_ARATH Transcription factor bHLH112 OS=Arabidopsis thaliana GN=BHLH112 PE=2 SV=1//0
Rsa1.0_00186.1_g00005.1	2.74534	24.8682	-3.1792	0	36.0694	-5.5498	sp|Q9LSY7|PER30_ARATH Peroxidase 30 OS=Arabidopsis thaliana GN=PER30 PE=1 SV=1//0
Rsa1.0_00187.1_g00015.1	28.4001	3.47537	3.0307	20.3624	2.25938	3.1719	sp|Q9M156|U72B1_ARATH UDP-glycosyltransferase 72B1 OS=Arabidopsis thaliana GN=UGT72B1 PE=1 SV=1//0
Rsa1.0_00188.1_g00022.1	0	38.6925	-6.274	3.42224	28.9685	-3.0815	-//-
Rsa1.0_00190.1_g00013.1	25.7494	6.33291	2.0236	29.2602	8.14991	1.8441	sp|Q6NM73|CRRS3_ARATH Cysteine-rich repeat secretory protein 3 OS=Arabidopsis thaliana GN=CRRSP3 PE=1 SV=1//3.03466e-134
Rsa1.0_00190.1_g00033.1	55.5695	14.6738	1.9211	32.8535	81.9833	-1.3193	sp|Q8L730|SDI2_ARATH Protein SULFUR DEFICIENCY-INDUCED 2 OS=Arabidopsis thaliana GN=At1g04770 PE=2 SV=1//2.31662e-174
Rsa1.0_00191.1_g00018.1	120.322	25.9495	2.2131	108.742	32.8417	1.7273	sp|Q9SVV9|AML3_ARATH Protein MEI2-like 3 OS=Arabidopsis thaliana GN=ML3 PE=2 SV=2//0
Rsa1.0_00193.1_g00007.1	4.26002	21.3929	-2.3282	2.56668	18.882	-2.879	sp|O23087|ECA2_ARATH Calcium-transporting ATPase 2, endoplasmic reticulum-type OS=Arabidopsis thaliana GN=ECA2 PE=1 SV=1//0
Rsa1.0_00194.1_g00021.1	48.9429	19.1532	1.3535	55.0126	22.1097	1.3151	sp|Q8GXX7|C3H33_ARATH Zinc finger CCCH domain-containing protein 33 OS=Arabidopsis thaliana GN=ZFN1 PE=1 SV=1//0
Rsa1.0_00196.1_g00001.1	0	12.5886	-4.654	0	11.0548	-7.0136	-//-
Rsa1.0_00196.1_g00002.1	21.1107	67.7312	-1.6818	15.999	43.0089	-1.4267	sp|Q9SRT0|PUB9_ARATH U-box domain-containing protein 9 OS=Arabidopsis thaliana GN=PUB9 PE=1 SV=1//0
Rsa1.0_00197.1_g00003.1	39.9495	3.16645	3.6572	41.3236	9.84445	2.0696	sp|O80522|GDL2_ARATH GDSL esterase/lipase At1g09390 OS=Arabidopsis thaliana GN=At1g09390 PE=2 SV=1//1.61678e-21
Rsa1.0_00198.1_g00005.1	0	23.8642	-5.5768	0	10.6514	-4.413	sp|Q8LPK2|AB2B_ARATH ABC transporter B family member 2 OS=Arabidopsis thaliana GN=ABCB2 PE=1 SV=3//1.62546e-124
Rsa1.0_00201.1_g00036.1	14.4841	83.7179	-2.5311	17.1112	52.3692	-1.6138	-//-
Rsa1.0_00203.1_g00004.1	7.19469	27.9575	-1.9582	6.2456	28.1616	-2.1728	-//-
Rsa1.0_00204.1_g00017.1	4.26002	42.863	-3.3308	4.96225	78.9977	-3.9927	sp|Q9FZE0|BGL40_ARATH Beta-glucosidase 40 OS=Arabidopsis thaliana GN=BGLU40 PE=2 SV=1//0
Rsa1.0_00204.1_g00028.1	79.2363	32.5141	1.2851	70.4982	13.1528	2.4222	-//-
Rsa1.0_00207.1_g00031.1	2.27201	21.6246	-3.2506	1.3689	41.3144	-4.9156	sp|Q9FIA1|GDL87_ARATH GDSL esterase/lipase At5g55050 OS=Arabidopsis thaliana GN=At5g55050 PE=2 SV=1//0
Rsa1.0_00213.1_g00001.1	28.4001	69.353	-1.2881	35.4202	87.551	-1.3056	sp|Q9LFP7|Y5158_ARATH Probable receptor-like protein kinase At5g15080 OS=Arabidopsis thaliana GN=At5g15080 PE=2 SV=1//1.37407e-54
Rsa1.0_00213.1_g00014.1	111.802	23.0147	2.2803	69.9849	29.2913	1.2566	sp|Q9M9K1|PMG2_ARATH Probable 2,3-bisphosphoglycerate-independent phosphoglycerate mutase 2 OS=Arabidopsis thaliana GN=At3g08590 PE=1 SV=1//0
Rsa1.0_00215.1_g00032.1	6.15336	31.6645	-2.3634	2.39557	75.77	-4.9832	sp|Q93Y09|SCP45_ARATH Serine carboxypeptidase-like 45 OS=Arabidopsis thaliana GN=SCPL45 PE=2 SV=1//0
Rsa1.0_00216.1_g00004.1	6.24802	35.3716	-2.5011	4.2778	32.8417	-2.9406	sp|O64481|SBT25_ARATH Subtilisin-like protease SBT2.5 OS=Arabidopsis thaliana GN=SBT2.5 PE=2 SV=1//0
Rsa1.0_00219.1_g00006.1	48.5642	158.94	-1.7105	42.1792	5.80984	2.86	sp|Q9MAM1|CIPK9_ARATH CBL-interacting serine/threonine-protein kinase 9 OS=Arabidopsis thaliana GN=CIPK9 PE=1 SV=2//0
Rsa1.0_00220.1_g00022.1	1.98801	37.534	-4.2388	1.62557	13.7177	-3.077	sp|O80337|EF100_ARATH Ethylene-responsive transcription factor 1A OS=Arabidopsis thaliana GN=ERF1A PE=1 SV=2//5.86781e-100
Rsa1.0_00222.1_g00004.1	334.269	102.871	1.7002	223.729	58.5825	1.9332	sp|Q8RXD9|DPE2_ARATH 4-alpha-glucanotransferase DPE2 OS=Arabidopsis thaliana GN=DPE2 PE=1 SV=1//0
Rsa1.0_00224.1_g00028.1	58.4096	9.57659	2.6086	26.3513	58.0177	-1.1386	sp|Q94CK9|LRP1_ARATH Protein LATERAL ROOT PRIMORDIUM 1 OS=Arabidopsis thaliana GN=LRP1 PE=1 SV=1//2.34783e-137
Rsa1.0_00227.1_g00009.1	1.136	38.9242	-5.0986	1.71112	29.7754	-4.1211	sp|Q9M2S3|AHL15_ARATH AT-hook motif nuclear-localized protein 15 OS=Arabidopsis thaliana GN=AHL15 PE=2 SV=1//6.19235e-90
Rsa1.0_00228.1_g00025.1	1.04134	16.759	-4.0084	0	15.8157	-4.3603	sp|Q9FYE1|MCA9_ARATH Metacaspase-9 OS=Arabidopsis thaliana GN=AMC9 PE=1 SV=1//0
Rsa1.0_00231.1_g00004.1	17.7027	3.01199	2.5552	20.1912	3.79253	2.4125	sp|Q84WF5|VAMPL_ARATH Probable VAMP-like protein At1g33475 OS=Arabidopsis thaliana GN=At1g33475 PE=2 SV=1//3.6377e-16
Rsa1.0_00234.1_g00014.1	1.136	21.6246	-4.2506	0	54.7093	-7.7357	sp|Q9SVG4|RETOL_ARATH Reticuline oxidase-like protein OS=Arabidopsis thaliana GN=At4g20830 PE=1 SV=2//0
Rsa1.0_00235.1_g00015.1	19.2174	1.85353	3.3741	28.4046	3.79253	2.9049	sp|Q9SUK8|ERF39_ARATH Ethylene-responsive transcription factor ERF039 OS=Arabidopsis thaliana GN=ERF039 PE=2 SV=1//4.73375e-87
Rsa1.0_00237.1_g00002.1	85.7683	31.2011	1.4588	42.6925	5.00292	3.0931	-//-
Rsa1.0_00238.1_g00018.1	76.8696	240.264	-1.6441	389.28	3637.04	-3.2239	sp|Q9ZVF3|ML328_ARATH MLP-like protein 328 OS=Arabidopsis thaliana GN=MLP328 PE=2 SV=1//7.50426e-97
Rsa1.0_00240.1_g00027.1	2.27201	24.2504	-3.416	1.11223	21.6255	-4.2812	sp|Q9LFL0|CSLD2_ARATH Cellulose synthase-like protein D2 OS=Arabidopsis thaliana GN=CSLD2 PE=3 SV=1//0
Rsa1.0_00244.1_g00002.1	3.97601	60.3171	-3.9232	3.67891	87.4703	-4.5714	sp|O80725|AB4B_ARATH ABC transporter B family member 4 OS=Arabidopsis thaliana GN=ABCB4 PE=1 SV=1//0
Rsa1.0_00245.1_g00005.1	766.424	326.222	1.2323	1509.3	400.879	1.9126	sp|P17407|21KD_DAUCA 21 kDa protein OS=Daucus carota PE=2 SV=1//1.71993e-57
Rsa1.0_00245.1_g00019.1	21.3001	121.947	-2.5173	11.9779	66.9745	-2.4832	sp|Q9FJJ3|SRO5_ARATH Probable inactive poly [ADP-ribose] polymerase SRO5 OS=Arabidopsis thaliana GN=SRO5 PE=1 SV=1//5.12746e-158
Rsa1.0_00246.1_g00002.1	0	13.3609	-7.1409	0	72.0581	-7.1711	sp|O23547|EXLB1_ARATH Expansin-like B1 OS=Arabidopsis thaliana GN=EXLB1 PE=2 SV=2//4.23109e-113
Rsa1.0_00246.1_g00009.1	46.6708	16.2956	1.518	47.1414	8.14991	2.5321	sp|Q9M088|E135_ARATH Glucan endo-1,3-beta-glucosidase 5 OS=Arabidopsis thaliana GN=At4g31140 PE=1 SV=1//1.63761e-147
Rsa1.0_00247.1_g00003.1	115.21	35.9894	1.6786	91.2028	44.7035	1.0287	sp|Q84VQ3|CIPKQ_ARATH CBL-interacting serine/threonine-protein kinase 26 OS=Arabidopsis thaliana GN=CIPK26 PE=1 SV=2//0
Rsa1.0_00248.1_g00004.1	8.99337	42.9402	-2.2554	10.609	33.568	-1.6618	sp|Q8LJW1|ACR7_ARATH ACT domain-containing protein ACR7 OS=Arabidopsis thaliana GN=ACR7 PE=2 SV=1//0
Rsa1.0_00248.1_g00021.1	12.9694	0	4.697	14.0312	0	5.442	sp|O82743|AGL19_ARATH Agamous-like MADS-box protein AGL19 OS=Arabidopsis thaliana GN=AGL19 PE=1 SV=1//6.55609e-29
Rsa1.0_00250.1_g00025.1	0	24.8682	-5.7153	0	12.4266	-3.8604	sp|Q9ZU38|RPI2_ARATH Probable ribose-5-phosphate isomerase 2 OS=Arabidopsis thaliana GN=RPI2 PE=1 SV=1//1.06914e-161
Rsa1.0_00252.1_g00009.1	11.4547	0	5.2126	26.0091	2.66284	3.288	-//-
Rsa1.0_00257.1_g00006.1	1.79867	18.8443	-3.3891	0	13.5563	-4.3079	sp|Q56Z59|PATL3_ARATH Patellin-3 OS=Arabidopsis thaliana GN=PATL3 PE=1 SV=2//1.06587e-94
Rsa1.0_00257.1_g00010.1	38.6241	12.048	1.6807	1.02667	31.5506	-4.9416	-//-
Rsa1.0_00264.1_g00012.1	75.8283	12.1252	2.6447	83.3316	32.6803	1.3504	sp|Q7M3S9|RNGB_DICDI RING finger protein B OS=Dictyostelium discoideum GN=rngB PE=2 SV=2//8.35867e-11
Rsa1.0_00270.1_g00002.1	65.8882	8.80428	2.9037	20.3624	76.6576	-1.9125	sp|Q9M1P7|BOR2_ARATH Probable boron transporter 2 OS=Arabidopsis thaliana GN=BOR2 PE=2 SV=1//0
Rsa1.0_00273.1_g00027.1	0	13.8243	-5.1901	131.671	3.95392	5.0575	-//-
Rsa1.0_00273.1_g00039.1	28.6841	4.94276	2.5369	33.1102	10.1672	1.7034	sp|P59910|DJB13_HUMAN DnaJ homolog subfamily B member 13 OS=Homo sapiens GN=DNAJB13 PE=2 SV=1//4.71441e-18
Rsa1.0_00275.1_g00002.1	77.4376	3.39814	4.5102	97.7906	3.79253	4.6885	sp|O22141|GAE4_ARATH UDP-glucuronate 4-epimerase 4 OS=Arabidopsis thaliana GN=GAE4 PE=1 SV=1//0
Rsa1.0_00277.1_g00004.1	832.028	222.501	1.9028	764.872	79.4818	3.2665	sp|Q9M095|RC23_ARATH UPF0057 membrane protein At4g30650 OS=Arabidopsis thaliana GN=At4g30650 PE=3 SV=1//8.30257e-38
Rsa1.0_00277.1_g00005.1	33.5121	9.3449	1.8424	65.9638	15.3315	2.1052	sp|Q9SUI0|RC24_ARATH UPF0057 membrane protein At4g30660 OS=Arabidopsis thaliana GN=At4g30660 PE=2 SV=1//1.26226e-34
Rsa1.0_00280.1_g00007.1	2.93468	27.5713	-3.2319	1.28334	25.418	-4.3079	sp|Q8VZA1|LAC11_ARATH Laccase-11 OS=Arabidopsis thaliana GN=LAC11 PE=2 SV=1//0
Rsa1.0_00282.1_g00018.1	13.8214	1.31292	3.3961	70.0704	0	6.3027	sp|Q6LA42|APRR5_ARATH Two-component response regulator-like APRR5 OS=Arabidopsis thaliana GN=APRR5 PE=1 SV=2//0
Rsa1.0_00288.1_g00010.1	94.2884	201.186	-1.0934	43.9758	116.681	-1.4078	sp|Q9M0M5|SCL13_ARATH Scarecrow-like protein 13 OS=Arabidopsis thaliana GN=SCL13 PE=2 SV=2//0
Rsa1.0_00288.1_g00016.1	35.2161	9.57659	1.8787	55.7826	12.8301	2.1203	sp|Q56YP2|PI5K1_ARATH Phosphatidylinositol 4-phosphate 5-kinase 1 OS=Arabidopsis thaliana GN=PIP5K1 PE=1 SV=1//2.67722e-06
Rsa1.0_00300.1_g00007.1	56.3269	219.644	-1.9633	14.5445	51.8851	-1.8348	sp|Q9LSD8|MUB4_ARATH Membrane-anchored ubiquitin-fold protein 4 OS=Arabidopsis thaliana GN=MUB4 PE=1 SV=1//1.65091e-59
Rsa1.0_00301.1_g00011.1	206.942	81.4782	1.3447	215.687	71.6547	1.5898	sp|P40468|TAO3_YEAST Cell morphogenesis protein PAG1 OS=Saccharomyces cerevisiae (strain ATCC 204508 / S288c) GN=TAO3 PE=1 SV=1//6.51721e-06
Rsa1.0_00301.1_g00033.1	14.3894	89.1241	-2.6308	10.5234	33.8907	-1.6873	sp|P46690|GASA4_ARATH Gibberellin-regulated protein 4 OS=Arabidopsis thaliana GN=GASA4 PE=1 SV=2//1.04834e-50
Rsa1.0_00302.1_g00012.1	2.65068	22.0107	-3.0538	0	14.1211	-4.3668	sp|Q9FMY1|C86B1_ARATH Cytochrome P450 86B1 OS=Arabidopsis thaliana GN=CYP86B1 PE=2 SV=1//0
Rsa1.0_00304.1_g00005.1	146.355	411.948	-1.493	66.2204	275.645	-2.0575	sp|Q9LE22|CML27_ARATH Probable calcium-binding protein CML27 OS=Arabidopsis thaliana GN=CML27 PE=1 SV=1//1.61391e-87
Rsa1.0_00307.1_g00009.1	36.7308	11.9707	1.6175	152.29	22.6745	2.7477	sp|Q9LVJ7|NFYA6_ARATH Nuclear transcription factor Y subunit A-6 OS=Arabidopsis thaliana GN=NFYA6 PE=2 SV=1//5.45905e-107
Rsa1.0_00307.1_g00014.1	63.4269	24.0187	1.4009	66.6482	31.1472	1.0975	sp|Q9LJH8|UBP1C_ARATH Oligouridylate-binding protein 1C OS=Arabidopsis thaliana GN=UBP1C PE=1 SV=1//0
Rsa1.0_00307.1_g00023.1	60.3976	1.39015	5.4412	22.5013	53.9024	-1.2603	-//-
Rsa1.0_00310.1_g00007.1	70.5269	11.1984	2.6549	65.7926	9.03753	2.8639	sp|Q84MC2|LOG8_ARATH Cytokinin riboside 5&apos;-monophosphate phosphoribohydrolase LOG8 OS=Arabidopsis thaliana GN=LOG8 PE=1 SV=1//1.43005e-126
Rsa1.0_00313.1_g00004.1	1.04134	24.4821	-4.5552	7.61449	40.9916	-2.4285	-//-
Rsa1.0_00315.1_g00003.1	3.21868	46.1066	-3.8404	6.07448	49.8678	-3.0373	-//-
Rsa1.0_00315.1_g00009.1	7.85736	34.9082	-2.1514	2.90891	22.4324	-2.947	-//-
Rsa1.0_00317.1_g00012.1	83.4963	26.5673	1.6521	104.55	11.6197	3.1695	sp|Q9FZ45|Y1686_ARATH Uncharacterized membrane protein At1g16860 OS=Arabidopsis thaliana GN=At1g16860 PE=1 SV=1//1.84571e-106
Rsa1.0_00320.1_g00005.1	0	13.6698	-4.1739	1.19779	18.8013	-3.9724	sp|Q9LT79|PUB25_ARATH U-box domain-containing protein 25 OS=Arabidopsis thaliana GN=PUB25 PE=2 SV=1//0
Rsa1.0_00321.1_g00018.1	81.7923	230.61	-1.4954	58.9482	532.972	-3.1765	sp|Q9FI78|HST_ARATH Shikimate O-hydroxycinnamoyltransferase OS=Arabidopsis thaliana GN=HST PE=2 SV=1//0
Rsa1.0_00323.1_g00035.1	139.729	33.2091	2.073	171.968	15.735	3.4501	-//-
Rsa1.0_00324.1_g00008.1	367.781	177.321	1.0525	160.247	28.7264	2.4798	sp|Q93Z04|PLY13_ARATH Probable pectate lyase 13 OS=Arabidopsis thaliana GN=PMR6 PE=1 SV=1//0
Rsa1.0_00326.1_g00019.1	34.1748	133.068	-1.9612	27.8057	76.3348	-1.457	sp|O80337|EF100_ARATH Ethylene-responsive transcription factor 1A OS=Arabidopsis thaliana GN=ERF1A PE=1 SV=2//1.48185e-82
Rsa1.0_00328.1_g00010.1	1.70401	26.1812	-3.9415	0	43.251	-6.9816	sp|O80434|LAC4_ARATH Laccase-4 OS=Arabidopsis thaliana GN=IRX12 PE=2 SV=2//0
Rsa1.0_00333.1_g00009.1	56.4215	11.5846	2.284	75.3749	20.7379	1.8618	sp|Q9LFA2|KIPK_ARATH Serine/threonine-protein kinase KIPK OS=Arabidopsis thaliana GN=KIPK PE=1 SV=1//0
Rsa1.0_00335.1_g00011.1	77.5323	34.2904	1.177	48.9381	10.2479	2.2556	sp|P37107|SR54C_ARATH Signal recognition particle 54 kDa protein, chloroplastic OS=Arabidopsis thaliana GN=FFC PE=1 SV=1//0
Rsa1.0_00336.1_g00023.1	274.818	132.682	1.0505	245.289	92.3926	1.4086	sp|Q505J9|ATAD1_RAT ATPase family AAA domain-containing protein 1 OS=Rattus norvegicus GN=Atad1 PE=1 SV=1//1.39882e-70
Rsa1.0_00336.1_g00029.1	1.89334	15.2144	-3.0064	4.19225	27.274	-2.7017	sp|Q84TK0|GSTF4_ARATH Glutathione S-transferase F4 OS=Arabidopsis thaliana GN=GSTF4 PE=2 SV=1//2.2619e-145
Rsa1.0_00340.1_g00025.1	55.3802	14.5966	1.9237	62.5415	23.4814	1.4133	sp|Q9SUR3|RTNLA_ARATH Reticulon-like protein B1 OS=Arabidopsis thaliana GN=RTNLB1 PE=1 SV=1//3.55402e-120
Rsa1.0_00341.1_g00034.1	0	12.9747	-7.0986	0	27.1933	-6.3122	sp|O81829|GH35_ARATH Indole-3-acetic acid-amido synthetase GH3.5 OS=Arabidopsis thaliana GN=GH3.5 PE=1 SV=1//0
Rsa1.0_00341.1_g00038.1	1.98801	26.2584	-3.7234	0	45.1876	-5.5854	sp|P21218|PORB_ARATH Protochlorophyllide reductase B, chloroplastic OS=Arabidopsis thaliana GN=PORB PE=1 SV=3//5.49295e-21
Rsa1.0_00341.1_g00043.1	665.509	279.42	1.252	809.788	119.909	2.7556	sp|Q9T076|ENL2_ARATH Early nodulin-like protein 2 OS=Arabidopsis thaliana GN=At4g27520 PE=1 SV=1//1.47175e-57
Rsa1.0_00341.1_g00052.1	1.51467	14.4421	-3.2532	1.79668	41.2337	-4.5204	-//-
Rsa1.0_00341.1_g00054.1	5.96402	38.3836	-2.6861	24.1268	70.1215	-1.5392	-//-
Rsa1.0_00343.1_g00018.1	38.0561	102.562	-1.4303	37.4736	76.4155	-1.028	sp|Q9C9Q8|PMTT_ARATH Probable pectin methyltransferase QUA2 OS=Arabidopsis thaliana GN=QUA2 PE=1 SV=2//0
Rsa1.0_00344.1_g00013.1	7.66803	42.7085	-2.4776	13.689	49.7064	-1.8604	sp|Q8VZE9|U73B1_ARATH UDP-glycosyltransferase 73B1 OS=Arabidopsis thaliana GN=UGT73B1 PE=2 SV=1//0
Rsa1.0_00346.1_g00002.1	0	28.1892	-6.6331	611.213	162.756	1.909	sp|Q9SZA6|FBK91_ARATH F-box/kelch-repeat protein At4g33290 OS=Arabidopsis thaliana GN=At4g33290 PE=3 SV=3//6.42881e-22
Rsa1.0_00351.1_g00007.1	0	18.8443	-7.637	48.767	12.1845	2.0009	-//-
Rsa1.0_00354.1_g00020.1	75.5443	197.092	-1.3835	47.0559	223.195	-2.2459	sp|Q9XEE6|C3H29_ARATH Zinc finger CCCH domain-containing protein 29 OS=Arabidopsis thaliana GN=At2g40140 PE=2 SV=1//0
Rsa1.0_00354.1_g00027.1	46.4815	15.9095	1.5468	55.0126	20.173	1.4473	sp|O04196|ISOA1_ARATH Isoamylase 1, chloroplastic OS=Arabidopsis thaliana GN=ISA1 PE=1 SV=1//0
Rsa1.0_00356.1_g00007.1	67.6869	177.012	-1.3869	8.3845	38.9743	-2.2167	sp|F4JR57|CB60F_ARATH Calmodulin-binding protein 60 F OS=Arabidopsis thaliana GN=CBP60F PE=2 SV=1//0
Rsa1.0_00364.1_g00004.1	0	11.3529	-4.5841	0	16.1384	-4.5594	-//-
Rsa1.0_00370.1_g00021.1	259.009	125.422	1.0462	417.599	165.338	1.3367	sp|P48624|FAD3E_BRANA Omega-3 fatty acid desaturase, endoplasmic reticulum OS=Brassica napus GN=FAD3 PE=2 SV=1//0
Rsa1.0_00373.1_g00007.1	24.2348	5.01999	2.2713	58.777	19.3661	1.6017	-//-
Rsa1.0_00374.1_g00016.1	15.3361	49.9682	-1.7041	17.2823	62.2944	-1.8498	sp|Q94F62|BAK1_ARATH BRASSINOSTEROID INSENSITIVE 1-associated receptor kinase 1 OS=Arabidopsis thaliana GN=BAK1 PE=1 SV=2//0
Rsa1.0_00374.1_g00021.1	1.98801	246.597	-6.9547	0	26.7091	-5.4789	-//-
Rsa1.0_00378.1_g00008.1	92.2057	39.542	1.2215	178.812	76.9803	1.2159	sp|Q39203|SD22_ARATH G-type lectin S-receptor-like serine/threonine-protein kinase SD2-2 OS=Arabidopsis thaliana GN=SD22 PE=1 SV=1//0
Rsa1.0_00381.1_g00001.1	0	31.2011	-8.3645	96.7639	43.9772	1.1377	-//-
Rsa1.0_00381.1_g00004.1	5.20669	22.4741	-2.1098	7.44338	25.3373	-1.7672	sp|P13676|ACPH_RAT Acylamino-acid-releasing enzyme OS=Rattus norvegicus GN=Apeh PE=1 SV=1//2.46383e-77
Rsa1.0_00381.1_g00016.1	17.4187	440.909	-4.6618	19.849	92.1505	-2.2149	sp|Q9SCZ4|FERON_ARATH Receptor-like protein kinase FERONIA OS=Arabidopsis thaliana GN=FER PE=1 SV=1//0
Rsa1.0_00382.1_g00019.1	4.16535	24.9455	-2.5823	1.28334	15.4122	-3.5861	sp|Q9FHE4|BRG1_ARATH BOI-related E3 ubiquitin-protein ligase 1 OS=Arabidopsis thaliana GN=BRG1 PE=1 SV=1//3.6374e-08
Rsa1.0_00383.1_g00026.1	17.7027	50.1999	-1.5037	19.3357	49.2222	-1.348	sp|Q9FDW1|MYB44_ARATH Transcription factor MYB44 OS=Arabidopsis thaliana GN=MYB44 PE=2 SV=1//4.0989e-60
Rsa1.0_00384.1_g00008.1	18.0814	49.1959	-1.444	20.1912	72.4616	-1.8435	sp|P20144|WUN1_SOLTU Wound-induced protein 1 OS=Solanum tuberosum GN=WUN1 PE=2 SV=1//4.12942e-24
Rsa1.0_00386.1_g00010.1	119.47	49.9682	1.2576	110.624	30.7437	1.8473	sp|Q9LY87|RGLG2_ARATH E3 ubiquitin-protein ligase RGLG2 OS=Arabidopsis thaliana GN=RGLG2 PE=1 SV=1//0
Rsa1.0_00387.1_g00008.1	1.79867	21.9335	-3.6081	0	10.0865	-5.8813	sp|Q67YE6|SAP12_ARATH Zinc finger AN1 domain-containing stress-associated protein 12 OS=Arabidopsis thaliana GN=SAP12 PE=2 SV=2//1.54187e-103
Rsa1.0_00387.1_g00009.1	41.3695	111.598	-1.4317	23.9557	128.785	-2.4265	sp|Q9LHD2|GATLA_ARATH Probable galacturonosyltransferase-like 10 OS=Arabidopsis thaliana GN=GATL10 PE=2 SV=1//0
Rsa1.0_00387.1_g00011.1	61.4389	162.107	-1.3997	11.4645	152.347	-3.7321	sp|Q9LHD1|AB15B_ARATH ABC transporter B family member 15 OS=Arabidopsis thaliana GN=ABCB15 PE=3 SV=1//0
Rsa1.0_00387.1_g00026.1	39.1921	109.976	-1.4886	17.9668	51.2395	-1.5119	sp|Q9LJX0|AB19B_ARATH ABC transporter B family member 19 OS=Arabidopsis thaliana GN=ABCB19 PE=1 SV=1//0
Rsa1.0_00387.1_g00035.1	1.60934	18.2264	-3.5015	1.3689	27.7581	-4.3418	sp|P54121|AIG2_ARATH Protein AIG2 OS=Arabidopsis thaliana GN=AIG2 PE=2 SV=1//9.94408e-97
Rsa1.0_00387.1_g00048.1	88.703	36.9934	1.2617	84.1016	41.6372	1.0143	sp|P92958|KIN11_ARATH SNF1-related protein kinase catalytic subunit alpha KIN11 OS=Arabidopsis thaliana GN=KIN11 PE=1 SV=1//0
Rsa1.0_00387.1_g00057.1	1.60934	22.6286	-3.8136	0	20.98	-5.616	sp|Q8L8Q7|COBL2_ARATH COBRA-like protein 2 OS=Arabidopsis thaliana GN=COBL2 PE=1 SV=2//0
Rsa1.0_00388.1_g00003.1	0	13.747	-4.781	0	60.7612	-6.9251	-//-
Rsa1.0_00388.1_g00007.1	2.08267	16.3729	-2.9748	0	43.0896	-5.8063	sp|Q39224|SRG1_ARATH Protein SRG1 OS=Arabidopsis thaliana GN=SRG1 PE=2 SV=1//0
Rsa1.0_00388.1_g00008.1	139.539	62.0161	1.17	157.851	69.7181	1.179	sp|Q8VYC8|RIN2_ARATH E3 ubiquitin protein ligase RIN2 OS=Arabidopsis thaliana GN=RIN2 PE=1 SV=1//0
Rsa1.0_00389.1_g00008.1	744.367	362.752	1.037	1164.76	304.29	1.9365	sp|Q9M9P3|UGPA2_ARATH Probable UTP--glucose-1-phosphate uridylyltransferase 2 OS=Arabidopsis thaliana GN=At3g03250 PE=1 SV=1//0
Rsa1.0_00391.1_g00005.1	38.7188	5.40614	2.8404	52.8737	6.61676	2.9984	sp|Q96MC6|HIAT1_HUMAN Hippocampus abundant transcript 1 protein OS=Homo sapiens GN=HIAT1 PE=2 SV=2//1.96408e-08
Rsa1.0_00391.1_g00006.1	18.9334	2.93476	2.6896	27.8057	1.21038	4.5218	-//-
Rsa1.0_00395.1_g00001.1	4.92269	27.2624	-2.4694	2.99446	24.127	-3.0103	sp|Q8LG64|CKB22_ARATH Cyclin-dependent kinase B2-2 OS=Arabidopsis thaliana GN=CDKB2-2 PE=1 SV=2//0
Rsa1.0_00399.1_g00017.1	107.92	51.8217	1.0583	91.2028	41.7986	1.1256	sp|Q9FHT4|TMN4_ARATH Transmembrane 9 superfamily member 4 OS=Arabidopsis thaliana GN=TMN4 PE=2 SV=1//0
Rsa1.0_00401.1_g00004.1	4.35468	37.6885	-3.1135	2.48113	30.7437	-3.6312	sp|Q9SJY7|AGP2_ARATH Classical arabinogalactan protein 2 OS=Arabidopsis thaliana GN=AGP2 PE=1 SV=1//4.72386e-14
Rsa1.0_00404.1_g00018.1	49.2269	9.42213	2.3853	70.3271	7.10091	3.308	sp|Q6DBP8|GAT11_ARATH GATA transcription factor 11 OS=Arabidopsis thaliana GN=GATA11 PE=2 SV=1//1.73365e-97
Rsa1.0_00409.1_g00008.1	121.647	39.2331	1.6326	119.009	45.4297	1.3894	sp|Q9M015|Y5161_ARATH Uncharacterized protein At5g01610 OS=Arabidopsis thaliana GN=At5g01610 PE=1 SV=1//3.50972e-71
Rsa1.0_00410.1_g00011.1	16.5667	49.8137	-1.5883	28.2335	70.2829	-1.3158	sp|Q9M0E2|RL282_ARATH 60S ribosomal protein L28-2 OS=Arabidopsis thaliana GN=RPL28C PE=2 SV=1//5.66747e-90
Rsa1.0_00411.1_g00012.1	36.4468	0	5.2974	40.8103	5.89053	2.7925	sp|Q0VFE3|PGAP3_XENTR Post-GPI attachment to proteins factor 3 OS=Xenopus tropicalis GN=pgap3 PE=2 SV=1//7.19353e-39
Rsa1.0_00414.1_g00011.1	74.0296	9.26767	2.9978	61.0015	25.8215	1.2403	-//-
Rsa1.0_00425.1_g00020.1	3.50268	25.0227	-2.8367	0	18.3978	-4.289	sp|Q9LMM0|GPAT4_ARATH Glycerol-3-phosphate 2-O-acyltransferase 4 OS=Arabidopsis thaliana GN=GPAT4 PE=1 SV=1//0
Rsa1.0_00426.1_g00008.1	1.60934	18.0719	-3.4892	3.33669	43.9772	-3.7203	sp|O65621|CADH6_ARATH Probable cinnamyl alcohol dehydrogenase 6 OS=Arabidopsis thaliana GN=CAD6 PE=2 SV=1//0
Rsa1.0_00434.1_g00017.1	331.619	128.203	1.3711	297.393	66.1676	2.1682	sp|Q8LCP6|GUN10_ARATH Endoglucanase 10 OS=Arabidopsis thaliana GN=At1g75680 PE=2 SV=2//0
Rsa1.0_00437.1_g00002.1	22.5308	84.0268	-1.899	29.2602	87.0669	-1.5732	sp|Q9ZUB3|SPD1_ARATH Spermidine synthase 1 OS=Arabidopsis thaliana GN=SPDSYN1 PE=1 SV=1//0
Rsa1.0_00439.1_g00016.1	57.8416	181.569	-1.6503	26.1802	128.059	-2.2903	sp|Q9SD34|C3H44_ARATH Zinc finger CCCH domain-containing protein 44 OS=Arabidopsis thaliana GN=At3g51120 PE=2 SV=3//1.41252e-16
Rsa1.0_00440.1_g00007.1	0	21.0067	-5.3928	1.28334	143.793	-6.8079	sp|O82811|NRT21_ARATH High-affinity nitrate transporter 2.1 OS=Arabidopsis thaliana GN=NRT2.1 PE=1 SV=1//0
Rsa1.0_00451.1_g00041.1	143.894	48.9642	1.5552	160.674	58.5825	1.4556	sp|Q9SUR3|RTNLA_ARATH Reticulon-like protein B1 OS=Arabidopsis thaliana GN=RTNLB1 PE=1 SV=1//7.06249e-145
Rsa1.0_00451.1_g00045.1	1.32534	14.751	-3.4764	0	83.8392	-8.3516	sp|Q9SUQ8|DIR6_ARATH Dirigent protein 6 OS=Arabidopsis thaliana GN=DIR6 PE=1 SV=1//2.26324e-110
Rsa1.0_00452.1_g00009.1	3.02934	25.0227	-3.0462	2.56668	17.0261	-2.7298	-//-
Rsa1.0_00457.1_g00029.1	41.7482	11.8163	1.8209	39.698	10.49	1.9201	-//-
Rsa1.0_00460.1_g00006.1	3.69201	131.755	-5.1573	0	17.833	-6.7035	sp|P24806|XTH24_ARATH Xyloglucan endotransglucosylase/hydrolase protein 24 OS=Arabidopsis thaliana GN=XTH24 PE=1 SV=2//1.8567e-172
Rsa1.0_00462.1_g00001.1	3.12401	18.3036	-2.5507	4.2778	19.6082	-2.1965	sp|Q9LQ32|GXM3_ARATH Glucuronoxylan 4-O-methyltransferase 3 OS=Arabidopsis thaliana GN=GXM3 PE=1 SV=1//0
Rsa1.0_00467.1_g00018.1	18.4601	86.3438	-2.2257	14.6301	49.4643	-1.7574	-//-
Rsa1.0_00470.1_g00020.1	22.5308	163.806	-2.862	23.1001	89.1649	-1.9486	sp|P49294|HEM12_ARATH Glutamyl-tRNA reductase 2, chloroplastic OS=Arabidopsis thaliana GN=HEMA2 PE=2 SV=2//0
Rsa1.0_00473.1_g00019.1	18.0814	56.2238	-1.6367	1.79668	103.609	-5.8497	sp|Q9SUW0|TPPG_ARATH Probable trehalose-phosphate phosphatase G OS=Arabidopsis thaliana GN=TPPG PE=2 SV=1//0
Rsa1.0_00477.1_g00003.1	57.8416	23.787	1.2819	64.3382	22.6745	1.5046	sp|Q3E7D0|NAT12_ARATH Nucleobase-ascorbate transporter 12 OS=Arabidopsis thaliana GN=NAT12 PE=1 SV=3//0
Rsa1.0_00477.1_g00005.1	1.89334	27.0307	-3.8356	1.54001	36.4729	-4.5658	sp|Q9M4T3|HDT4_ARATH Histone deacetylase HDT4 OS=Arabidopsis thaliana GN=HDT4 PE=2 SV=1//1.16079e-31
Rsa1.0_00477.1_g00013.1	5.58535	32.9002	-2.5584	1.45445	33.1645	-4.5111	sp|P56941|NPC1_PIG Niemann-Pick C1 protein OS=Sus scrofa GN=NPC1 PE=2 SV=1//0
Rsa1.0_00481.1_g00007.1	167.939	66.1094	1.345	199.089	80.8536	1.3	sp|Q08467|CSK21_ARATH Casein kinase II subunit alpha-1 OS=Arabidopsis thaliana GN=CKA1 PE=1 SV=3//0
Rsa1.0_00483.1_g00010.1	12.5907	45.4116	-1.8507	25.5813	86.8248	-1.763	sp|Q9C5K8|TIF3B_ARATH Protein TIFY 3B OS=Arabidopsis thaliana GN=TIFY3B PE=1 SV=1//2.49033e-65
Rsa1.0_00487.1_g00008.1	5.01735	30.3516	-2.5968	0	10.0865	-5.8813	-//-
Rsa1.0_00490.1_g00003.1	47.9015	122.102	-1.3499	39.6125	87.551	-1.1442	sp|Q9SJL8|METK3_ARATH S-adenosylmethionine synthase 3 OS=Arabidopsis thaliana GN=METK3 PE=1 SV=1//0
Rsa1.0_00490.1_g00009.1	14.5787	0	5.9755	42.2647	0	6.4478	sp|Q9ZQ99|U73C1_ARATH UDP-glycosyltransferase 73C1 OS=Arabidopsis thaliana GN=UGT73C1 PE=2 SV=1//0
Rsa1.0_00492.1_g00012.1	47.6175	156.469	-1.7163	31.3135	123.54	-1.9801	sp|Q24JN5|P4H5_ARATH Prolyl 4-hydroxylase 5 OS=Arabidopsis thaliana GN=P4H5 PE=2 SV=1//2.31807e-173
Rsa1.0_00497.1_g00003.1	91.543	21.7018	2.0766	59.0337	23.9656	1.3006	sp|Q8RXF1|SF3A1_ARATH Probable splicing factor 3A subunit 1 OS=Arabidopsis thaliana GN=At1g14650 PE=1 SV=2//0
Rsa1.0_00500.1_g00017.1	7.85736	59.3903	-2.9181	1.45445	184.382	-6.9861	sp|Q96316|BCB3_ARATH Uclacyanin-3 OS=Arabidopsis thaliana GN=UCC3 PE=2 SV=1//1.41663e-25
Rsa1.0_00501.1_g00004.1	38.6241	9.88551	1.9661	86.4972	24.8532	1.7992	sp|Q9URZ0|AGAL_SCHPO Alpha-galactosidase mel1 OS=Schizosaccharomyces pombe (strain 972 / ATCC 24843) GN=mel1 PE=3 SV=1//1.85451e-21
Rsa1.0_00502.1_g00003.1	6.91069	62.0934	-3.1675	4.44892	52.4499	-3.5594	sp|P52577|IFRH_ARATH Isoflavone reductase homolog P3 OS=Arabidopsis thaliana GN=At1g75280 PE=2 SV=1//0
Rsa1.0_00506.1_g00004.1	70.4323	32.7458	1.1049	76.316	27.4353	1.476	sp|Q68FU7|COQ6_RAT Ubiquinone biosynthesis monooxygenase COQ6, mitochondrial OS=Rattus norvegicus GN=Coq6 PE=2 SV=1//7.52069e-75
Rsa1.0_00514.1_g00003.1	48.6588	14.5193	1.7447	27.4635	5.89053	2.221	-//-
Rsa1.0_00522.1_g00006.1	72.9883	13.5926	2.4248	99.3306	22.9973	2.1108	sp|F4IAG2|SSY3_ARATH Starch synthase 3, chloroplastic/amyloplastic OS=Arabidopsis thaliana GN=SS3 PE=1 SV=1//0
Rsa1.0_00523.1_g00023.1	11.2654	58.3863	-2.3737	12.149	41.7986	-1.7826	sp|Q8VYP2|TAT4_ARATH Probable aminotransferase TAT4 OS=Arabidopsis thaliana GN=At4g23590 PE=2 SV=1//0
Rsa1.0_00523.1_g00024.1	9.4667	39.2331	-2.0511	8.47005	35.908	-2.0839	sp|Q8VYP2|TAT4_ARATH Probable aminotransferase TAT4 OS=Arabidopsis thaliana GN=At4g23590 PE=2 SV=1//0
Rsa1.0_00526.1_g00007.1	10.6974	60.9349	-2.51	27.9768	158.883	-2.5057	-//-
Rsa1.0_00531.1_g00004.1	62.5749	9.03597	2.7918	80.5938	5.89053	3.7742	sp|O65258|BAM2_ARATH Beta-amylase 2, chloroplastic OS=Arabidopsis thaliana GN=BAM2 PE=1 SV=2//0
Rsa1.0_00541.1_g00016.1	15.6201	49.0414	-1.6506	20.7901	46.5594	-1.1632	sp|Q9LK65|Y3307_ARATH Putative DUF21 domain-containing protein At3g13070, chloroplastic OS=Arabidopsis thaliana GN=CBSDUFCH1 PE=3 SV=1//0
Rsa1.0_00541.1_g00018.1	84.727	36.6845	1.2077	132.869	45.9139	1.533	sp|Q0VCZ3|YTHD2_BOVIN YTH domain-containing family protein 2 OS=Bos taurus GN=YTHDF2 PE=2 SV=1//3.61956e-59
Rsa1.0_00541.1_g00019.1	21.8681	1.69907	3.686	32.5113	4.19599	2.9539	-//-
Rsa1.0_00547.1_g00008.1	67.4976	27.5713	1.2917	22.929	58.1791	-1.3433	sp|Q8LAP8|DOF46_ARATH Dof zinc finger protein DOF4.6 OS=Arabidopsis thaliana GN=DOF4.6 PE=2 SV=2//6.51127e-126
Rsa1.0_00547.1_g00014.1	4.63868	29.1159	-2.65	1.3689	16.0577	-3.5522	-//-
Rsa1.0_00548.1_g00007.1	71.6629	30.8922	1.214	95.0528	44.4614	1.0962	sp|Q9FGV1|ARFH_ARATH Auxin response factor 8 OS=Arabidopsis thaliana GN=ARF8 PE=2 SV=2//0
Rsa1.0_00549.1_g00011.1	77.2483	33.3636	1.2112	73.236	27.516	1.4123	sp|Q9FXI5|IQD32_ARATH Protein IQ-DOMAIN 32 OS=Arabidopsis thaliana GN=IQD32 PE=1 SV=3//0
Rsa1.0_00549.1_g00014.1	6.81603	40.4688	-2.5698	6.84449	52.9341	-2.9512	sp|P93024|ARFE_ARATH Auxin response factor 5 OS=Arabidopsis thaliana GN=ARF5 PE=1 SV=3//0
Rsa1.0_00552.1_g00013.1	203.25	84.2585	1.2704	118.324	51.4816	1.2006	sp|Q9FHM7|HIR4_ARATH Hypersensitive-induced response protein 4 OS=Arabidopsis thaliana GN=HIR4 PE=1 SV=1//0
Rsa1.0_00555.1_g00012.1	1.51467	28.7298	-4.2455	0	12.0231	-3.8128	sp|Q9ASQ6|Y1972_ARATH Probable LRR receptor-like serine/threonine-protein kinase At1g29720 OS=Arabidopsis thaliana GN=RFK1 PE=2 SV=3//0
Rsa1.0_00556.1_g00022.1	1.23067	15.06	-3.6132	0	31.2279	-6.9268	sp|Q84TF4|GRS13_ARATH Monothiol glutaredoxin-S13 OS=Arabidopsis thaliana GN=GRXS13 PE=2 SV=2//1.02295e-55
Rsa1.0_00563.1_g00005.1	25.2761	123.105	-2.284	34.3936	167.678	-2.2855	-//-
Rsa1.0_00563.1_g00014.1	111.707	47.8057	1.2245	116.271	18.2364	2.6726	sp|Q9M0S5|ISOA3_ARATH Isoamylase 3, chloroplastic OS=Arabidopsis thaliana GN=ISA3 PE=2 SV=2//0
Rsa1.0_00568.1_g00015.1	0	24.2504	-7.0009	0	19.6082	-4.8404	sp|P81392|MYB06_ANTMA Myb-related protein 306 OS=Antirrhinum majus GN=MYB306 PE=2 SV=1//2.30856e-85
Rsa1.0_00570.1_g00006.1	0	11.6618	-6.9447	0	66.9745	-8.6125	sp|P32068|TRPE_ARATH Anthranilate synthase alpha subunit 1, chloroplastic OS=Arabidopsis thaliana GN=ASA1 PE=1 SV=1//0
Rsa1.0_00570.1_g00014.1	17.5134	1.46738	3.5771	18.9935	2.66284	2.8345	-//-
Rsa1.0_00570.1_g00019.1	1.60934	15.3689	-3.2555	1.11223	23.4007	-4.395	sp|Q9FIA0|U76C2_ARATH UDP-glycosyltransferase 76C2 OS=Arabidopsis thaliana GN=UGT76C2 PE=1 SV=1//0
Rsa1.0_00571.1_g00027.1	0	16.9135	-4.8961	2.48113	50.9168	-4.3591	sp|G5EBI4|CEEH1_CAEEL Epoxide hydrolase 1 OS=Caenorhabditis elegans GN=ceeh-1 PE=1 SV=1//9.60167e-10
Rsa1.0_00576.1_g00001.1	12.8747	42.7085	-1.73	10.8656	44.3	-2.0275	sp|Q9FNP8|RS193_ARATH 40S ribosomal protein S19-3 OS=Arabidopsis thaliana GN=RPS19C PE=2 SV=1//1.70111e-99
Rsa1.0_00576.1_g00015.1	0	12.743	-4.2653	0	19.124	-5.2573	sp|Q9FME5|COBL5_ARATH COBRA-like protein 5 OS=Arabidopsis thaliana GN=COBL5 PE=2 SV=1//9.70899e-119
Rsa1.0_00576.1_g00026.1	91.259	11.1984	3.0267	114.56	20.7379	2.4658	sp|Q8LDR0|DOF54_ARATH Dof zinc finger protein DOF5.4 OS=Arabidopsis thaliana GN=DOF5.4 PE=2 SV=2//7.18865e-44
Rsa1.0_00578.1_g00001.1	14.4841	65.4143	-2.1751	9.58228	100.3	-3.3878	sp|O04291|ATB14_ARATH Homeobox-leucine zipper protein ATHB-14 OS=Arabidopsis thaliana GN=ATHB-14 PE=1 SV=1//0
Rsa1.0_00578.1_g00007.1	71.9469	30.5833	1.2342	93.5128	35.0204	1.417	-//-
Rsa1.0_00601.1_g00016.1	1.89334	19.0759	-3.3327	0	38.2481	-5.3449	sp|F4HY61|NAC10_ARATH NAC domain-containing protein 10 OS=Arabidopsis thaliana GN=NAC010 PE=2 SV=1//0
Rsa1.0_00602.1_g00004.1	2.93468	49.8909	-4.0875	0	22.029	-6.4234	-//-
Rsa1.0_00604.1_g00004.1	149.479	73.6779	1.0206	156.397	51.8851	1.5918	sp|Q940B8|KIN13_ARATH Kinesin-13A OS=Arabidopsis thaliana GN=KINESIN-13A PE=1 SV=1//1.30215e-23
Rsa1.0_00611.1_g00005.1	10.792	56.2238	-2.3812	21.3035	80.5308	-1.9185	sp|O65639|CSP1_ARATH Cold shock protein 1 OS=Arabidopsis thaliana GN=CSP1 PE=1 SV=1//2.70422e-76
Rsa1.0_00611.1_g00006.1	5.58535	36.9162	-2.7245	2.90891	62.0523	-4.4149	sp|Q9FYB5|DNJ11_ARATH Chaperone protein dnaJ 11, chloroplastic OS=Arabidopsis thaliana GN=ATJ11 PE=1 SV=2//7.76943e-73
Rsa1.0_00616.1_g00011.1	21.1107	55.9922	-1.4072	17.0257	112.808	-2.7281	sp|O48845|CYB5B_ARATH Cytochrome b5 isoform B OS=Arabidopsis thaliana GN=CYTB5-B PE=1 SV=1//1.80929e-75
Rsa1.0_00621.1_g00010.1	16.2827	44.0214	-1.4349	2.05335	57.4528	-4.8063	sp|Q96320|HSFB1_ARATH Heat stress transcription factor B-1 OS=Arabidopsis thaliana GN=HSFB1 PE=2 SV=2//5.83216e-109
Rsa1.0_00630.1_g00022.1	1.42001	17.9947	-3.6636	0	18.8013	-5.7797	-//-
Rsa1.0_00632.1_g00002.1	20.0694	1.85353	3.4366	33.7091	6.2133	2.4397	sp|O49623|DPNP2_ARATH SAL2 phosphatase OS=Arabidopsis thaliana GN=SAL2 PE=2 SV=1//0
Rsa1.0_00632.1_g00029.1	81.2243	25.4861	1.6722	7.44338	36.957	-2.3118	-//-
Rsa1.0_00651.1_g00001.1	104.512	41.0094	1.3496	101.555	33.0031	1.6216	sp|Q10137|SEC14_SCHPO Sec14 cytosolic factor OS=Schizosaccharomyces pombe (strain 972 / ATCC 24843) GN=sec14 PE=3 SV=1//9.13745e-10
Rsa1.0_00656.1_g00011.1	908.709	356.496	1.3499	699.592	274.273	1.3509	sp|Q01525|14332_ARATH 14-3-3-like protein GF14 omega OS=Arabidopsis thaliana GN=GRF2 PE=2 SV=2//1.16217e-174
Rsa1.0_00657.1_g00003.1	43.5468	105.034	-1.2702	37.9014	77.5452	-1.0328	sp|P68209|SUCA1_ARATH Succinyl-CoA ligase [ADP-forming] subunit alpha-1, mitochondrial OS=Arabidopsis thaliana GN=At5g08300 PE=1 SV=1//0
Rsa1.0_00662.1_g00019.1	0	13.3609	-4.7399	0	45.1876	-6.4979	sp|Q8GTB6|THCAS_CANSA Tetrahydrocannabinolic acid synthase OS=Cannabis sativa PE=1 SV=1//2.8509e-152
Rsa1.0_00676.1_g00010.1	55.8535	10.8895	2.3587	64.1671	13.7177	2.2258	-//-
Rsa1.0_00679.1_g00015.1	970.81	207.132	2.2286	381.067	86.0986	2.146	-//-
Rsa1.0_00684.1_g00008.1	152.035	74.9136	1.0211	180.181	84.8075	1.0872	sp|Q9SJK3|AGO5_ARATH Protein argonaute 5 OS=Arabidopsis thaliana GN=AGO5 PE=1 SV=2//0
Rsa1.0_00685.1_g00004.1	62.4802	28.6525	1.1247	77.1716	27.1126	1.5091	sp|Q9SF32|IQD1_ARATH Protein IQ-DOMAIN 1 OS=Arabidopsis thaliana GN=IQD1 PE=1 SV=1//1.12938e-09
Rsa1.0_00692.1_g00007.1	114.074	54.5248	1.065	122.602	55.3548	1.1472	sp|O75643|U520_HUMAN U5 small nuclear ribonucleoprotein 200 kDa helicase OS=Homo sapiens GN=SNRNP200 PE=1 SV=2//0
Rsa1.0_00699.1_g00012.1	0	31.2011	-5.9635	0	30.3403	-5.3002	sp|Q941R6|MLP31_ARATH MLP-like protein 31 OS=Arabidopsis thaliana GN=MLP31 PE=2 SV=2//2.51475e-72
Rsa1.0_00703.1_g00008.1	10.4134	34.0587	-1.7096	4.53447	41.2337	-3.1848	sp|F4JAU3|P4H2_ARATH Prolyl 4-hydroxylase 2 OS=Arabidopsis thaliana GN=P4H2 PE=1 SV=1//0
Rsa1.0_00706.1_g00015.1	69.0123	31.3556	1.1381	65.7071	27.7581	1.2431	sp|Q9D099|ACER3_MOUSE Alkaline ceramidase 3 OS=Mus musculus GN=Acer3 PE=2 SV=1//2.90454e-26
Rsa1.0_00706.1_g00038.1	2.08267	18.4581	-3.1477	1.88223	14.3632	-2.9319	sp|Q8LJW1|ACR7_ARATH ACT domain-containing protein ACR7 OS=Arabidopsis thaliana GN=ACR7 PE=2 SV=1//0
Rsa1.0_00707.1_g00008.1	470.59	235.167	1.0008	395.783	16.1384	4.6161	sp|Q9SJL9|XTH32_ARATH Probable xyloglucan endotransglucosylase/hydrolase protein 32 OS=Arabidopsis thaliana GN=XTH32 PE=2 SV=1//0
Rsa1.0_00707.1_g00019.1	2.93468	25.1772	-3.1008	1.02667	33.8907	-5.0448	sp|Q9ZQC6|IRX9_ARATH Probable beta-1,4-xylosyltransferase IRX9 OS=Arabidopsis thaliana GN=IRX9 PE=2 SV=1//0
Rsa1.0_00707.1_g00025.1	34.5535	7.87752	2.133	33.1958	4.76084	2.8017	sp|Q9ZUU2|AAED1_ARATH Thioredoxin-like protein AAED1, chloroplastic OS=Arabidopsis thaliana GN=At2g37240 PE=2 SV=2//2.81583e-133
Rsa1.0_00708.1_g00012.1	17.8921	80.7832	-2.1747	10.0101	99.3321	-3.3108	-//-
Rsa1.0_00711.1_g00002.1	14.4841	50.1226	-1.791	25.4957	56.4845	-1.1476	sp|Q9LW15|CX5B1_ARATH Cytochrome c oxidase subunit 5b-1, mitochondrial OS=Arabidopsis thaliana GN=COX5B-1 PE=2 SV=1//1.4082e-54
Rsa1.0_00712.1_g00004.1	4.44935	22.1652	-2.3166	5.04781	50.594	-3.3252	sp|Q9SZF7|SHR_ARATH Protein SHORT-ROOT OS=Arabidopsis thaliana GN=SHR PE=1 SV=1//0
Rsa1.0_00721.1_g00009.1	395.613	958.354	-1.2765	372.853	846.219	-1.1824	sp|P19456|PMA2_ARATH ATPase 2, plasma membrane-type OS=Arabidopsis thaliana GN=AHA2 PE=1 SV=2//0
Rsa1.0_00722.1_g00002.1	17.7027	45.0254	-1.3468	11.2078	41.2337	-1.8793	sp|Q9C598|NAC81_ARATH Protein ATAF2 OS=Arabidopsis thaliana GN=NAC081 PE=1 SV=1//2.89242e-178
Rsa1.0_00727.1_g00002.1	98.2644	27.3396	1.8457	72.0382	25.176	1.5167	sp|Q8RXQ1|TBL35_ARATH Protein trichome birefringence-like 35 OS=Arabidopsis thaliana GN=TBL35 PE=2 SV=1//0
Rsa1.0_00739.1_g00002.1	12.0227	60.3171	-2.3268	11.1223	44.7842	-2.0095	sp|Q058P6|CLT1_ARATH Protein CLT1, chloroplastic OS=Arabidopsis thaliana GN=CLT1 PE=2 SV=1//7.64486e-59
Rsa1.0_00739.1_g00014.1	17.7027	90.9004	-2.3603	5.98893	73.672	-3.6207	sp|Q9S7X6|ACL5_ARATH Thermospermine synthase ACAULIS5 OS=Arabidopsis thaliana GN=ACL5 PE=1 SV=1//0
Rsa1.0_00740.1_g00016.1	33.6068	9.73105	1.7881	27.4635	5.48707	2.3234	sp|F4IAG2|SSY3_ARATH Starch synthase 3, chloroplastic/amyloplastic OS=Arabidopsis thaliana GN=SS3 PE=1 SV=1//0
Rsa1.0_00740.1_g00020.1	111.896	43.2491	1.3714	134.323	25.9022	2.3746	sp|Q0V7R1|GATL3_ARATH Probable galacturonosyltransferase-like 3 OS=Arabidopsis thaliana GN=GATL3 PE=2 SV=1//0
Rsa1.0_00741.1_g00008.1	80.3723	35.3716	1.1841	3.08002	28.565	-3.2132	-//-
Rsa1.0_00742.1_g00005.1	17.8921	84.2585	-2.2355	21.0468	54.5479	-1.3739	sp|Q9FZG4|HXKL1_ARATH Hexokinase-like 1 protein OS=Arabidopsis thaliana GN=At1g47840 PE=2 SV=2//0
Rsa1.0_00743.1_g00002.1	211.959	29.8882	2.8261	177.786	47.3663	1.9082	sp|Q5XVC7|Y2048_ARATH WEB family protein At2g40480 OS=Arabidopsis thaliana GN=At2g40480 PE=2 SV=1//0
Rsa1.0_00744.1_g00006.1	62.8589	136.08	-1.1143	50.9914	125.88	-1.3037	sp|Q9M0E2|RL282_ARATH 60S ribosomal protein L28-2 OS=Arabidopsis thaliana GN=RPL28C PE=2 SV=1//6.50161e-90
Rsa1.0_00744.1_g00015.1	25.5601	65.0281	-1.3472	25.4957	57.5335	-1.1741	sp|Q9SU94|ANM11_ARATH Protein arginine N-methyltransferase 1.1 OS=Arabidopsis thaliana GN=PRMT11 PE=1 SV=1//0
Rsa1.0_00746.1_g00003.1	158.378	49.0414	1.6913	112.677	40.5075	1.4759	sp|Q96299|14339_ARATH 14-3-3-like protein GF14 mu OS=Arabidopsis thaliana GN=GRF9 PE=1 SV=2//1.61843e-173
Rsa1.0_00761.1_g00009.1	0	11.739	-4.5532	2.1389	29.9368	-3.807	sp|Q9FGX2|BZIP1_ARATH Basic leucine zipper 1 OS=Arabidopsis thaliana GN=BZIP1 PE=1 SV=1//6.16419e-66
Rsa1.0_00762.1_g00001.1	256.264	79.9336	1.6808	531.389	38.6516	3.7812	sp|Q9ZSP5|AIR3_ARATH Subtilisin-like protease SBT5.3 OS=Arabidopsis thaliana GN=AIR3 PE=2 SV=1//1.00876e-177
Rsa1.0_00769.1_g00012.1	13.2534	1.15846	3.5161	1.28334	14.6053	-3.5085	sp|Q9SYB9|UNC_ARATH Serine/threonine-protein kinase UCN OS=Arabidopsis thaliana GN=UNC PE=1 SV=1//0
Rsa1.0_00773.1_g00014.1	11.8334	145.425	-3.6193	10.6945	30.9858	-1.5347	sp|Q9LMI0|TPS7_ARATH Probable alpha,alpha-trehalose-phosphate synthase [UDP-forming] 7 OS=Arabidopsis thaliana GN=TPS7 PE=1 SV=1//0
Rsa1.0_00777.1_g00006.1	555.885	277.335	1.0032	576.99	229.166	1.3322	sp|Q94A20|BI1L_ARATH BI1-like protein OS=Arabidopsis thaliana GN=At4g15470 PE=2 SV=1//1.56873e-149
Rsa1.0_00782.1_g00013.1	223.509	94.3757	1.2438	99.5873	26.7898	1.8943	sp|Q9FN03|UVR8_ARATH Ultraviolet-B receptor UVR8 OS=Arabidopsis thaliana GN=UVR8 PE=1 SV=1//1.65098e-15
Rsa1.0_00790.1_g00011.1	8.0467	51.2811	-2.672	2.39557	21.9483	-3.1957	sp|O48915|NDR1_ARATH Protein NDR1 OS=Arabidopsis thaliana GN=NDR1 PE=1 SV=1//6.05557e-105
Rsa1.0_00792.1_g00008.1	9.27737	35.0627	-1.9181	14.0312	52.1272	-1.8934	sp|Q38914|ANT_ARATH AP2-like ethylene-responsive transcription factor ANT OS=Arabidopsis thaliana GN=ANT PE=1 SV=2//0
Rsa1.0_00796.1_g00012.1	92.679	28.9615	1.6781	161.615	57.0494	1.5023	-//-
Rsa1.0_00800.1_g00006.1	129.504	12.1252	3.4169	16.9401	81.7412	-2.2706	-//-
Rsa1.0_00806.1_g00002.1	41.1802	7.95475	2.3721	42.8636	15.2508	1.4909	sp|Q05609|CTR1_ARATH Serine/threonine-protein kinase CTR1 OS=Arabidopsis thaliana GN=CTR1 PE=1 SV=1//1.11403e-48
Rsa1.0_00807.1_g00001.1	64.1842	28.7298	1.1597	100.186	38.0867	1.3953	sp|Q9C5M8|PLY18_ARATH Probable pectate lyase 18 OS=Arabidopsis thaliana GN=At4g24780 PE=2 SV=2//0
Rsa1.0_00807.1_g00009.1	14.2001	1.31292	3.435	0	30.8244	-5.3231	sp|Q9S760|HA22D_ARATH HVA22-like protein d OS=Arabidopsis thaliana GN=HVA22D PE=2 SV=1//2.91774e-66
Rsa1.0_00818.1_g00007.1	23.2881	0	4.7768	29.6024	4.59945	2.6862	-//-
Rsa1.0_00820.1_g00008.1	15.4307	70.8976	-2.1999	9.49673	93.845	-3.3048	sp|Q6NN02|Y4445_ARATH Uncharacterized protein At4g14450, chloroplastic OS=Arabidopsis thaliana GN=At4g14450 PE=2 SV=1//1.71173e-14
Rsa1.0_00823.1_g00010.1	4.16535	25.9495	-2.6392	3.5078	28.323	-3.0133	sp|Q9CAB7|PXG4_ARATH Probable peroxygenase 4 OS=Arabidopsis thaliana GN=PXG4 PE=1 SV=1//5.9889e-116
Rsa1.0_00837.1_g00004.1	2.65068	27.8802	-3.3948	0	82.3867	-7.3264	sp|Q6R3K9|YSL2_ARATH Metal-nicotianamine transporter YSL2 OS=Arabidopsis thaliana GN=YSL2 PE=1 SV=1//0
Rsa1.0_00838.1_g00005.1	4.82802	26.6445	-2.4643	6.16004	28.8071	-2.2254	sp|P46087|NOP2_HUMAN Probable 28S rRNA (cytosine(4447)-C(5))-methyltransferase OS=Homo sapiens GN=NOP2 PE=1 SV=2//6.31596e-178
Rsa1.0_00839.1_g00009.1	2.93468	27.0307	-3.2033	1.88223	164.047	-6.4455	sp|D7MAF7|CSPL6_ARALL CASP-like protein 1D1 OS=Arabidopsis lyrata subsp. lyrata GN=ARALYDRAFT_915236 PE=3 SV=1//1.0378e-65
Rsa1.0_00847.1_g00006.1	7.57336	35.0627	-2.2109	13.8601	37.0377	-1.4181	sp|Q9LMK0|R35A1_ARATH 60S ribosomal protein L35a-1 OS=Arabidopsis thaliana GN=RPL35AA PE=3 SV=1//7.18335e-72
Rsa1.0_00853.1_g00005.1	5.39602	90.3597	-4.0657	9.1545	87.6317	-3.2589	-//-
Rsa1.0_00860.1_g00013.1	90.123	248.219	-1.4616	51.3337	126.929	-1.306	sp|Q9FGH9|E70B1_ARATH Exocyst complex component EXO70B1 OS=Arabidopsis thaliana GN=EXO70B1 PE=1 SV=1//0
Rsa1.0_00866.1_g00007.1	1.98801	29.9655	-3.9139	1.11223	22.9166	-4.3649	sp|Q9CAN1|RBL2_ARATH RHOMBOID-like protein 2 OS=Arabidopsis thaliana GN=RBL2 PE=1 SV=1//1.57551e-166
Rsa1.0_00867.1_g00001.1	13.6321	1.004	3.7632	24.8968	5.97122	2.0599	-//-
Rsa1.0_00870.1_g00002.1	37.1095	2.08522	4.1535	43.5481	15.0087	1.5368	sp|Q39127|TINY_ARATH Ethylene-responsive transcription factor TINY OS=Arabidopsis thaliana GN=TINY PE=2 SV=1//1.22519e-94
Rsa1.0_00874.1_g00002.1	4.92269	80.7832	-4.0365	0	14.8474	-3.9797	sp|Q54R82|MKKA_DICDI Mitogen-activated protein kinase kinase kinase A OS=Dictyostelium discoideum GN=mkkA PE=1 SV=2//1.77828e-44
Rsa1.0_00877.1_g00006.1	2.65068	132.914	-5.648	0	13.3142	-7.2819	sp|Q8H1Z0|CER3_ARATH Protein ECERIFERUM 3 OS=Arabidopsis thaliana GN=CER3 PE=1 SV=1//0
Rsa1.0_00886.1_g00008.1	20.4481	83.6407	-2.0322	5.30448	83.355	-3.974	sp|A4ZGQ8|HMT1_BRAOT Homocysteine S-methyltransferase 1 OS=Brassica oleracea var. italica GN=HMT1 PE=1 SV=1//0
Rsa1.0_00891.1_g00009.1	115.02	57.1506	1.009	126.195	60.1157	1.0698	sp|Q42525|HXK1_ARATH Hexokinase-1 OS=Arabidopsis thaliana GN=HXK1 PE=1 SV=2//0
Rsa1.0_00900.1_g00013.1	0	35.9122	-5.9824	35.078	5.97122	2.5545	-//-
Rsa1.0_00902.1_g00011.1	50.6469	19.2304	1.3971	113.191	35.5853	1.6694	sp|Q2V9B0|MY1R1_SOLTU Transcription factor MYB1R1 OS=Solanum tuberosum PE=2 SV=1//6.51973e-37
Rsa1.0_00911.1_g00005.1	709.056	58.1546	3.6079	550.81	249.984	1.1397	sp|Q9LQV2|RDR1_ARATH RNA-dependent RNA polymerase 1 OS=Arabidopsis thaliana GN=RDR1 PE=2 SV=1//0
Rsa1.0_00915.1_g00001.1	34.6481	78.3118	-1.1765	19.3357	70.6864	-1.8702	sp|Q9SE43|REV_ARATH Homeobox-leucine zipper protein REVOLUTA OS=Arabidopsis thaliana GN=REV PE=1 SV=2//0
Rsa1.0_00915.1_g00012.1	21.7734	88.7379	-2.027	49.2803	19.6082	1.3296	-//-
Rsa1.0_00923.1_g00015.1	142.001	33.9814	2.0631	208.158	84.5654	1.2995	sp|P55228|GLGS_ARATH Glucose-1-phosphate adenylyltransferase small subunit, chloroplastic OS=Arabidopsis thaliana GN=APS1 PE=2 SV=2//0
Rsa1.0_00925.1_g00004.1	0	14.056	-4.0442	0	41.4758	-5.9212	sp|Q9SAK5|APL_ARATH Myb family transcription factor APL OS=Arabidopsis thaliana GN=APL PE=2 SV=2//2.07892e-52
Rsa1.0_00925.1_g00007.1	6.91069	63.1746	-3.1924	4.02114	38.6516	-3.2649	sp|Q766C3|NEP1_NEPGR Aspartic proteinase nepenthesin-1 OS=Nepenthes gracilis GN=nep1 PE=1 SV=1//1.08338e-37
Rsa1.0_00925.1_g00012.1	38.3401	107.35	-1.4854	32.1691	78.3521	-1.2843	sp|Q9LHJ8|SAP5_ARATH Zinc finger A20 and AN1 domain-containing stress-associated protein 5 OS=Arabidopsis thaliana GN=SAP5 PE=2 SV=1//1.81828e-69
Rsa1.0_00928.1_g00004.1	6.15336	30.9695	-2.3314	14.5445	47.1242	-1.696	sp|Q9C5C0|MPK18_ARATH Mitogen-activated protein kinase 18 OS=Arabidopsis thaliana GN=MPK18 PE=1 SV=4//0
Rsa1.0_00931.1_g00006.1	16.7561	2.39415	2.8071	19.9346	2.17869	3.1937	sp|P47082|AVT1_YEAST Vacuolar amino acid transporter 1 OS=Saccharomyces cerevisiae (strain ATCC 204508 / S288c) GN=AVT1 PE=1 SV=1//3.46592e-34
Rsa1.0_00935.1_g00001.1	20.2587	2.62584	2.9477	44.3181	0	6.5163	sp|Q8S9G6|T5AT_TAXWC Taxadien-5-alpha-ol O-acetyltransferase OS=Taxus wallichiana var. chinensis PE=2 SV=1//2.92057e-57
Rsa1.0_00935.1_g00009.1	51.3095	16.2184	1.6616	74.8616	17.5909	2.0894	sp|Q94K00|TBL28_ARATH Protein trichome birefringence-like 28 OS=Arabidopsis thaliana GN=TBL28 PE=2 SV=1//0
Rsa1.0_00945.1_g00002.1	2.36668	17.9947	-2.9266	1.71112	16.1384	-3.2375	sp|Q9SCW4|HFB2A_ARATH Heat stress transcription factor B-2a OS=Arabidopsis thaliana GN=HSFB2A PE=2 SV=1//2.78388e-129
Rsa1.0_00962.1_g00009.1	27.6428	131.215	-2.247	10.6945	51.8044	-2.2762	sp|O22845|CML5_ARATH Calmodulin-like protein 5 OS=Arabidopsis thaliana GN=CML5 PE=2 SV=2//1.30373e-111
Rsa1.0_00964.1_g00004.1	3.59735	55.4515	-3.9462	2.22446	15.0894	-2.762	sp|O81223|CNBL4_ARATH Calcineurin B-like protein 4 OS=Arabidopsis thaliana GN=CBL4 PE=1 SV=3//9.45504e-145
Rsa1.0_00964.1_g00006.1	49.7949	15.4461	1.6888	65.3649	21.3834	1.612	sp|Q94A79|DMS3_ARATH Protein DEFECTIVE IN MERISTEM SILENCING 3 OS=Arabidopsis thaliana GN=DMS3 PE=1 SV=1//1.6875e-32
Rsa1.0_00970.1_g00010.1	0	18.9987	-5.0639	1.02667	32.5996	-4.9888	sp|Q8L868|E1311_ARATH Glucan endo-1,3-beta-glucosidase 11 OS=Arabidopsis thaliana GN=At1g32860 PE=1 SV=1//3.48961e-122
Rsa1.0_00971.1_g00004.1	13.8214	89.2785	-2.6914	2.48113	180.428	-6.1843	-//-
Rsa1.0_00974.1_g00005.1	76.8696	193.771	-1.3339	14.459	39.4585	-1.4484	sp|Q9XEC1|Y4443_ARATH Probable transposase-like protein At4g04430 OS=Arabidopsis thaliana GN=At4g04430 PE=3 SV=1//5.86376e-08
Rsa1.0_00979.1_g00006.1	22.1521	4.71106	2.2333	32.0835	8.47268	1.9209	sp|Q9FRL8|DHAR2_ARATH Glutathione S-transferase DHAR2 OS=Arabidopsis thaliana GN=DHAR2 PE=1 SV=1//1.53639e-131
Rsa1.0_00980.1_g00003.1	106.311	263.511	-1.3096	90.775	220.774	-1.2822	sp|Q9FGW5|CDKG1_ARATH Cyclin-dependent kinase G1 OS=Arabidopsis thaliana GN=CDKG1 PE=1 SV=1//0
Rsa1.0_00985.1_g00004.1	35.3108	3.62984	3.2821	39.3558	1.12969	5.1226	sp|Q9LIP6|C71BV_ARATH Cytochrome P450 71B34 OS=Arabidopsis thaliana GN=CYP71B34 PE=2 SV=1//0
Rsa1.0_00991.1_g00023.1	1524.04	731.991	1.058	1197.19	313.489	1.9332	sp|Q9MA41|CTL1_ARATH Chitinase-like protein 1 OS=Arabidopsis thaliana GN=CTL1 PE=1 SV=1//0
Rsa1.0_00992.1_g00012.1	1.51467	14.4421	-3.2532	0	12.1038	-3.6849	sp|Q9SXB8|Y1133_ARATH G-type lectin S-receptor-like serine/threonine-protein kinase At1g11330 OS=Arabidopsis thaliana GN=At1g11330 PE=2 SV=3//0
Rsa1.0_00998.1_g00009.1	83.4963	38.538	1.1154	45.0025	9.19891	2.2905	sp|F4IB81|LYK3_ARATH LysM domain receptor-like kinase 3 OS=Arabidopsis thaliana GN=LYK3 PE=2 SV=1//0
Rsa1.0_01004.1_g00012.1	2.08267	18.2264	-3.1295	13.1756	47.2856	-1.8435	sp|Q9LT96|Y5977_ARATH Probable leucine-rich repeat receptor-like protein kinase At5g49770 OS=Arabidopsis thaliana GN=At5g49770 PE=2 SV=1//0
Rsa1.0_01009.1_g00008.1	40.6122	150.986	-1.8944	22.7579	71.6547	-1.6547	sp|Q9C6T7|FAX5_ARATH Protein FATTY ACID EXPORT 5 OS=Arabidopsis thaliana GN=FAX5 PE=3 SV=1//6.03469e-59
Rsa1.0_01022.1_g00005.1	110.003	53.2119	1.0477	115.159	44.6228	1.3678	-//-
Rsa1.0_01024.1_g00001.1	74.2189	23.7098	1.6463	67.6749	31.7927	1.0899	-//-
Rsa1.0_01044.1_g00002.1	49.4162	5.01999	3.2992	78.2838	35.7466	1.1309	sp|Q9XIW0|CIPK7_ARATH CBL-interacting serine/threonine-protein kinase 7 OS=Arabidopsis thaliana GN=CIPK7 PE=1 SV=1//0
Rsa1.0_01049.1_g00007.1	84.6323	40.855	1.0507	94.9673	41.8792	1.1812	sp|Q93YP0|UEV1A_ARATH Ubiquitin-conjugating enzyme E2 variant 1A OS=Arabidopsis thaliana GN=UEV1A PE=1 SV=1//3.72915e-104
Rsa1.0_01059.1_g00006.1	21.3001	60.3171	-1.5017	9.83895	54.1445	-2.4602	sp|Q9LZA6|SDP1_ARATH Triacylglycerol lipase SDP1 OS=Arabidopsis thaliana GN=SDP1 PE=1 SV=1//0
Rsa1.0_01070.1_g00011.1	3.21868	24.4821	-2.9272	2.39557	22.4324	-3.2271	sp|Q9LIE6|VQ22_ARATH VQ motif-containing protein 22 OS=Arabidopsis thaliana GN=VQ22 PE=2 SV=1//3.32023e-49
Rsa1.0_01073.1_g00006.1	5.11202	67.654	-3.7262	0	12.1845	-3.832	sp|P29162|ASOL_TOBAC L-ascorbate oxidase homolog OS=Nicotiana tabacum PE=2 SV=1//0
Rsa1.0_01073.1_g00008.1	1.04134	15.3689	-3.8835	0	10.3286	-4.5936	sp|Q9FKZ2|DRL41_ARATH Probable disease resistance protein At5g66890 OS=Arabidopsis thaliana GN=At5g66890 PE=3 SV=1//0
Rsa1.0_01075.1_g00006.1	53.2029	124.805	-1.2301	47.3981	147.747	-1.6402	sp|O88994|MARC2_RAT Mitochondrial amidoxime reducing component 2 OS=Rattus norvegicus GN=Marc2 PE=2 SV=1//1.09e-42
Rsa1.0_01078.1_g00011.1	75.5443	19.2304	1.9739	65.2793	20.3344	1.6827	sp|Q9LYP1|RBL3_ARATH RHOMBOID-like protein 3 OS=Arabidopsis thaliana GN=RBL3 PE=2 SV=1//6.92429e-143
Rsa1.0_01078.1_g00015.1	40.8962	87.2705	-1.0935	16.1701	52.2078	-1.6909	sp|Q9LYP4|BAG3_ARATH BAG family molecular chaperone regulator 3 OS=Arabidopsis thaliana GN=BAG3 PE=1 SV=1//2.30777e-159
Rsa1.0_01079.1_g00001.1	12.78	39.6965	-1.6351	2.31001	25.5794	-3.469	sp|Q9SN11|CCD33_ARATH Cyclin-D3-3 OS=Arabidopsis thaliana GN=CYCD3-3 PE=2 SV=1//6.76462e-141
Rsa1.0_01085.1_g00007.1	823.792	403.993	1.028	805.596	385.386	1.0638	sp|P35133|UBC10_ARATH Ubiquitin-conjugating enzyme E2 10 OS=Arabidopsis thaliana GN=UBC10 PE=1 SV=1//8.51043e-103
Rsa1.0_01085.1_g00009.1	3.31335	21.1612	-2.6751	2.39557	27.0319	-3.4962	sp|Q9FK12|CRF3_ARATH Ethylene-responsive transcription factor CRF3 OS=Arabidopsis thaliana GN=CRF3 PE=1 SV=1//1.43334e-144
Rsa1.0_01087.1_g00004.1	62.7642	0	6.9719	42.4358	0	9.0386	-//-
Rsa1.0_01090.1_g00004.1	6.91069	28.6525	-2.0518	3.67891	30.5823	-3.0553	-//-
Rsa1.0_01090.1_g00009.1	232.786	115.46	1.0116	561.505	77.7066	2.8532	sp|Q42059|GUN6_ARATH Endoglucanase 6 OS=Arabidopsis thaliana GN=At1g64390 PE=2 SV=2//9.38584e-10
Rsa1.0_01092.1_g00012.1	8.80403	33.1319	-1.912	9.06895	39.8619	-2.136	sp|Q9LT10|CXE18_ARATH Probable carboxylesterase 18 OS=Arabidopsis thaliana GN=CXE18 PE=1 SV=1//0
Rsa1.0_01093.1_g00008.1	1.23067	20.3116	-4.0448	3.85002	29.0492	-2.9156	sp|Q9C9H7|RLP12_ARATH Receptor-like protein 12 OS=Arabidopsis thaliana GN=RLP12 PE=2 SV=2//5.35614e-150
Rsa1.0_01108.1_g00001.1	154.402	36.1439	2.0949	89.5772	36.1501	1.3091	sp|O81007|GT7_ARATH Putative glycosyltransferase 7 OS=Arabidopsis thaliana GN=GT7 PE=2 SV=1//0
Rsa1.0_01111.1_g00007.1	1.04134	13.9015	-3.7387	2.48113	28.9685	-3.5454	sp|Q9SIV9|PPA10_ARATH Purple acid phosphatase 10 OS=Arabidopsis thaliana GN=PAP10 PE=2 SV=1//0
Rsa1.0_01124.1_g00009.1	10.4134	91.7499	-3.1393	11.8923	68.1849	-2.5194	sp|P92980|APR3_ARATH 5&apos;-adenylylsulfate reductase 3, chloroplastic OS=Arabidopsis thaliana GN=APR3 PE=2 SV=2//0
Rsa1.0_01131.1_g00002.1	0	13.1292	-7.1157	0	65.4414	-6.7718	sp|Q9SR40|LAC7_ARATH Laccase-7 OS=Arabidopsis thaliana GN=LAC7 PE=2 SV=1//0
Rsa1.0_01154.1_g00002.1	0	11.9707	-3.9824	0	269.108	-8.8117	sp|P17180|PER3_ARMRU Peroxidase C3 OS=Armoracia rusticana GN=PRXC3 PE=3 SV=1//0
Rsa1.0_01154.1_g00009.1	14.3894	40.0827	-1.478	6.93004	36.0694	-2.3798	sp|Q9M6N7|AMT2_ARATH Ammonium transporter 2 OS=Arabidopsis thaliana GN=AMT2 PE=1 SV=2//0
Rsa1.0_01168.1_g00003.1	65.6042	8.72705	2.9102	125.425	23.2394	2.4322	-//-
Rsa1.0_01172.1_g00008.1	66.3616	2.23969	4.889	46.0292	4.03461	3.512	sp|Q9ZUT3|ALS3_ARATH Protein ALUMINUM SENSITIVE 3 OS=Arabidopsis thaliana GN=ALS3 PE=1 SV=1//3.67257e-168
Rsa1.0_01180.1_g00006.1	0	12.1252	-5.0009	0	22.3517	-6.4443	-//-
Rsa1.0_01182.1_g00006.1	53.7709	17.6086	1.6105	59.0337	23.7235	1.3152	sp|Q9M2F9|RH52_ARATH DEAD-box ATP-dependent RNA helicase 52 OS=Arabidopsis thaliana GN=RH52 PE=1 SV=1//0
Rsa1.0_01186.1_g00001.1	202.871	40.4688	2.3257	291.832	121.038	1.2697	-//-
Rsa1.0_01191.1_g00006.1	7.57336	102.408	-3.7572	17.4534	40.8302	-1.2261	sp|Q84WN3|SWT17_ARATH Bidirectional sugar transporter SWEET17 OS=Arabidopsis thaliana GN=SWEET17 PE=2 SV=2//2.54088e-146
Rsa1.0_01194.1_g00009.1	10.1294	46.8017	-2.208	13.4323	64.7151	-2.2684	sp|Q55874|Y103_SYNY3 Uncharacterized protein sll0103 OS=Synechocystis sp. (strain PCC 6803 / Kazusa) GN=sll0103 PE=3 SV=1//1.34691e-13
Rsa1.0_01200.1_g00009.1	150.805	39.3876	1.9369	201.228	77.9487	1.3682	sp|Q5XVC7|Y2048_ARATH WEB family protein At2g40480 OS=Arabidopsis thaliana GN=At2g40480 PE=2 SV=1//5.1067e-161
Rsa1.0_01207.1_g00006.1	14.7681	40.7777	-1.4653	5.98893	28.2423	-2.2375	sp|C0LGP4|Y3475_ARATH Probable LRR receptor-like serine/threonine-protein kinase At3g47570 OS=Arabidopsis thaliana GN=At3g47570 PE=2 SV=1//0
Rsa1.0_01215.1_g00006.1	5.11202	41.3956	-3.0175	1.79668	28.565	-3.9908	sp|Q9FHQ1|GDL80_ARATH GDSL esterase/lipase At5g37690 OS=Arabidopsis thaliana GN=At5g37690 PE=2 SV=1//0
Rsa1.0_01230.1_g00006.1	10.4134	51.2039	-2.2978	14.6301	71.7354	-2.2937	sp|Q8H166|ALEU_ARATH Thiol protease aleurain OS=Arabidopsis thaliana GN=ALEU PE=1 SV=2//0
Rsa1.0_01238.1_g00005.1	267.15	103.103	1.3736	320.322	66.6517	2.2648	-//-
Rsa1.0_01243.1_g00013.1	0	26.4128	-5.3168	2.48113	15.8964	-2.6796	sp|Q9LTA3|U91C1_ARATH UDP-glycosyltransferase 91C1 OS=Arabidopsis thaliana GN=UGT91C1 PE=2 SV=1//0
Rsa1.0_01245.1_g00012.1	47.0495	130.056	-1.4669	16.4268	87.6317	-2.4154	sp|Q9LVZ8|LOR12_ARATH Protein LURP-one-related 12 OS=Arabidopsis thaliana GN=At3g15810 PE=2 SV=1//2.27602e-134
Rsa1.0_01247.1_g00006.1	68.3496	27.803	1.2977	101.812	48.4153	1.0724	sp|Q9XGN1|TTG1_ARATH Protein TRANSPARENT TESTA GLABRA 1 OS=Arabidopsis thaliana GN=TTG1 PE=1 SV=1//0
Rsa1.0_01257.1_g00002.1	0	15.9867	-4.3998	0	20.7379	-5.1138	-//-
Rsa1.0_01257.1_g00005.1	9.37204	62.8657	-2.7458	6.41671	44.8649	-2.8057	sp|Q9CAL2|CRK3_ARATH Cysteine-rich receptor-like protein kinase 3 OS=Arabidopsis thaliana GN=CRK3 PE=2 SV=1//0
Rsa1.0_01257.1_g00006.1	12.4014	53.7525	-2.1158	3.67891	37.4412	-3.3473	sp|Q9CAL3|CRK2_ARATH Cysteine-rich receptor-like protein kinase 2 OS=Arabidopsis thaliana GN=CRK2 PE=2 SV=1//0
Rsa1.0_01264.1_g00003.1	6.72136	117.39	-4.1264	1.45445	20.0117	-3.7823	sp|F4HQX1|JAL3_ARATH Jacalin-related lectin 3 OS=Arabidopsis thaliana GN=JAL3 PE=2 SV=1//0
Rsa1.0_01283.1_g00005.1	169.643	25.0227	2.7612	189.507	76.4155	1.3103	sp|P21216|IPYR2_ARATH Soluble inorganic pyrophosphatase 2 OS=Arabidopsis thaliana GN=PPA2 PE=2 SV=2//6.95343e-145
Rsa1.0_01285.1_g00018.1	190.659	51.2039	1.8967	150.322	51.2395	1.5527	sp|Q8RY22|DEGP7_ARATH Protease Do-like 7 OS=Arabidopsis thaliana GN=DEGP7 PE=2 SV=1//0
Rsa1.0_01287.1_g00001.1	88.987	20.0027	2.1534	35.3347	5.32568	2.73	sp|Q8LGI2|SCPDL_ARATH Probable mitochondrial saccharopine dehydrogenase-like oxidoreductase At5g39410 OS=Arabidopsis thaliana GN=At5g39410 PE=1 SV=2//0
Rsa1.0_01289.1_g00001.1	0	15.9867	-6.3998	0	10.3286	-5.9156	sp|Q9XI80|FUT6_ARATH Fucosyltransferase 6 OS=Arabidopsis thaliana GN=FUT6 PE=2 SV=1//0
Rsa1.0_01293.1_g00006.1	7.38403	33.5953	-2.1858	1.11223	21.9483	-4.3026	sp|Q9XIA9|LACS2_ARATH Long chain acyl-CoA synthetase 2 OS=Arabidopsis thaliana GN=LACS2 PE=2 SV=1//0
Rsa1.0_01294.1_g00009.1	8.70937	64.4875	-2.8884	2.31001	24.9339	-3.4321	sp|Q6DEL1|S38A7_DANRE Putative sodium-coupled neutral amino acid transporter 7 OS=Danio rerio GN=slc38a7 PE=2 SV=1//1.18525e-26
Rsa1.0_01296.1_g00001.1	0	15.06	-5.7287	2.65224	74.8824	-4.8193	-//-
Rsa1.0_01321.1_g00002.1	15.5254	44.562	-1.5212	21.389	102.802	-2.2649	sp|Q9ZP59|TLP1_ARATH Tubby-like F-box protein 1 OS=Arabidopsis thaliana GN=TULP1 PE=2 SV=1//0
Rsa1.0_01336.1_g00006.1	116.535	11.5846	3.3305	35.9336	10.1672	1.8214	sp|Q8L8Q3|LBD25_ARATH LOB domain-containing protein 25 OS=Arabidopsis thaliana GN=LBD25 PE=2 SV=3//2.89443e-80
Rsa1.0_01341.1_g00007.1	17.4187	71.8244	-2.0438	9.58228	38.4902	-2.006	-//-
Rsa1.0_01346.1_g00003.1	0	31.5101	-5.0568	1.19779	13.7177	-3.5176	sp|Q56XQ6|PTR15_ARATH Protein NRT1/ PTR FAMILY 4.4 OS=Arabidopsis thaliana GN=NPF4.4 PE=2 SV=1//0
Rsa1.0_01356.1_g00002.1	0	14.1332	-5.222	1.02667	23.4814	-4.5155	sp|Q67XC4|TBL40_ARATH Protein trichome birefringence-like 40 OS=Arabidopsis thaliana GN=TBL40 PE=2 SV=2//1.53466e-140
Rsa1.0_01360.1_g00002.1	18.3654	2.47138	2.8936	17.1968	0	5.1505	sp|Q9SWI1|PKS1_ARATH Protein PHYTOCHROME KINASE SUBSTRATE 1 OS=Arabidopsis thaliana GN=PKS1 PE=1 SV=2//6.42341e-166
Rsa1.0_01363.1_g00008.1	129.22	42.863	1.592	174.107	73.0264	1.2535	sp|Q9SS47|PUM4_ARATH Pumilio homolog 4 OS=Arabidopsis thaliana GN=APUM4 PE=1 SV=2//0
Rsa1.0_01382.1_g00011.1	64.3736	21.1612	1.605	147.413	63.7468	1.2094	sp|Q9MAH3|DJ1B_ARATH Protein DJ-1 homolog B OS=Arabidopsis thaliana GN=DJ1B PE=1 SV=1//0
Rsa1.0_01408.1_g00002.1	24.8028	56.0694	-1.1767	6.84449	51.4009	-2.9088	sp|O22938|PXC3_ARATH Leucine-rich repeat receptor-like tyrosine-protein kinase PXC3 OS=Arabidopsis thaliana GN=PXC3 PE=2 SV=1//0
Rsa1.0_01410.1_g00004.1	79.8043	14.751	2.4357	82.2194	5.64845	3.8636	sp|D3ZWE7|HORM1_RAT HORMA domain-containing protein 1 OS=Rattus norvegicus GN=Hormad1 PE=3 SV=1//2.43061e-25
Rsa1.0_01410.1_g00009.1	8.14136	32.9774	-2.0181	8.47005	71.574	-3.079	sp|Q9CAG8|FBK28_ARATH F-box/kelch-repeat protein At1g67480 OS=Arabidopsis thaliana GN=At1g67480 PE=2 SV=1//0
Rsa1.0_01412.1_g00005.1	105.932	36.0667	1.5544	58.5204	20.2537	1.5308	sp|Q9M9E9|SRK2C_ARATH Serine/threonine-protein kinase SRK2C OS=Arabidopsis thaliana GN=SRK2C PE=1 SV=1//0
Rsa1.0_01416.1_g00007.1	12.0227	0	4.475	33.8802	10.3286	1.7138	-//-
Rsa1.0_01430.1_g00012.1	19.3121	58.0774	-1.5885	16.5979	61.2454	-1.8836	sp|Q9SNB8|SCL30_ARATH Scarecrow-like protein 30 OS=Arabidopsis thaliana GN=SCL30 PE=1 SV=1//0
Rsa1.0_01431.1_g00009.1	23.1934	65.4143	-1.4959	8.81228	27.5967	-1.6469	sp|Q38872|CDPK6_ARATH Calcium-dependent protein kinase 6 OS=Arabidopsis thaliana GN=CPK6 PE=1 SV=1//0
Rsa1.0_01449.1_g00009.1	4.35468	44.4076	-3.3502	2.65224	42.6055	-4.0058	sp|Q9S836|LAX2_ARATH Auxin transporter-like protein 2 OS=Arabidopsis thaliana GN=LAX2 PE=2 SV=1//0
Rsa1.0_01451.1_g00007.1	18.6494	0	6.9157	43.2914	0	7.0674	sp|Q0III6|DNJB6_BOVIN DnaJ homolog subfamily B member 6 OS=Bos taurus GN=DNAJB6 PE=2 SV=1//2.66149e-18
Rsa1.0_01452.1_g00002.1	32.9441	133.995	-2.0241	9.92451	106.352	-3.4217	sp|Q42521|DCE1_ARATH Glutamate decarboxylase 1 OS=Arabidopsis thaliana GN=GAD1 PE=1 SV=2//0
Rsa1.0_01460.1_g00001.1	569.043	279.111	1.0277	625.073	301.95	1.0497	sp|P35132|UBC9_ARATH SUMO-conjugating enzyme UBC9 OS=Arabidopsis thaliana GN=UBC9 PE=1 SV=1//1.41798e-96
Rsa1.0_01460.1_g00009.1	27.2641	64.642	-1.2455	10.609	59.7122	-2.4927	sp|Q8LPT3|MEBL_ARATH Membrane protein of ER body-like protein OS=Arabidopsis thaliana GN=MEBL PE=2 SV=1//0
Rsa1.0_01460.1_g00010.1	0	12.6658	-4.0639	0	26.3863	-5.9468	sp|Q8W4P8|MEB1_ARATH Membrane protein of ER body 1 OS=Arabidopsis thaliana GN=MEB1 PE=1 SV=1//0
Rsa1.0_01466.1_g00006.1	17.2294	59.0041	-1.7759	11.4645	36.2308	-1.66	sp|Q06850|CDPK1_ARATH Calcium-dependent protein kinase 1 OS=Arabidopsis thaliana GN=CPK1 PE=1 SV=1//0
Rsa1.0_01468.1_g00008.1	122.31	58.1546	1.0726	66.2204	385.144	-2.54	sp|O49482|CADH5_ARATH Cinnamyl alcohol dehydrogenase 5 OS=Arabidopsis thaliana GN=CAD5 PE=1 SV=1//0
Rsa1.0_01474.1_g00001.1	86.3363	9.26767	3.2197	29.9446	141.534	-2.2408	sp|Q9SAI4|NIP61_ARATH Aquaporin NIP6-1 OS=Arabidopsis thaliana GN=NIP6-1 PE=1 SV=1//0
Rsa1.0_01474.1_g00008.1	3.69201	28.807	-2.9639	4.19225	75.6893	-4.1743	sp|Q9SAH9|CCR2_ARATH Cinnamoyl-CoA reductase 2 OS=Arabidopsis thaliana GN=CCR2 PE=1 SV=1//0
Rsa1.0_01482.1_g00003.1	344.02	719.557	-1.0646	578.53	93.5222	2.629	sp|Q9FFH6|FLA13_ARATH Fasciclin-like arabinogalactan protein 13 OS=Arabidopsis thaliana GN=FLA13 PE=1 SV=1//2.15931e-83
Rsa1.0_01484.1_g00007.1	3.21868	27.1852	-3.0783	4.62003	74.3175	-4.0077	-//-
Rsa1.0_01485.1_g00003.1	120.416	51.2811	1.2315	138.259	53.9024	1.3589	sp|O74326|CID11_SCHPO Poly(A) RNA polymerase cid11 OS=Schizosaccharomyces pombe (strain 972 / ATCC 24843) GN=cid11 PE=3 SV=1//8.24651e-55
Rsa1.0_01486.1_g00006.1	142.379	59.7764	1.2521	163.84	71.816	1.1899	-//-
Rsa1.0_01504.1_g00008.1	14.9574	42.3223	-1.5006	3.85002	25.176	-2.7091	sp|P43293|NAK_ARATH Probable serine/threonine-protein kinase NAK OS=Arabidopsis thaliana GN=NAK PE=1 SV=2//5.17063e-122
Rsa1.0_01510.1_g00008.1	64.9416	9.73105	2.7385	52.8737	12.7494	2.0521	-//-
Rsa1.0_01525.1_g00002.1	104.039	44.7165	1.2182	91.9728	24.5304	1.9066	sp|Q9SNC6|PUB13_ARATH U-box domain-containing protein 13 OS=Arabidopsis thaliana GN=PUB13 PE=1 SV=1//7.13171e-09
Rsa1.0_01536.1_g00010.1	28.4001	6.25567	2.1827	40.0403	7.1816	2.4791	sp|Q9XII1|PDV2_ARATH Plastid division protein PDV2 OS=Arabidopsis thaliana GN=PDV2 PE=1 SV=1//5.41535e-104
Rsa1.0_01537.1_g00015.1	0	21.4701	-4.6553	1.71112	34.2135	-4.3216	sp|Q9SA16|P2A09_ARATH Protein PHLOEM PROTEIN 2-LIKE A9 OS=Arabidopsis thaliana GN=PP2A9 PE=2 SV=1//5.82863e-100
Rsa1.0_01539.1_g00007.1	43.4522	8.57259	2.3416	45.8581	4.68015	3.2925	sp|Q8RXU4|THA1_ARATH Probable low-specificity L-threonine aldolase 1 OS=Arabidopsis thaliana GN=THA1 PE=1 SV=1//0
Rsa1.0_01541.1_g00001.1	5.01735	37.9974	-2.9209	19.5068	1.53315	3.6694	sp|A7PZL3|PGLR_VITVI Probable polygalacturonase OS=Vitis vinifera GN=GSVIVT00026920001 PE=1 SV=1//2.47521e-70
Rsa1.0_01547.1_g00003.1	110.287	278.725	-1.3376	77.6849	19.7696	1.9744	sp|C4B7M5|WR52W_ARATH Disease resistance protein RRS1 OS=Arabidopsis thaliana GN=RRS1 PE=2 SV=1//1.88684e-11
Rsa1.0_01554.1_g00003.1	16.6614	42.2451	-1.3423	12.6623	48.2539	-1.9301	sp|Q9ZPS9|BRL2_ARATH Serine/threonine-protein kinase BRI1-like 2 OS=Arabidopsis thaliana GN=BRL2 PE=1 SV=1//0
Rsa1.0_01565.1_g00005.1	112.464	0	7.0486	87.1817	4.59945	4.2445	-//-
Rsa1.0_01581.1_g00006.1	18.4601	76.6127	-2.0532	19.1646	62.2944	-1.7007	sp|P05332|YP20_BACLI Uncharacterized N-acetyltransferase p20 OS=Bacillus licheniformis GN=p20 PE=3 SV=1//3.1146e-20
Rsa1.0_01588.1_g00001.1	232.029	107.891	1.1047	308.173	95.2975	1.6932	sp|Q8VZF3|CGEP_ARATH Probable glutamyl endopeptidase, chloroplastic OS=Arabidopsis thaliana GN=GEP PE=2 SV=2//0
Rsa1.0_01597.1_g00001.1	158.851	43.867	1.8565	232.028	73.8334	1.652	sp|O80959|PLP6_ARATH Patatin-like protein 6 OS=Arabidopsis thaliana GN=PLP6 PE=2 SV=1//0
Rsa1.0_01617.1_g00002.1	0	32.9002	-6.04	85.385	35.4239	1.2693	-//-
Rsa1.0_01624.1_g00006.1	12.3067	35.835	-1.5419	0	25.0953	-6.1963	sp|Q9ZV52|EGC2_ARATH EG45-like domain containing protein 2 OS=Arabidopsis thaliana GN=EGC2 PE=2 SV=2//1.37696e-73
Rsa1.0_01630.1_g00001.1	512.149	210.144	1.2852	382.094	182.203	1.0684	sp|P0DH91|ARF2B_ARATH ADP-ribosylation factor 2-B OS=Arabidopsis thaliana GN=ARF2-B PE=2 SV=1//1.42649e-107
Rsa1.0_01638.1_g00001.1	1.70401	21.7018	-3.6708	0	24.8532	-4.8604	sp|Q9FIX8|PCFS5_ARATH Polyadenylation and cleavage factor homolog 5 OS=Arabidopsis thaliana GN=PCFS5 PE=1 SV=1//2.47825e-98
Rsa1.0_01638.1_g00005.1	16.1881	48.5008	-1.5831	77.6849	17.7523	2.1296	sp|Q9C524|SCRK6_ARATH Probable fructokinase-6, chloroplastic OS=Arabidopsis thaliana GN=At1g66430 PE=2 SV=1//1.48899e-180
Rsa1.0_01649.1_g00002.1	95.4244	266.445	-1.4814	25.8379	137.822	-2.4152	sp|Q9LJM4|IKU2_ARATH Receptor-like protein kinase HAIKU2 OS=Arabidopsis thaliana GN=IKU2 PE=1 SV=1//0
Rsa1.0_01650.1_g00006.1	33.6068	2.00799	4.0649	145.873	3.71184	5.2964	-//-
Rsa1.0_01651.1_g00001.1	2.36668	17.4541	-2.8826	7.95672	31.3893	-1.98	sp|Q9ZW81|BH129_ARATH Transcription factor bHLH129 OS=Arabidopsis thaliana GN=BHLH129 PE=2 SV=2//4.69537e-98
Rsa1.0_01656.1_g00008.1	5.01735	22.3969	-2.1583	4.62003	22.7552	-2.3002	-//-
Rsa1.0_01663.1_g00001.1	14.9574	0	4.0125	12.7479	0	4.9817	sp|Q9LZS0|PTL_ARATH Trihelix transcription factor PTL OS=Arabidopsis thaliana GN=PTL PE=2 SV=1//8.95337e-12
Rsa1.0_01676.1_g00003.1	239.224	111.753	1.0981	191.047	89.5683	1.0929	sp|Q9SJ52|YLS9_ARATH Protein YLS9 OS=Arabidopsis thaliana GN=YLS9 PE=2 SV=1//2.94073e-14
Rsa1.0_01677.1_g00001.1	2.17734	16.9907	-2.9641	2.48113	28.4843	-3.5211	sp|Q93ZF5|PHO11_ARATH Phosphate transporter PHO1 homolog 1 OS=Arabidopsis thaliana GN=PHO1-H1 PE=2 SV=1//0
Rsa1.0_01677.1_g00003.1	25.3708	84.2585	-1.7317	20.7901	3.46976	2.583	sp|Q9SX31|PERK9_ARATH Proline-rich receptor-like protein kinase PERK9 OS=Arabidopsis thaliana GN=PERK9 PE=2 SV=1//0
Rsa1.0_01679.1_g00002.1	114.452	46.2611	1.3069	116.271	16.4612	2.8203	sp|Q00874|DR100_ARATH DNA-damage-repair/toleration protein DRT100 OS=Arabidopsis thaliana GN=DRT100 PE=2 SV=2//4.20924e-138
Rsa1.0_01685.1_g00005.1	6.34269	39.6965	-2.6458	2.99446	73.7527	-4.6223	sp|Q0WRB0|FACR5_ARATH Probable fatty acyl-CoA reductase 5 OS=Arabidopsis thaliana GN=FAR5 PE=2 SV=1//0
Rsa1.0_01696.1_g00005.1	5.30135	25.6405	-2.274	2.31001	18.1557	-2.9745	sp|O22799|Y2349_ARATH Uncharacterized protein At2g33490 OS=Arabidopsis thaliana GN=At2g33490 PE=4 SV=2//3.16939e-93
Rsa1.0_01696.1_g00011.1	2.36668	18.9215	-2.9991	1.96779	28.323	-3.8473	sp|Q41001|BCP_PEA Blue copper protein OS=Pisum sativum PE=2 SV=1//6.89411e-21
Rsa1.0_01700.1_g00006.1	10.3187	362.211	-5.1335	40.2969	82.8709	-1.0402	sp|Q9LZX1|LOR15_ARATH Protein LURP-one-related 15 OS=Arabidopsis thaliana GN=At5g01750 PE=1 SV=1//1.70493e-85
Rsa1.0_01703.1_g00002.1	63.5216	168.208	-1.4049	26.0091	267.01	-3.3598	sp|Q9FNJ8|AROD5_ARATH Arogenate dehydratase 5, chloroplastic OS=Arabidopsis thaliana GN=ADT5 PE=1 SV=1//0
Rsa1.0_01706.1_g00003.1	17.8921	3.08922	2.534	33.4524	5.89053	2.5056	sp|Q9FKW0|RNG1A_ARATH Putative E3 ubiquitin-protein ligase RING1a OS=Arabidopsis thaliana GN=RING1A PE=1 SV=2//1.68529e-176
Rsa1.0_01717.1_g00004.1	19.9747	49.0414	-1.2958	22.929	64.3924	-1.4897	sp|F4I594|RLM1A_ARATH Disease resistance protein RML1A OS=Arabidopsis thaliana GN=RLM1A PE=3 SV=1//0
Rsa1.0_01717.1_g00008.1	258.252	124.187	1.0563	246.487	82.7095	1.5754	-//-
Rsa1.0_01730.1_g00007.1	31.1455	67.5767	-1.1175	12.919	111.759	-3.1128	sp|P92980|APR3_ARATH 5&apos;-adenylylsulfate reductase 3, chloroplastic OS=Arabidopsis thaliana GN=APR3 PE=2 SV=2//0
Rsa1.0_01731.1_g00007.1	14.7681	41.0094	-1.4735	10.609	50.1905	-2.2421	sp|Q9ZT42|RHF2A_ARATH E3 ubiquitin-protein ligase RHF2A OS=Arabidopsis thaliana GN=RHF2A PE=2 SV=1//0
Rsa1.0_01758.1_g00002.1	1.42001	15.9867	-3.4929	0	41.6372	-6.3798	sp|O64784|Y1136_ARATH G-type lectin S-receptor-like serine/threonine-protein kinase At1g61360 OS=Arabidopsis thaliana GN=At1g61360 PE=2 SV=1//0
Rsa1.0_01762.1_g00006.1	31.5241	142.027	-2.1716	11.8923	90.1332	-2.922	sp|Q9SJ52|YLS9_ARATH Protein YLS9 OS=Arabidopsis thaliana GN=YLS9 PE=2 SV=1//7.07295e-06
Rsa1.0_01768.1_g00008.1	19.7854	1.46738	3.7531	22.159	4.68015	2.2433	sp|Q3AF07|DNAJ_CARHZ Chaperone protein DnaJ OS=Carboxydothermus hydrogenoformans (strain ATCC BAA-161 / DSM 6008 / Z-2901) GN=dnaJ PE=3 SV=1//2.81746e-11
Rsa1.0_01769.1_g00006.1	52.6349	147.047	-1.4822	58.5204	10.5707	2.4689	sp|Q94CB1|PME25_ARATH Probable pectinesterase/pectinesterase inhibitor 25 OS=Arabidopsis thaliana GN=PME25 PE=2 SV=1//0
Rsa1.0_01770.1_g00006.1	52.4455	21.1612	1.3094	100.186	27.8388	1.8475	-//-
Rsa1.0_01794.1_g00003.1	51.4989	194.003	-1.9135	31.228	77.061	-1.3032	sp|Q9XIE0|FH7_ARATH Formin-like protein 7 OS=Arabidopsis thaliana GN=FH7 PE=2 SV=1//1.33056e-29
Rsa1.0_01808.1_g00007.1	0	14.4421	-4.0833	0	10.4093	-6.9268	sp|Q43077|AMO_PEA Primary amine oxidase OS=Pisum sativum PE=1 SV=1//3.02793e-63
Rsa1.0_01812.1_g00005.1	0	18.9215	-4.473	4.70559	96.5886	-4.3594	sp|Q8W3M4|Y4744_ARATH Uncharacterized protein At4g06744 OS=Arabidopsis thaliana GN=At4g06744 PE=2 SV=1//0
Rsa1.0_01819.1_g00001.1	98.643	47.574	1.052	61.4293	22.1097	1.4742	sp|Q94KT8|COBRA_ARATH Protein COBRA OS=Arabidopsis thaliana GN=COB PE=2 SV=1//0
Rsa1.0_01825.1_g00002.1	142.663	54.7565	1.3815	149.723	69.7181	1.1027	sp|Q84N64|ARC5_ARATH Dynamin-like protein ARC5 OS=Arabidopsis thaliana GN=ARC5 PE=1 SV=2//0
Rsa1.0_01837.1_g00006.1	44.3042	89.5102	-1.0146	120.292	258.538	-1.1038	-//-
Rsa1.0_01838.1_g00003.1	64.6576	16.6046	1.9612	73.8349	12.9914	2.5067	sp|Q9ZVA0|LSH7_ARATH Protein LIGHT-DEPENDENT SHORT HYPOCOTYLS 7 OS=Arabidopsis thaliana GN=LSH7 PE=1 SV=1//3.63682e-90
Rsa1.0_01870.1_g00005.1	60.8709	25.3316	1.2648	15.1434	58.5018	-1.9498	-//-
Rsa1.0_01879.1_g00004.1	457.336	192.69	1.247	392.104	157.673	1.3143	sp|Q9SH59|RTNLC_ARATH Reticulon-like protein B3 OS=Arabidopsis thaliana GN=RTNLB3 PE=2 SV=1//4.16368e-127
Rsa1.0_01880.1_g00006.1	125.812	17.4541	2.8496	201.057	65.4414	1.6193	sp|Q9LZD3|E70A1_ARATH Exocyst complex component EXO70A1 OS=Arabidopsis thaliana GN=EXO70A1 PE=1 SV=1//1.6702e-73
Rsa1.0_01882.1_g00007.1	65.3202	21.7018	1.5897	62.9693	19.4468	1.6951	sp|Q8L7S6|HEXO3_ARATH Beta-hexosaminidase 3 OS=Arabidopsis thaliana GN=HEXO3 PE=1 SV=1//0
Rsa1.0_01895.1_g00002.1	4.73335	106.655	-4.494	0	14.2825	-5.7982	-//-
Rsa1.0_01895.1_g00005.1	10.508	172.301	-4.0354	6.07448	33.0838	-2.4453	sp|Q9ZU49|LPP1_ARATH Lipid phosphate phosphatase 1 OS=Arabidopsis thaliana GN=LPP1 PE=2 SV=2//0
Rsa1.0_01903.1_g00005.1	29.3468	85.9576	-1.5504	70.8404	6.93953	3.3517	sp|Q9LDT0|CRK30_ARATH Putative cysteine-rich receptor-like protein kinase 30 OS=Arabidopsis thaliana GN=CRK30 PE=3 SV=1//0
Rsa1.0_01914.1_g00005.1	7.57336	30.815	-2.0246	5.90337	75.77	-3.682	sp|Q9LW86|SUT34_ARATH Probable sulfate transporter 3.4 OS=Arabidopsis thaliana GN=SULTR3;4 PE=2 SV=1//0
Rsa1.0_01920.1_g00012.1	115.115	38.9242	1.5643	167.69	63.6661	1.3972	sp|P43291|SRK2A_ARATH Serine/threonine-protein kinase SRK2A OS=Arabidopsis thaliana GN=SRK2A PE=1 SV=1//0
Rsa1.0_01933.1_g00006.1	9.56137	35.835	-1.9061	0	111.275	-7.76	sp|P24465|C71A1_PERAE Cytochrome P450 71A1 OS=Persea americana GN=CYP71A1 PE=1 SV=2//2.87763e-105
Rsa1.0_01937.1_g00007.1	312.969	124.341	1.3317	274.207	101.107	1.4394	sp|Q9SUR3|RTNLA_ARATH Reticulon-like protein B1 OS=Arabidopsis thaliana GN=RTNLB1 PE=1 SV=1//7.33067e-156
Rsa1.0_01938.1_g00007.1	184.601	835.171	-2.1777	365.752	759.071	-1.0534	sp|P42761|GSTFA_ARATH Glutathione S-transferase F10 OS=Arabidopsis thaliana GN=GSTF10 PE=1 SV=3//4.04628e-148
Rsa1.0_01938.1_g00008.1	44.5882	156.16	-1.8083	137.831	574.206	-2.0587	sp|O80852|GSTF9_ARATH Glutathione S-transferase F9 OS=Arabidopsis thaliana GN=GSTF9 PE=1 SV=1//4.13325e-139
Rsa1.0_01948.1_g00005.1	3.40801	40.546	-3.5726	1.28334	66.0062	-5.6846	sp|Q84JA6|CESA4_ARATH Cellulose synthase A catalytic subunit 4 [UDP-forming] OS=Arabidopsis thaliana GN=CESA4 PE=1 SV=1//0
Rsa1.0_01968.1_g00002.1	1.70401	14.6738	-3.1062	0	31.9541	-6.223	sp|Q9FV49|MAP21_ARATH Methionine aminopeptidase 2A OS=Arabidopsis thaliana GN=MAP2A PE=2 SV=2//0
Rsa1.0_01970.1_g00004.1	35.3108	1.85353	4.2518	62.7126	7.98853	2.9728	sp|P24068|OCS1_MAIZE Ocs element-binding factor 1 OS=Zea mays GN=OBF1 PE=2 SV=2//6.85452e-16
Rsa1.0_01996.1_g00006.1	86.431	6.17844	3.8062	45.9436	15.9771	1.5239	sp|P92958|KIN11_ARATH SNF1-related protein kinase catalytic subunit alpha KIN11 OS=Arabidopsis thaliana GN=KIN11 PE=1 SV=1//0
Rsa1.0_02004.1_g00005.1	105.459	7.64582	3.7859	56.2104	17.4295	1.6893	-//-
Rsa1.0_02024.1_g00002.1	4.54402	27.2624	-2.5849	1.88223	60.4384	-5.0049	sp|Q8LPG9|IQD14_ARATH Protein IQ-DOMAIN 14 OS=Arabidopsis thaliana GN=IQD14 PE=1 SV=1//9.90759e-16
Rsa1.0_02032.1_g00001.1	26.2228	61.2438	-1.2237	55.1837	12.5073	2.1415	sp|Q9SI75|EFGC_ARATH Elongation factor G, chloroplastic OS=Arabidopsis thaliana GN=CPEFG PE=1 SV=1//0
Rsa1.0_02036.1_g00002.1	24.1401	54.9882	-1.1877	21.5601	48.496	-1.1695	sp|Q8RXK2|SDN3_ARATH Small RNA degrading nuclease 3 OS=Arabidopsis thaliana GN=SDN3 PE=1 SV=1//1.14038e-29
Rsa1.0_02039.1_g00002.1	10.792	38.9242	-1.8507	1.96779	42.4441	-4.4309	-//-
Rsa1.0_02039.1_g00007.1	111.518	46.1066	1.2742	59.3759	23.1587	1.3583	sp|Q9LX20|ASPL1_ARATH Aspartic proteinase-like protein 1 OS=Arabidopsis thaliana GN=At5g10080 PE=1 SV=1//1.18984e-86
Rsa1.0_02040.1_g00006.1	2.27201	22.0879	-3.2812	3.5078	29.372	-3.0658	sp|Q9M2S3|AHL15_ARATH AT-hook motif nuclear-localized protein 15 OS=Arabidopsis thaliana GN=AHL15 PE=2 SV=1//6.34929e-92
Rsa1.0_02043.1_g00008.1	62.9536	25.7178	1.2915	81.2783	35.9887	1.1753	sp|Q2V4B9|PLST3_ARATH Probable plastidic glucose transporter 3 OS=Arabidopsis thaliana GN=At1g79820 PE=2 SV=2//0
Rsa1.0_02051.1_g00001.1	15.2414	80.2425	-2.3964	17.0257	47.3663	-1.4762	sp|Q6F8G6|CYSG_ACIAD Siroheme synthase OS=Acinetobacter baylyi (strain ATCC 33305 / BD413 / ADP1) GN=cysG PE=3 SV=1//8.40511e-70
Rsa1.0_02052.1_g00001.1	670.621	308.536	1.1201	551.666	185.915	1.5692	-//-
Rsa1.0_02055.1_g00005.1	9.37204	53.9842	-2.5261	4.36336	19.931	-2.1915	sp|Q9LI74|CHUP1_ARATH Protein CHUP1, chloroplastic OS=Arabidopsis thaliana GN=CHUP1 PE=1 SV=1//1.67595e-173
Rsa1.0_02070.1_g00001.1	72.6096	161.566	-1.1539	33.9658	98.2831	-1.5329	sp|O81635|ATK4_ARATH Kinesin-4 OS=Arabidopsis thaliana GN=ATK4 PE=1 SV=2//0
Rsa1.0_02072.1_g00007.1	35.0268	12.1252	1.5305	30.9713	6.45538	2.2624	sp|Q8LGG0|FKB12_ARATH Peptidyl-prolyl cis-trans isomerase FKBP12 OS=Arabidopsis thaliana GN=FKBP12 PE=1 SV=2//1.36883e-66
Rsa1.0_02085.1_g00002.1	196.623	52.6712	1.9003	80.1661	34.2942	1.225	sp|Q9LKL2|APRR1_ARATH Two-component response regulator-like APRR1 OS=Arabidopsis thaliana GN=APRR1 PE=1 SV=1//0
Rsa1.0_02122.1_g00002.1	38.9081	2.00799	4.2762	50.1359	4.59945	3.4463	sp|Q9LZS0|PTL_ARATH Trihelix transcription factor PTL OS=Arabidopsis thaliana GN=PTL PE=2 SV=1//0
Rsa1.0_02122.1_g00003.1	28.0214	182.65	-2.7045	17.0257	230.134	-3.7567	sp|Q9LZS7|GDL71_ARATH GDSL esterase/lipase At5g03610 OS=Arabidopsis thaliana GN=At5g03610 PE=2 SV=1//0
Rsa1.0_02125.1_g00002.1	39.8548	1.62184	4.619	0	16.1384	-4.1	sp|Q9FVQ1|NUCL1_ARATH Nucleolin 1 OS=Arabidopsis thaliana GN=NUCL1 PE=1 SV=1//3.05988e-06
Rsa1.0_02134.1_g00002.1	0	36.2984	-8.5828	0	794.334	-13.181	sp|P52407|E13B_HEVBR Glucan endo-1,3-beta-glucosidase, basic vacuolar isoform OS=Hevea brasiliensis GN=HGN1 PE=1 SV=2//9.03246e-124
Rsa1.0_02141.1_g00001.1	0	11.1212	-4.5543	0	57.2108	-8.3852	sp|Q00763|COMT1_POPTM Caffeic acid 3-O-methyltransferase 1 OS=Populus tremuloides GN=OMT1 PE=1 SV=1//1.25202e-105
Rsa1.0_02152.1_g00006.1	57.2735	281.274	-2.296	29.3457	169.938	-2.5338	sp|P25070|CML24_ARATH Calcium-binding protein CML24 OS=Arabidopsis thaliana GN=CML24 PE=2 SV=2//5.15694e-84
Rsa1.0_02165.1_g00010.1	4.26002	24.3276	-2.5137	1.19779	26.8705	-4.4876	-//-
Rsa1.0_02173.1_g00001.1	18.0814	2.16246	3.0638	14.2023	75.2858	-2.4063	sp|Q9FDW1|MYB44_ARATH Transcription factor MYB44 OS=Arabidopsis thaliana GN=MYB44 PE=2 SV=1//1.38919e-31
Rsa1.0_02180.1_g00005.1	1.04134	30.5833	-4.8762	1.3689	94.8133	-6.114	sp|Q9SQU2|CSPLD_ARATH CASP-like protein 1D2 OS=Arabidopsis thaliana GN=At3g06390 PE=1 SV=1//8.28806e-85
Rsa1.0_02206.1_g00004.1	0	12.4341	-4.4523	0	42.2827	-6.402	sp|Q9SKX1|IBH1_ARATH Transcription factor IBH1 OS=Arabidopsis thaliana GN=IBH1 PE=1 SV=1//2.35372e-69
Rsa1.0_02222.1_g00009.1	5.01735	49.9682	-3.316	13.0901	0	5.0199	sp|Q9SXB6|MLO2_ARATH MLO-like protein 2 OS=Arabidopsis thaliana GN=MLO2 PE=1 SV=1//0
Rsa1.0_02234.1_g00003.1	4.54402	26.5673	-2.5476	0	14.8474	-4.8542	sp|O80822|PER25_ARATH Peroxidase 25 OS=Arabidopsis thaliana GN=PER25 PE=2 SV=2//0
Rsa1.0_02239.1_g00003.1	12.5907	37.9974	-1.5935	11.8067	101.107	-3.0982	sp|P30188|CML35_ARATH Probable calcium-binding protein CML35 OS=Arabidopsis thaliana GN=CML35 PE=2 SV=2//2.34549e-65
Rsa1.0_02265.1_g00004.1	2.93468	25.0999	-3.0964	5.30448	23.32	-2.1363	sp|Q9SK27|ENL1_ARATH Early nodulin-like protein 1 OS=Arabidopsis thaliana GN=At2g25060 PE=1 SV=2//5.32113e-31
Rsa1.0_02297.1_g00011.1	0	24.9455	-5.4567	1.96779	30.8244	-3.9694	sp|Q9LSQ4|GH36_ARATH Indole-3-acetic acid-amido synthetase GH3.6 OS=Arabidopsis thaliana GN=GH3.6 PE=1 SV=1//0
Rsa1.0_02302.1_g00001.1	1.60934	17.8403	-3.4706	4.19225	28.0002	-2.7396	sp|Q39265|ZFP6_ARATH Zinc finger protein 6 OS=Arabidopsis thaliana GN=ZFP6 PE=2 SV=1//7.8159e-23
Rsa1.0_02314.1_g00004.1	26.2228	63.7152	-1.2808	5.39003	77.9487	-3.8542	sp|O64847|FAX7_ARATH Protein FATTY ACID EXPORT 7 OS=Arabidopsis thaliana GN=FAX7 PE=3 SV=1//7.08582e-54
Rsa1.0_02316.1_g00001.1	23.1934	3.70707	2.6454	25.9235	73.4299	-1.5021	sp|Q9FHH5|GDU3_ARATH Protein GLUTAMINE DUMPER 3 OS=Arabidopsis thaliana GN=GDU3 PE=2 SV=1//1.08659e-59
Rsa1.0_02319.1_g00002.1	15.6201	1.7763	3.1365	16.2557	0	7.6543	sp|Q5KS50|NPH3_ORYSJ Coleoptile phototropism protein 1 OS=Oryza sativa subsp. japonica GN=CPT1 PE=2 SV=1//1.74159e-63
Rsa1.0_02319.1_g00008.1	0	13.052	-3.7853	1.28334	104.819	-6.3519	sp|P0CL94|APTH1_CRYNJ Acyl-protein thioesterase 1 OS=Cryptococcus neoformans var. neoformans serotype D (strain JEC21 / ATCC MYA-565) GN=CNF02430 PE=3 SV=1//2.15338e-24
Rsa1.0_02321.1_g00001.1	25.9388	62.4795	-1.2683	8.89783	40.104	-2.1722	-//-
Rsa1.0_02349.1_g00008.1	0	11.1212	-4.5543	0	12.6687	-5.2102	sp|Q93VY3|NAC72_ARATH NAC domain-containing protein 72 OS=Arabidopsis thaliana GN=NAC072 PE=2 SV=1//7.66836e-171
Rsa1.0_02355.1_g00004.1	7.66803	82.0188	-3.419	33.538	114.744	-1.7746	-//-
Rsa1.0_02362.1_g00001.1	352.067	141.409	1.316	370.03	183.897	1.0087	sp|Q94AH6|CUL1_ARATH Cullin-1 OS=Arabidopsis thaliana GN=CUL1 PE=1 SV=1//0
Rsa1.0_02369.1_g00002.1	160.082	411.793	-1.3631	48.9381	163.644	-1.7415	sp|O81760|P2C63_ARATH Probable protein phosphatase 2C 63 OS=Arabidopsis thaliana GN=At4g33920 PE=2 SV=1//0
Rsa1.0_02372.1_g00005.1	1.70401	19.5393	-3.5194	1.45445	67.4587	-5.5355	sp|Q9ZUS1|WTR13_ARATH WAT1-related protein At2g37460 OS=Arabidopsis thaliana GN=At2g37460 PE=2 SV=1//0
Rsa1.0_02400.1_g00002.1	915.619	66.4955	3.7834	1309.26	167.275	2.9685	sp|Q9M0I2|EXPB3_ARATH Expansin-B3 OS=Arabidopsis thaliana GN=EXPB3 PE=2 SV=2//1.32388e-158
Rsa1.0_02401.1_g00005.1	36.0681	83.1001	-1.2041	45.6014	92.2312	-1.0162	sp|Q9M7X7|RL291_ARATH 60S ribosomal protein L29-1 OS=Arabidopsis thaliana GN=RPL29A PE=1 SV=1//2.87927e-35
Rsa1.0_02407.1_g00004.1	6.91069	43.558	-2.656	5.04781	38.2481	-2.9217	sp|Q9M0R2|PATL5_ARATH Patellin-5 OS=Arabidopsis thaliana GN=PATL5 PE=1 SV=2//0
Rsa1.0_02410.1_g00002.1	16.4721	45.7205	-1.4728	1.96779	36.1501	-4.1994	sp|O80470|GDL38_ARATH GDSL esterase/lipase At2g23540 OS=Arabidopsis thaliana GN=At2g23540 PE=2 SV=1//0
Rsa1.0_02415.1_g00001.1	28.7788	5.09722	2.4972	48.4248	15.0087	1.6899	sp|Q94B55|XB31_ARATH Putative E3 ubiquitin-protein ligase XBAT31 OS=Arabidopsis thaliana GN=XBAT31 PE=2 SV=1//4.36699e-17
Rsa1.0_02453.1_g00005.1	15.7147	0	4.0838	18.8223	1.049	4.1654	sp|Q700D9|MYBF_ARATH Putative Myb family transcription factor At1g14600 OS=Arabidopsis thaliana GN=At1g14600 PE=2 SV=2//1.62774e-71
Rsa1.0_02456.1_g00008.1	318.744	57.3823	2.4737	211.067	93.5222	1.1743	sp|P93008|RH21_ARATH DEAD-box ATP-dependent RNA helicase 21 OS=Arabidopsis thaliana GN=RH21 PE=2 SV=1//6.85246e-20
Rsa1.0_02468.1_g00003.1	23.6668	70.2026	-1.5687	21.389	92.5539	-2.1134	sp|Q9C8Y1|CML23_ARATH Probable calcium-binding protein CML23 OS=Arabidopsis thaliana GN=CML23 PE=2 SV=1//1.52698e-77
Rsa1.0_02468.1_g00004.1	176.365	45.9522	1.9404	126.366	17.4295	2.858	sp|P17928|CALM_MEDSA Calmodulin OS=Medicago sativa GN=CAL1 PE=2 SV=2//4.29212e-100
Rsa1.0_02471.1_g00004.1	297.444	952.175	-1.6786	402.541	56.888	2.8229	sp|Q9FUZ1|METK2_BRAJU S-adenosylmethionine synthase 2 OS=Brassica juncea GN=MSAMS2 PE=2 SV=1//0
Rsa1.0_02489.1_g00004.1	46.4815	212.538	-2.193	22.5013	59.1474	-1.3943	sp|Q54DY9|BCS1B_DICDI Probable mitochondrial chaperone BCS1-B OS=Dictyostelium discoideum GN=bcsl1b PE=3 SV=1//2.13825e-31
Rsa1.0_02496.1_g00008.1	63.2376	1.62184	5.2851	42.9492	0	5.5966	sp|Q0WPX7|BAG2_ARATH BAG family molecular chaperone regulator 2 OS=Arabidopsis thaliana GN=BAG2 PE=1 SV=1//1.98747e-19
Rsa1.0_02500.1_g00008.1	163.111	588.188	-1.8504	128.591	330.192	-1.3605	sp|O04203|HSPR2_ARATH Nematode resistance protein-like HSPRO2 OS=Arabidopsis thaliana GN=HSPRO2 PE=1 SV=1//0
Rsa1.0_02548.1_g00001.1	17.5134	1.85353	3.2401	21.8168	4.1153	2.4064	sp|Q9SKQ0|CP19B_ARATH Peptidyl-prolyl cis-trans isomerase CYP19-2 OS=Arabidopsis thaliana GN=CYP19-2 PE=1 SV=1//1.86652e-26
Rsa1.0_02573.1_g00001.1	304.733	89.2013	1.7724	258.123	42.5248	2.6017	sp|P51119|GLNA2_VITVI Glutamine synthetase cytosolic isozyme 2 OS=Vitis vinifera GN=GS1-2 PE=2 SV=1//2.58723e-11
Rsa1.0_02579.1_g00006.1	53.7709	11.2757	2.2536	48.9381	17.5909	1.4761	sp|O48766|GUN11_ARATH Endoglucanase 11 OS=Arabidopsis thaliana GN=At2g32990 PE=2 SV=1//0
Rsa1.0_02588.1_g00003.1	14.8627	79.6247	-2.4215	18.9935	46.3173	-1.286	sp|Q9M9E0|LRKS1_ARATH L-type lectin-domain containing receptor kinase S.1 OS=Arabidopsis thaliana GN=LECRKS1 PE=2 SV=1//0
Rsa1.0_02589.1_g00004.1	17.1347	2.16246	2.9862	107.886	1.29108	6.3848	-//-
Rsa1.0_02637.1_g00006.1	8.6147	74.7592	-3.1174	1.88223	29.4526	-3.9679	sp|P92941|CLCA_ARATH Chloride channel protein CLC-a OS=Arabidopsis thaliana GN=CLC-A PE=1 SV=2//0
Rsa1.0_02650.1_g00001.1	6.43736	32.5141	-2.3365	0	14.2825	-4.7982	sp|Q93Z27|CML45_ARATH Probable calcium-binding protein CML45 OS=Arabidopsis thaliana GN=CML45 PE=1 SV=1//1.20699e-61
Rsa1.0_02650.1_g00006.1	0	13.6698	-4.589	0	18.882	-7.7859	-//-
Rsa1.0_02654.1_g00003.1	57.5575	119.553	-1.0546	72.2949	147.989	-1.0335	sp|Q8RXU5|R37A2_ARATH 60S ribosomal protein L37a-2 OS=Arabidopsis thaliana GN=RPL37AC PE=3 SV=1//1.74874e-56
Rsa1.0_02660.1_g00002.1	53.5815	16.8363	1.6702	61.4293	22.271	1.4638	sp|Q9M126|NAC69_ARATH NAC domain-containing protein 69 OS=Arabidopsis thaliana GN=NAC69 PE=2 SV=1//3.85878e-109
Rsa1.0_02676.1_g00004.1	42.8842	4.5566	3.2344	75.0327	5.97122	3.6514	sp|Q9LK10|CLSY4_ARATH SNF2 domain-containing protein CLASSY 4 OS=Arabidopsis thaliana GN=CLSY4 PE=1 SV=1//1.51636e-12
Rsa1.0_02681.1_g00003.1	183.37	35.9122	2.3522	91.8872	258.134	-1.4902	sp|O82089|CCH_ARATH Copper transport protein CCH OS=Arabidopsis thaliana GN=CCH PE=1 SV=1//2.00259e-06
Rsa1.0_02684.1_g00001.1	126.664	46.7245	1.4388	111.223	35.4239	1.6507	sp|O82628|VATG1_ARATH V-type proton ATPase subunit G1 OS=Arabidopsis thaliana GN=VHA-G1 PE=2 SV=1//7.71372e-36
Rsa1.0_02698.1_g00001.1	44.3042	16.9135	1.3893	41.5803	10.0058	2.0551	sp|P53980|YNB1_YEAST Uncharacterized protein YNL011C OS=Saccharomyces cerevisiae (strain ATCC 204508 / S288c) GN=YNL011C PE=1 SV=1//1.51687e-61
Rsa1.0_02706.1_g00004.1	27.1694	5.25168	2.3711	13.0045	0	5.0104	sp|Q9LJD8|M3KE1_ARATH MAP3K epsilon protein kinase 1 OS=Arabidopsis thaliana GN=M3KE1 PE=1 SV=1//4.25703e-141
Rsa1.0_02710.1_g00004.1	152.035	69.9709	1.1196	172.567	70.2022	1.2976	sp|Q9LK48|BH077_ARATH Transcription factor bHLH77 OS=Arabidopsis thaliana GN=BHLH77 PE=1 SV=1//1.1785e-148
Rsa1.0_02762.1_g00003.1	25.5601	59.3903	-1.2163	22.0735	55.4355	-1.3285	sp|Q7ZVR1|WDR75_DANRE WD repeat-containing protein 75 OS=Danio rerio GN=wdr75 PE=2 SV=2//6.7297e-52
Rsa1.0_02774.1_g00006.1	190.281	44.1759	2.1068	281.736	65.7641	2.099	sp|Q9Y7K5|YGI3_SCHPO Uncharacterized WD repeat-containing protein C2A9.03 OS=Schizosaccharomyces pombe (strain 972 / ATCC 24843) GN=SPBC2A9.03 PE=3 SV=2//4.48026e-33
Rsa1.0_02792.1_g00004.1	48.4695	167.668	-1.7905	23.4424	74.963	-1.6771	sp|P47924|RIBA1_ARATH Bifunctional riboflavin biosynthesis protein RIBA 1, chloroplastic OS=Arabidopsis thaliana GN=RIBA1 PE=1 SV=2//0
Rsa1.0_02796.1_g00003.1	0	17.4541	-4.7191	2.99446	21.6255	-2.8524	sp|Q43385|DOF37_ARATH Dof zinc finger protein DOF3.7 OS=Arabidopsis thaliana GN=DOF3.7 PE=1 SV=2//5.03433e-158
Rsa1.0_02803.1_g00002.1	65.0362	23.6325	1.4605	93.6839	14.4439	2.6973	sp|Q9SJ66|SPP2_ARATH Probable sucrose-phosphatase 2 OS=Arabidopsis thaliana GN=SPP2 PE=2 SV=2//0
Rsa1.0_02813.1_g00004.1	542.631	77.3078	2.8113	199.346	83.7585	1.251	sp|Q39182|DEF02_ARATH Defensin-like protein 2 OS=Arabidopsis thaliana GN=PDF2.2 PE=2 SV=1//1.35297e-22
Rsa1.0_02814.1_g00007.1	8.42536	62.9429	-2.9012	0	9.76375	-5.8344	sp|Q9LZH5|LTPG2_ARATH Non-specific lipid transfer protein GPI-anchored 2 OS=Arabidopsis thaliana GN=LTPG2 PE=2 SV=1//1.82751e-73
Rsa1.0_02825.1_g00004.1	16.5667	70.7432	-2.0943	20.2768	70.9284	-1.8065	-//-
Rsa1.0_02841.1_g00002.1	42.9788	8.64982	2.3129	37.1313	6.69745	2.471	sp|Q9XFR5|SR30_ARATH Serine/arginine-rich splicing factor SR30 OS=Arabidopsis thaliana GN=SR30 PE=1 SV=1//6.82349e-90
Rsa1.0_02866.1_g00002.1	0	11.1212	-4.8762	0	21.6255	-5.9816	sp|Q9LYT3|TT12_ARATH Protein TRANSPARENT TESTA 12 OS=Arabidopsis thaliana GN=TT12 PE=2 SV=1//7.92065e-89
Rsa1.0_02873.1_g00004.1	10.792	44.1759	-2.0333	4.44892	23.5621	-2.4049	sp|B4FUS3|CNR8_MAIZE Cell number regulator 8 OS=Zea mays GN=CNR8 PE=2 SV=1//1.73448e-68
Rsa1.0_02880.1_g00004.1	89.9337	25.3316	1.8279	60.6593	16.8647	1.8467	sp|Q9LI74|CHUP1_ARATH Protein CHUP1, chloroplastic OS=Arabidopsis thaliana GN=CHUP1 PE=1 SV=1//3.70878e-81
Rsa1.0_02882.1_g00003.1	17.0401	70.2798	-2.0442	38.5002	272.659	-2.8242	sp|Q9M1J7|SSL8_ARATH Protein STRICTOSIDINE SYNTHASE-LIKE 8 OS=Arabidopsis thaliana GN=SSL8 PE=2 SV=1//5.1998e-38
Rsa1.0_02929.1_g00008.1	225.781	97.6966	1.2085	273.01	94.0064	1.5381	sp|O23654|VATA_ARATH V-type proton ATPase catalytic subunit A OS=Arabidopsis thaliana GN=VHA-A PE=1 SV=1//0
Rsa1.0_02980.1_g00006.1	100.347	24.4049	2.0398	60.0604	3.38907	4.1475	-//-
Rsa1.0_02987.1_g00004.1	23.1934	4.24768	2.449	51.5048	3.22769	3.9961	sp|Q93ZD7|MRS24_ARATH Magnesium transporter MRS2-4 OS=Arabidopsis thaliana GN=MRS2-4 PE=2 SV=1//0
Rsa1.0_03035.1_g00001.1	575.67	19.3849	4.8922	46.0292	183.091	-1.9919	sp|Q6GME1|PYRG2_XENLA CTP synthase 2 OS=Xenopus laevis GN=ctps2 PE=2 SV=1//0
Rsa1.0_03044.1_g00001.1	101.388	36.0667	1.4912	133.553	24.5304	2.4448	sp|Q8W486|Y1491_ARATH Uncharacterized protein At1g04910 OS=Arabidopsis thaliana GN=At1g04910 PE=2 SV=1//6.47006e-12
Rsa1.0_03048.1_g00001.1	27.6428	3.7843	2.8688	46.7992	6.45538	2.8579	sp|P30188|CML35_ARATH Probable calcium-binding protein CML35 OS=Arabidopsis thaliana GN=CML35 PE=2 SV=2//2.85896e-56
Rsa1.0_03052.1_g00003.1	39.6655	4.86552	3.0272	64.6804	15.1701	2.0921	sp|P69781|GAT12_ARATH GATA transcription factor 12 OS=Arabidopsis thaliana GN=GATA12 PE=2 SV=1//2.18402e-124
Rsa1.0_03105.1_g00003.1	80.8456	21.0839	1.939	49.9648	14.6053	1.7744	-//-
Rsa1.0_03119.1_g00007.1	4.26002	23.2464	-2.4481	6.84449	30.7437	-2.1673	sp|F4HXY7|PSS1_ARATH CDP-diacylglycerol--serine O-phosphatidyltransferase 1 OS=Arabidopsis thaliana GN=PSS1 PE=1 SV=1//0
Rsa1.0_03122.1_g00005.1	9.94004	40.0827	-2.0117	4.10669	65.7641	-4.0013	-//-
Rsa1.0_03158.1_g00003.1	180.53	72.0561	1.325	372.511	134.756	1.4669	sp|Q9SJT7|VHAA2_ARATH V-type proton ATPase subunit a2 OS=Arabidopsis thaliana GN=VHA-a2 PE=1 SV=1//0
Rsa1.0_03167.1_g00001.1	0	14.6738	-4.6912	2.39557	20.173	-3.074	sp|Q8S8S9|MES1_ARATH Methylesterase 1 OS=Arabidopsis thaliana GN=MES1 PE=1 SV=1//7.04439e-164
Rsa1.0_03177.1_g00007.1	545.945	174.464	1.6458	624.303	65.0379	3.2629	sp|Q8RWC5|FLA16_ARATH Fasciclin-like arabinogalactan protein 16 OS=Arabidopsis thaliana GN=FLA16 PE=2 SV=1//0
Rsa1.0_03205.1_g00002.1	1.51467	19.6938	-3.7007	13.1756	242.641	-4.2029	sp|Q9LPF1|WTR8_ARATH WAT1-related protein At1g44800 OS=Arabidopsis thaliana GN=At1g44800 PE=1 SV=1//0
Rsa1.0_03225.1_g00001.1	0	32.5913	-5.6201	0	34.6169	-6.1134	sp|O80948|JAL23_ARATH Jacalin-related lectin 23 OS=Arabidopsis thaliana GN=JAL23 PE=1 SV=1//5.31229e-12
Rsa1.0_03245.1_g00001.1	8.42536	32.5141	-1.9483	9.1545	34.7783	-1.9256	sp|Q9FY93|NAC83_ARATH NAC domain-containing protein 83 OS=Arabidopsis thaliana GN=NAC083 PE=1 SV=1//3.95835e-143
Rsa1.0_03256.1_g00003.1	67.7816	589.346	-3.1202	71.0116	154.526	-1.1217	sp|Q38857|XTH22_ARATH Xyloglucan endotransglucosylase/hydrolase protein 22 OS=Arabidopsis thaliana GN=XTH22 PE=1 SV=1//5.64733e-123
Rsa1.0_03277.1_g00002.1	385.105	111.212	1.7919	61.6004	171.955	-1.481	sp|Q96533|ADHX_ARATH Alcohol dehydrogenase class-3 OS=Arabidopsis thaliana GN=ADH2 PE=1 SV=2//0
Rsa1.0_03325.1_g00004.1	73.5563	179.947	-1.2907	164.182	486.332	-1.5666	sp|P55217|CGS1_ARATH Cystathionine gamma-synthase 1, chloroplastic OS=Arabidopsis thaliana GN=CGS1 PE=1 SV=3//0
Rsa1.0_03326.1_g00001.1	39.8548	4.63383	3.1045	32.768	0	6.0807	sp|Q9LR87|CSLAA_ARATH Probable mannan synthase 10 OS=Arabidopsis thaliana GN=CSLA10 PE=2 SV=2//0
Rsa1.0_03334.1_g00005.1	462.638	218.949	1.0793	366.522	135.321	1.4375	sp|O48646|GPX6_ARATH Probable phospholipid hydroperoxide glutathione peroxidase 6, mitochondrial OS=Arabidopsis thaliana GN=GPX6 PE=2 SV=2//6.20092e-129
Rsa1.0_03347.1_g00001.1	18.5547	144.344	-2.9597	7.10116	122.087	-4.1037	sp|Q9LV10|PTR53_ARATH Protein NRT1/ PTR FAMILY 2.11 OS=Arabidopsis thaliana GN=NPF2.11 PE=1 SV=1//0
Rsa1.0_03347.1_g00004.1	44.1148	15.2916	1.5285	32.5969	8.39199	1.9576	sp|P42746|UBC3_ARATH Ubiquitin-conjugating enzyme E2 3 OS=Arabidopsis thaliana GN=UBC3 PE=2 SV=1//9.85074e-101
Rsa1.0_03355.1_g00004.1	4.35468	39.7737	-3.1912	0	58.6632	-6.2514	sp|O80434|LAC4_ARATH Laccase-4 OS=Arabidopsis thaliana GN=IRX12 PE=2 SV=2//0
Rsa1.0_03366.1_g00002.1	10.0347	33.827	-1.7532	7.70005	32.4383	-2.0748	sp|Q55CU8|RSC5_DICDI Random slug protein 5 OS=Dictyostelium discoideum GN=rsc5 PE=2 SV=1//2.17485e-35
Rsa1.0_03395.1_g00003.1	2.08267	23.0147	-3.466	0	10.49	-5.9379	sp|Q94CE4|BCA4_ARATH Beta carbonic anhydrase 4 OS=Arabidopsis thaliana GN=BCA4 PE=1 SV=1//8.14333e-169
Rsa1.0_03463.1_g00003.1	168.129	45.4888	1.886	109.597	18.4785	2.5683	-//-
Rsa1.0_03504.1_g00005.1	1.79867	15.5233	-3.1094	0	22.029	-7.0083	sp|Q8GTB6|THCAS_CANSA Tetrahydrocannabinolic acid synthase OS=Cannabis sativa PE=1 SV=1//2.69796e-133
Rsa1.0_03552.1_g00004.1	31.7135	6.5646	2.2723	44.7458	9.11822	2.2949	-//-
Rsa1.0_03554.1_g00002.1	2.08267	15.6778	-2.9122	1.45445	13.2335	-3.1856	sp|Q9LS40|ASPG1_ARATH Protein ASPARTIC PROTEASE IN GUARD CELL 1 OS=Arabidopsis thaliana GN=ASPG1 PE=1 SV=1//1.46672e-108
Rsa1.0_03572.1_g00003.1	23.4774	1.7763	3.7243	27.1213	6.13261	2.1449	sp|P10978|POLX_TOBAC Retrovirus-related Pol polyprotein from transposon TNT 1-94 OS=Nicotiana tabacum PE=2 SV=1//0
Rsa1.0_03581.1_g00004.1	392.3	194.235	1.0142	424.872	162.353	1.3879	sp|Q54JE4|ODO1_DICDI 2-oxoglutarate dehydrogenase, mitochondrial OS=Dictyostelium discoideum GN=ogdh PE=3 SV=1//0
Rsa1.0_03605.1_g00004.1	20.7321	53.2119	-1.3599	26.7791	66.5711	-1.3138	sp|P42798|R15A1_ARATH 40S ribosomal protein S15a-1 OS=Arabidopsis thaliana GN=RPS15AA PE=2 SV=2//1.89322e-85
Rsa1.0_03612.1_g00004.1	321.111	108.741	1.5622	627.982	34.2942	4.1947	sp|Q9ZV24|OP161_ARATH Outer envelope pore protein 16-1, chloroplastic OS=Arabidopsis thaliana GN=OEP161 PE=1 SV=1//2.72324e-81
Rsa1.0_03615.1_g00002.1	24.1401	200.568	-3.0546	4.44892	123.298	-4.7925	sp|Q9FPT1|UBP12_ARATH Ubiquitin carboxyl-terminal hydrolase 12 OS=Arabidopsis thaliana GN=UBP12 PE=1 SV=2//2.96012e-07
Rsa1.0_03664.1_g00002.1	68.1603	18.0719	1.9152	32.0835	9.03753	1.8278	-//-
Rsa1.0_03681.1_g00001.1	74.4083	158.554	-1.0914	68.5304	187.529	-1.4523	sp|P92981|APR2_ARATH 5&apos;-adenylylsulfate reductase 2, chloroplastic OS=Arabidopsis thaliana GN=APR2 PE=1 SV=2//0
Rsa1.0_03695.1_g00004.1	140.486	338.733	-1.2697	187.368	91.747	1.0301	sp|Q54Y55|SHKC_DICDI Dual specificity protein kinase shkC OS=Dictyostelium discoideum GN=shkC PE=3 SV=1//3.87696e-28
Rsa1.0_03709.1_g00005.1	90.7857	193.463	-1.0915	138.858	289.039	-1.0577	sp|Q9FEF8|MD36B_ARATH Probable mediator of RNA polymerase II transcription subunit 36b OS=Arabidopsis thaliana GN=MED36B PE=1 SV=1//3.11442e-163
Rsa1.0_03735.1_g00001.1	130.262	56.5328	1.2043	142.879	49.2222	1.5374	sp|Q9SJE2|FATB_ARATH Palmitoyl-acyl carrier protein thioesterase, chloroplastic OS=Arabidopsis thaliana GN=FATB PE=1 SV=1//0
Rsa1.0_03751.1_g00004.1	211.013	468.094	-1.1495	155.969	501.421	-1.6848	sp|Q9LJM4|IKU2_ARATH Receptor-like protein kinase HAIKU2 OS=Arabidopsis thaliana GN=IKU2 PE=1 SV=1//0
Rsa1.0_03766.1_g00003.1	124.866	59.2358	1.0758	90.1761	23.2394	1.9562	sp|Q9FG35|TBR_ARATH Protein trichome birefringence OS=Arabidopsis thaliana GN=TBR PE=1 SV=1//0
Rsa1.0_03769.1_g00002.1	8.99337	30.5061	-1.7622	3.16558	38.2481	-3.5948	sp|Q9FI10|CSPLW_ARATH CASP-like protein 1B1 OS=Arabidopsis thaliana GN=At5g44550 PE=1 SV=1//3.7082e-99
Rsa1.0_03786.1_g00005.1	2.36668	66.9589	-4.8223	0	21.3834	-4.6435	sp|Q9LW86|SUT34_ARATH Probable sulfate transporter 3.4 OS=Arabidopsis thaliana GN=SULTR3;4 PE=2 SV=1//0
Rsa1.0_03798.1_g00001.1	4.54402	25.5633	-2.492	2.56668	28.565	-3.4763	sp|Q9XIR1|FBK27_ARATH F-box/kelch-repeat protein At1g64840 OS=Arabidopsis thaliana GN=At1g64840 PE=2 SV=2//4.07781e-97
Rsa1.0_03809.1_g00001.1	82.3603	37.4568	1.1367	67.4182	30.2596	1.1557	sp|Q8VZI8|FTSHA_ARATH ATP-dependent zinc metalloprotease FTSH 10, mitochondrial OS=Arabidopsis thaliana GN=FTSH10 PE=1 SV=1//0
Rsa1.0_03821.1_g00002.1	2.46134	26.6445	-3.4363	1.11223	29.4526	-4.7269	sp|F4J7S8|SFH9_ARATH Phosphatidylinositol/phosphatidylcholine transfer protein SFH9 OS=Arabidopsis thaliana GN=SFH9 PE=2 SV=1//1.20958e-21
Rsa1.0_03873.1_g00004.1	12.4014	44.4076	-1.8403	4.2778	34.3749	-3.0064	-//-
Rsa1.0_03875.1_g00001.1	149.858	54.2158	1.4668	119.693	14.4439	3.0508	sp|Q9FNI7|CSLA2_ARATH Glucomannan 4-beta-mannosyltransferase 2 OS=Arabidopsis thaliana GN=CSLA2 PE=2 SV=1//0
Rsa1.0_03932.1_g00001.1	39.7601	2.7803	3.838	49.3659	2.58215	4.2569	sp|Q9S7R3|LSH10_ARATH Protein LIGHT-DEPENDENT SHORT HYPOCOTYLS 10 OS=Arabidopsis thaliana GN=LSH10 PE=1 SV=1//1.12582e-107
Rsa1.0_03946.1_g00002.1	65.8882	22.9375	1.5223	52.8737	18.5592	1.5104	sp|Q9M2L4|ACA11_ARATH Putative calcium-transporting ATPase 11, plasma membrane-type OS=Arabidopsis thaliana GN=ACA11 PE=1 SV=1//0
Rsa1.0_03966.1_g00001.1	17.9867	49.1959	-1.4516	14.2879	47.3663	-1.7291	sp|O94514|NOP56_SCHPO Nucleolar protein 56 OS=Schizosaccharomyces pombe (strain 972 / ATCC 24843) GN=nop56 PE=3 SV=1//0
Rsa1.0_03991.1_g00002.1	84.0643	40.855	1.041	61.2582	24.4497	1.3251	sp|Q9SWH5|FUT1_ARATH Galactoside 2-alpha-L-fucosyltransferase OS=Arabidopsis thaliana GN=FUT1 PE=1 SV=2//0
Rsa1.0_04002.1_g00005.1	1.70401	53.6752	-4.9773	6.33115	1713.01	-8.0799	sp|Q42580|PER21_ARATH Peroxidase 21 OS=Arabidopsis thaliana GN=PER21 PE=1 SV=1//0
Rsa1.0_04005.1_g00006.1	9.4667	82.0188	-3.115	0	70.2829	-7.3602	sp|Q06209|CHI4_BRANA Basic endochitinase CHB4 OS=Brassica napus PE=1 SV=2//1.4169e-89
Rsa1.0_04014.1_g00001.1	27.7374	6.5646	2.0791	35.7624	9.11822	1.9716	-//-
Rsa1.0_04049.1_g00005.1	1.51467	20.3116	-3.7452	0	10.5707	-4.949	-//-
Rsa1.0_04104.1_g00002.1	4.54402	52.594	-3.5329	3.93558	174.457	-5.4701	-//-
Rsa1.0_04178.1_g00005.1	81.035	23.0147	1.816	76.7438	38.3288	1.0016	sp|Q39044|VPEB_ARATH Vacuolar-processing enzyme beta-isozyme OS=Arabidopsis thaliana GN=bVPE PE=2 SV=3//0
Rsa1.0_04218.1_g00004.1	151.467	43.1719	1.8108	181.379	57.0494	1.6687	sp|Q42449|PROF1_ARATH Profilin-1 OS=Arabidopsis thaliana GN=PRO1 PE=1 SV=1//3.56568e-81
Rsa1.0_04236.1_g00003.1	34.4588	80.0881	-1.2167	24.2979	110.145	-2.1805	sp|O48676|U74B1_ARATH UDP-glycosyltransferase 74B1 OS=Arabidopsis thaliana GN=UGT74B1 PE=1 SV=1//0
Rsa1.0_04237.1_g00002.1	16.6614	76.0721	-2.1909	0	154.203	-8.2307	sp|P92994|TCMO_ARATH Trans-cinnamate 4-monooxygenase OS=Arabidopsis thaliana GN=CYP73A5 PE=2 SV=1//0
Rsa1.0_04242.1_g00004.1	53.7709	0	6.7488	7.61449	41.2337	-2.437	-//-
Rsa1.0_04258.1_g00002.1	10.6974	39.0787	-1.8691	2.65224	70.0408	-4.7229	sp|Q9ZQI8|NLTL2_ARATH Non-specific lipid-transfer protein-like protein At2g13820 OS=Arabidopsis thaliana GN=At2g13820 PE=1 SV=1//1.04719e-15
Rsa1.0_04272.1_g00003.1	101.672	34.5221	1.5583	103.694	46.3173	1.1627	sp|O04420|URIC_ARATH Uricase OS=Arabidopsis thaliana GN=At2g26230 PE=1 SV=2//7.72537e-37
Rsa1.0_04298.1_g00003.1	0	14.9055	-4.2988	2.1389	44.9455	-4.3932	sp|Q7DM58|AB4C_ARATH ABC transporter C family member 4 OS=Arabidopsis thaliana GN=ABCC4 PE=2 SV=2//0
Rsa1.0_04305.1_g00004.1	184.222	409.708	-1.1532	213.805	500.453	-1.2269	-//-
Rsa1.0_04345.1_g00001.1	22.4361	62.1706	-1.4704	4.62003	44.8649	-3.2796	sp|Q6R8G7|PHO13_ARATH Phosphate transporter PHO1 homolog 3 OS=Arabidopsis thaliana GN=PHO1;H3 PE=2 SV=2//0
Rsa1.0_04379.1_g00002.1	38.9081	11.3529	1.777	36.1047	8.06922	2.1617	sp|Q5XEZ5|CSC1_ARATH Calcium permeable stress-gated cation channel 1 OS=Arabidopsis thaliana GN=CSC1 PE=2 SV=1//0
Rsa1.0_04396.1_g00005.1	761.028	1715.83	-1.1729	771.288	188.255	2.0346	sp|Q9FUZ1|METK2_BRAJU S-adenosylmethionine synthase 2 OS=Brassica juncea GN=MSAMS2 PE=2 SV=1//0
Rsa1.0_04398.1_g00002.1	2.55601	17.068	-2.7393	1.02667	24.5304	-4.5785	sp|Q9STL5|CEP3_ARATH KDEL-tailed cysteine endopeptidase CEP3 OS=Arabidopsis thaliana GN=CEP3 PE=2 SV=1//0
Rsa1.0_04441.1_g00003.1	52.3509	9.11321	2.5222	49.1092	8.87614	2.468	sp|O82176|EXOL7_ARATH Protein EXORDIUM-like 7 OS=Arabidopsis thaliana GN=EXL7 PE=2 SV=2//0
Rsa1.0_04513.1_g00002.1	5.20669	32.2824	-2.6323	3.93558	18.4785	-2.2312	sp|O04316|JAL29_ARATH Nitrile-specifier protein 4 OS=Arabidopsis thaliana GN=NSP4 PE=2 SV=1//3.85501e-08
Rsa1.0_04560.1_g00004.1	70.9056	12.5113	2.5027	119.864	19.8503	2.5942	sp|O22607|MSI4_ARATH WD-40 repeat-containing protein MSI4 OS=Arabidopsis thaliana GN=MSI4 PE=1 SV=3//0
Rsa1.0_04575.1_g00005.1	73.4616	12.743	2.5273	73.5782	28.323	1.3773	sp|Q8VXY9|UAH_ARATH Ureidoglycolate hydrolase OS=Arabidopsis thaliana GN=UAH PE=1 SV=1//6.4787e-107
Rsa1.0_04580.1_g00002.1	10.4134	132.837	-3.6731	1.62557	35.2625	-4.4391	sp|Q8L746|NPR3_ARATH Regulatory protein NPR3 OS=Arabidopsis thaliana GN=NPR3 PE=1 SV=1//6.28367e-28
Rsa1.0_04609.1_g00004.1	60.5869	17.4541	1.7954	66.2204	31.1472	1.0882	-//-
Rsa1.0_04630.1_g00005.1	53.3922	16.759	1.6717	66.5626	23.8042	1.4835	sp|Q8VYE5|E1312_ARATH Glucan endo-1,3-beta-glucosidase 12 OS=Arabidopsis thaliana GN=At4g29360 PE=1 SV=1//0
Rsa1.0_04634.1_g00001.1	14.6734	44.2531	-1.5926	17.3679	53.8217	-1.6318	-//-
Rsa1.0_04662.1_g00002.1	49.7949	18.6898	1.4137	106.86	20.173	2.4052	sp|Q2MHE4|HT1_ARATH Serine/threonine-protein kinase HT1 OS=Arabidopsis thaliana GN=HT1 PE=1 SV=1//3.96241e-35
Rsa1.0_04667.1_g00002.1	35.5001	7.56859	2.2297	16.8546	1.61384	3.3846	sp|Q9LRR6|CID9_ARATH Polyadenylate-binding protein-interacting protein 9 OS=Arabidopsis thaliana GN=CID9 PE=3 SV=1//1.52223e-179
Rsa1.0_04683.1_g00003.1	38.2455	6.71906	2.509	49.2803	11.7811	2.0645	sp|Q9FZK0|SPL11_ARATH Squamosa promoter-binding-like protein 11 OS=Arabidopsis thaliana GN=SPL11 PE=2 SV=2//3.66724e-161
Rsa1.0_04786.1_g00004.1	24.8028	2.93476	3.0792	29.3457	4.27669	2.7786	sp|Q8S9L0|SPL10_ARATH Squamosa promoter-binding-like protein 10 OS=Arabidopsis thaliana GN=SPL10 PE=2 SV=2//4.78883e-175
Rsa1.0_04806.1_g00004.1	1.04134	18.1492	-4.1234	0	453.894	-10.373	-//-
Rsa1.0_04813.1_g00001.1	21.7734	1.46738	3.8913	25.5813	5.56776	2.1999	-//-
Rsa1.0_04911.1_g00002.1	16.7561	51.2039	-1.6116	18.1379	60.4384	-1.7365	sp|Q9S9Z7|P2C10_ARATH Probable protein phosphatase 2C 10 OS=Arabidopsis thaliana GN=At1g34750 PE=2 SV=1//3.77964e-179
Rsa1.0_04933.1_g00001.1	48.2802	198.791	-2.0418	8.3845	722.114	-6.4284	sp|Q9SLM6|GSTF3_ARATH Glutathione S-transferase F3 OS=Arabidopsis thaliana GN=GSTF3 PE=2 SV=1//4.16535e-121
Rsa1.0_04969.1_g00002.1	98.927	201.108	-1.0235	187.967	58.2598	1.6899	sp|Q93W32|FLA18_ARATH Fasciclin-like arabinogalactan protein 18 OS=Arabidopsis thaliana GN=FLA18 PE=2 SV=1//0
Rsa1.0_05003.1_g00001.1	104.702	43.7125	1.2602	84.7861	32.4383	1.3861	sp|Q8L706|SYT5_ARATH Synaptotagmin-5 OS=Arabidopsis thaliana GN=SYT5 PE=2 SV=1//0
Rsa1.0_05021.1_g00003.1	12.6854	1.004	3.6593	89.235	0	10.111	-//-
Rsa1.0_05045.1_g00002.1	2.84001	18.3036	-2.6882	0	233.12	-8.09	sp|Q6NQ66|GGLO2_ARATH L-gulonolactone oxidase 2 OS=Arabidopsis thaliana GN=GULLO2 PE=1 SV=1//0
Rsa1.0_05070.1_g00001.1	2.17734	38.9242	-4.16	2.56668	158.883	-5.9519	sp|Q38967|AAP2_ARATH Amino acid permease 2 OS=Arabidopsis thaliana GN=AAP2 PE=1 SV=1//0
Rsa1.0_05134.1_g00003.1	40.9908	100.709	-1.2968	16.3412	63.6661	-1.962	sp|Q9LYT3|TT12_ARATH Protein TRANSPARENT TESTA 12 OS=Arabidopsis thaliana GN=TT12 PE=2 SV=1//1.70809e-41
Rsa1.0_05167.1_g00003.1	44.9668	0	8.1855	29.3457	4.35738	2.7516	sp|P32295|ARG7_VIGRR Indole-3-acetic acid-induced protein ARG7 OS=Vigna radiata var. radiata GN=ARG7 PE=2 SV=1//2.14033e-16
Rsa1.0_05173.1_g00003.1	25.9388	58.618	-1.1762	3.42224	55.0321	-4.0073	sp|P48422|C86A1_ARATH Cytochrome P450 86A1 OS=Arabidopsis thaliana GN=CYP86A1 PE=1 SV=2//5.18402e-26
Rsa1.0_05204.1_g00004.1	16.3774	60.0854	-1.8753	19.2501	51.9658	-1.4327	sp|Q8L9T5|ATL2_ARATH RING-H2 finger protein ATL2 OS=Arabidopsis thaliana GN=ATL2 PE=2 SV=2//2.09237e-97
Rsa1.0_05217.1_g00006.1	4.63868	57.5368	-3.6327	7.70005	46.9629	-2.6086	sp|P80728|MAVI_CUCPE Mavicyanin OS=Cucurbita pepo PE=1 SV=1//5.01129e-37
Rsa1.0_05230.1_g00003.1	0	14.056	-4.6291	0	39.3778	-6.0389	sp|Q9LTA2|AHL17_ARATH AT-hook motif nuclear-localized protein 17 OS=Arabidopsis thaliana GN=AHL17 PE=2 SV=1//6.91635e-112
Rsa1.0_05252.1_g00002.1	78.2896	2.16246	5.1781	27.4635	6.61676	2.0533	-//-
Rsa1.0_05260.1_g00003.1	1.136	18.767	-4.0462	0	49.2222	-7.1682	sp|Q9LT91|PER66_ARATH Peroxidase 66 OS=Arabidopsis thaliana GN=PER66 PE=2 SV=1//0
Rsa1.0_05279.1_g00003.1	36.4468	10.3489	1.8163	47.8259	15.1701	1.6566	sp|Q93XX5|Y5713_ARATH PI-PLC X domain-containing protein At5g67130 OS=Arabidopsis thaliana GN=At5g67130 PE=1 SV=1//1.12094e-127
Rsa1.0_05319.1_g00002.1	1.42001	13.9015	-3.2913	0	25.7408	-5.648	sp|Q9LY46|TBL29_ARATH Protein ESKIMO 1 OS=Arabidopsis thaliana GN=ESK1 PE=1 SV=1//0
Rsa1.0_05328.1_g00001.1	43.6415	12.8975	1.7586	58.9482	26.3863	1.1597	sp|Q9FN03|UVR8_ARATH Ultraviolet-B receptor UVR8 OS=Arabidopsis thaliana GN=UVR8 PE=1 SV=1//9.88311e-11
Rsa1.0_05352.1_g00001.1	11.1707	45.6433	-2.0307	3.08002	35.3432	-3.5204	sp|Q94CD1|HHT1_ARATH Omega-hydroxypalmitate O-feruloyl transferase OS=Arabidopsis thaliana GN=HHT1 PE=1 SV=1//0
Rsa1.0_05367.1_g00004.1	19.3121	3.24368	2.5738	33.538	1.45246	4.5292	-//-
Rsa1.0_05467.1_g00001.1	30.6721	95.5342	-1.6391	56.8948	24.7725	1.1996	sp|Q9FWS1|AUL1_ARATH Auxilin-like protein 1 OS=Arabidopsis thaliana GN=AUL1 PE=2 SV=2//0
Rsa1.0_05511.1_g00002.1	18.8387	1.39015	3.7604	18.0523	0	4.6356	-//-
Rsa1.0_05517.1_g00002.1	0	14.2104	-4.9079	0	20.4958	-6.3193	sp|Q66GR3|BH130_ARATH Transcription factor bHLH130 OS=Arabidopsis thaliana GN=BHLH130 PE=1 SV=1//1.97058e-171
Rsa1.0_05612.1_g00001.1	166.898	76.7672	1.1204	149.98	26.7091	2.4894	sp|Q8L4B0|GAUTF_ARATH Probable galacturonosyltransferase 15 OS=Arabidopsis thaliana GN=GAUT15 PE=2 SV=1//0
Rsa1.0_05621.1_g00001.1	13.3481	51.4355	-1.9461	1.88223	60.8419	-5.0145	-//-
Rsa1.0_05621.1_g00002.1	17.0401	99.3957	-2.5443	12.6623	96.6692	-2.9325	sp|Q9SJY5|PUMP5_ARATH Mitochondrial uncoupling protein 5 OS=Arabidopsis thaliana GN=PUMP5 PE=2 SV=1//2.91215e-118
Rsa1.0_05728.1_g00001.1	275.765	101.481	1.4422	26.0946	55.5969	-1.0913	sp|Q9SCU1|PATL6_ARATH Patellin-6 OS=Arabidopsis thaliana GN=PATL6 PE=2 SV=1//4.46417e-52
Rsa1.0_05729.1_g00001.1	87.851	17.9175	2.2937	43.2914	15.4929	1.4825	sp|C0LGI2|Y1677_ARATH Probable LRR receptor-like serine/threonine-protein kinase At1g67720 OS=Arabidopsis thaliana GN=At1g67720 PE=2 SV=1//4.0922e-173
Rsa1.0_05821.1_g00003.1	57.5575	19.6938	1.5473	84.9572	21.7869	1.9633	sp|F4K3G5|EDM2_ARATH Protein ENHANCED DOWNY MILDEW 2 OS=Arabidopsis thaliana GN=EDM2 PE=1 SV=1//1.96294e-36
Rsa1.0_05873.1_g00001.1	31.6188	1.004	4.977	14.0312	1.12969	3.6346	sp|Q39224|SRG1_ARATH Protein SRG1 OS=Arabidopsis thaliana GN=SRG1 PE=2 SV=1//5.42039e-06
Rsa1.0_05880.1_g00001.1	12.4014	36.2984	-1.5494	6.75893	23.6428	-1.8065	sp|Q8H0Z6|IP5P3_ARATH Type IV inositol polyphosphate 5-phosphatase 3 OS=Arabidopsis thaliana GN=IP5P3 PE=1 SV=1//0
Rsa1.0_05884.1_g00004.1	7.10003	39.1559	-2.4633	6.2456	30.421	-2.2842	-//-
Rsa1.0_05890.1_g00003.1	102.808	48.4236	1.0862	32.6824	66.7324	-1.0299	-//-
Rsa1.0_05895.1_g00001.1	2.74534	21.2384	-2.9516	0	22.029	-6.4234	sp|Q3ECP6|GDL22_ARATH GDSL esterase/lipase At1g54790 OS=Arabidopsis thaliana GN=At1g54790 PE=2 SV=1//0
Rsa1.0_05918.1_g00003.1	51.7829	139.324	-1.4279	10.2667	150.087	-3.8698	sp|Q01197|E6_GOSHI Protein E6 OS=Gossypium hirsutum GN=E6 PE=2 SV=1//2.3824e-11
Rsa1.0_05926.1_g00001.1	47.3335	16.3729	1.5316	43.1203	14.5246	1.5699	sp|Q9SJ56|BLH1_ARATH BEL1-like homeodomain protein 1 OS=Arabidopsis thaliana GN=BLH1 PE=1 SV=1//1.31113e-07
Rsa1.0_05969.1_g00001.1	10.792	45.1799	-2.0657	35.7624	9.19891	1.9589	sp|Q6XPT5|MCA7_ARATH Metacaspase-7 OS=Arabidopsis thaliana GN=AMC7 PE=1 SV=1//0
Rsa1.0_06039.1_g00001.1	6.72136	25.8722	-1.9446	5.73226	90.9401	-3.9877	-//-
Rsa1.0_06136.1_g00003.1	105.459	239.106	-1.181	103.78	34.5363	1.5873	sp|Q9LHF1|LRX4_ARATH Leucine-rich repeat extensin-like protein 4 OS=Arabidopsis thaliana GN=LRX4 PE=2 SV=1//2.15604e-50
Rsa1.0_06253.1_g00001.1	10.792	56.8417	-2.397	9.41117	39.3778	-2.0649	-//-
Rsa1.0_06281.1_g00002.1	81.2243	210.222	-1.3719	16.8546	72.623	-2.1073	sp|Q9LIB6|COBL8_ARATH COBRA-like protein 8 OS=Arabidopsis thaliana GN=COBL8 PE=2 SV=1//0
Rsa1.0_06320.1_g00001.1	53.4869	19.771	1.4358	57.1515	19.6889	1.5374	sp|Q8W3M6|UBCP_ARATH Ubiquitin-like domain-containing CTD phosphatase OS=Arabidopsis thaliana GN=At4g06599 PE=2 SV=1//2.09785e-12
Rsa1.0_06323.1_g00002.1	149.953	60.8577	1.301	298.334	42.8476	2.7996	sp|Q9SX98|LHTL8_ARATH Lysine histidine transporter-like 8 OS=Arabidopsis thaliana GN=AATL1 PE=1 SV=1//0
Rsa1.0_06337.1_g00001.1	1.79867	18.3036	-3.3471	2.22446	29.2106	-3.715	sp|C7SFP6|ARGOS_BRARP Protein AUXIN-REGULATED GENE INVOLVED IN ORGAN SIZE OS=Brassica rapa subsp. pekinensis GN=ARGOS PE=2 SV=2//3.426e-48
Rsa1.0_06407.1_g00002.1	22.9094	0	5.6276	16.1701	1.45246	3.4768	sp|Q9ZUN4|ACCO1_ARATH 1-aminocyclopropane-1-carboxylate oxidase 1 OS=Arabidopsis thaliana GN=ACO1 PE=2 SV=1//1.84146e-124
Rsa1.0_06433.1_g00002.1	82.171	33.9814	1.2739	47.4836	18.8013	1.3366	sp|Q9LS42|CASP_ARATH Protein CASP OS=Arabidopsis thaliana GN=CASP PE=1 SV=2//0
Rsa1.0_06434.1_g00002.1	5.30135	68.2718	-3.6869	1.79668	17.0261	-3.2443	sp|P39868|NIA2_BRANA Nitrate reductase [NADH], clone PBNBR1412 OS=Brassica napus GN=NIA2 PE=2 SV=1//0
Rsa1.0_06596.1_g00002.1	133.67	65.1826	1.0361	197.378	80.5308	1.2933	sp|Q8W469|SIPL2_ARATH Signal peptide peptidase-like 2 OS=Arabidopsis thaliana GN=SPPL2 PE=2 SV=1//0
Rsa1.0_06615.1_g00001.1	74.2189	35.6033	1.0598	36.9602	74.5596	-1.0124	sp|P29402|CALX1_ARATH Calnexin homolog 1 OS=Arabidopsis thaliana GN=CNX1 PE=1 SV=1//7.88959e-133
Rsa1.0_06696.1_g00002.1	0	33.2091	-5.2846	4.19225	23.7235	-2.5005	sp|C7SFP6|ARGOS_BRARP Protein AUXIN-REGULATED GENE INVOLVED IN ORGAN SIZE OS=Brassica rapa subsp. pekinensis GN=ARGOS PE=2 SV=2//2.45765e-31
Rsa1.0_06701.1_g00002.1	9.27737	50.2771	-2.4381	4.44892	158.237	-5.1525	sp|Q94F08|HIPL2_ARATH HIPL2 protein OS=Arabidopsis thaliana GN=HIPL2 PE=1 SV=2//0
Rsa1.0_06826.1_g00001.1	108.299	30.5833	1.8242	67.3326	24.2883	1.471	sp|Q9SHF3|AGO2_ARATH Protein argonaute 2 OS=Arabidopsis thaliana GN=AGO2 PE=1 SV=1//7.14712e-16
Rsa1.0_06841.1_g00002.1	23.5721	1.93076	3.6098	30.7146	3.63115	3.0804	sp|O65434|TPS07_ARATH Putative terpenoid synthase 7 OS=Arabidopsis thaliana GN=TPS07 PE=3 SV=2//9.34419e-171
Rsa1.0_06842.1_g00002.1	879.835	418.126	1.0733	729.622	95.2975	2.9366	sp|Q94KT8|COBRA_ARATH Protein COBRA OS=Arabidopsis thaliana GN=COB PE=2 SV=1//0
Rsa1.0_06892.1_g00003.1	8.99337	43.558	-2.276	6.84449	48.0925	-2.8128	sp|P80196|RNLX_SOLLC Intracellular ribonuclease LX OS=Solanum lycopersicum GN=RNALX PE=1 SV=2//1.42037e-22
Rsa1.0_06912.1_g00003.1	4.92269	50.8177	-3.3678	0	11.4583	-3.7434	sp|Q9S9M1|WAKLE_ARATH Wall-associated receptor kinase-like 5 OS=Arabidopsis thaliana GN=WAKL5 PE=2 SV=2//0
Rsa1.0_07059.1_g00001.1	8.6147	31.1239	-1.8532	9.32561	76.012	-3.027	sp|Q9C598|NAC81_ARATH Protein ATAF2 OS=Arabidopsis thaliana GN=NAC081 PE=1 SV=1//4.17871e-173
Rsa1.0_07122.1_g00001.1	2.08267	33.2091	-3.9951	6.58782	236.751	-5.1674	sp|Q9SLE4|UBC29_ARATH Ubiquitin-conjugating enzyme E2 29 OS=Arabidopsis thaliana GN=UBC29 PE=2 SV=1//2.50853e-98
Rsa1.0_07201.1_g00001.1	7.47869	56.9189	-2.928	4.10669	99.1707	-4.5939	sp|Q9ZPW9|NLTP8_ARATH Non-specific lipid-transfer protein 8 OS=Arabidopsis thaliana GN=LTP8 PE=3 SV=1//1.98242e-57
Rsa1.0_07418.1_g00002.1	34.3641	10.5034	1.7101	24.1268	114.583	-2.2477	sp|Q8VYW2|BAM9_ARATH Inactive beta-amylase 9 OS=Arabidopsis thaliana GN=BAM9 PE=2 SV=1//1.83235e-68
Rsa1.0_07458.1_g00003.1	151.941	36.6845	2.0503	124.484	16.1384	2.9474	-//-
Rsa1.0_07766.1_g00001.1	49.7002	13.2064	1.912	34.5647	70.0408	-1.0189	sp|Q9SV31|PIP25_ARATH Probable aquaporin PIP2-5 OS=Arabidopsis thaliana GN=PIP2-5 PE=1 SV=1//0
Rsa1.0_07773.1_g00003.1	152.509	40.3143	1.9195	116.87	53.3375	1.1317	sp|Q9Y4F3|MARF1_HUMAN Meiosis arrest female protein 1 OS=Homo sapiens GN=KIAA0430 PE=1 SV=6//4.43403e-08
Rsa1.0_07775.1_g00002.1	0	38.1519	-8.6547	0	63.5854	-8.5376	sp|Q9LW83|CE101_ARATH G-type lectin S-receptor-like serine/threonine-protein kinase CES101 OS=Arabidopsis thaliana GN=CES101 PE=2 SV=2//2.56502e-41
Rsa1.0_07808.1_g00001.1	155.917	49.8137	1.6462	119.95	51.4816	1.2203	sp|O04373|ILL4_ARATH IAA-amino acid hydrolase ILR1-like 4 OS=Arabidopsis thaliana GN=ILL4 PE=1 SV=2//0
Rsa1.0_07823.1_g00003.1	15.7147	0	7.6687	15.9134	0	4.9922	sp|Q9C6S4|PHSA_ARATH Probable polyamine transporter At1g31820 OS=Arabidopsis thaliana GN=At1g31820 PE=3 SV=1//0
Rsa1.0_07894.1_g00001.1	23.2881	5.63783	2.0464	63.7393	19.3661	1.7186	sp|P54887|P5CS1_ARATH Delta-1-pyrroline-5-carboxylate synthase A OS=Arabidopsis thaliana GN=P5CSA PE=1 SV=1//0
Rsa1.0_08001.1_g00002.1	52.6349	123.105	-1.2258	59.3759	142.825	-1.2663	sp|Q6BU76|GYP7_DEBHA GTPase-activating protein GYP7 OS=Debaryomyces hansenii (strain ATCC 36239 / CBS 767 / JCM 1990 / NBRC 0083 / IGC 2968) GN=GYP7 PE=3 SV=2//2.02934e-26
Rsa1.0_08027.1_g00002.1	312.212	54.1386	2.5278	176.417	424.28	-1.266	sp|P43296|RD19A_ARATH Cysteine proteinase RD19a OS=Arabidopsis thaliana GN=RD19A PE=2 SV=1//0
Rsa1.0_08046.1_g00001.1	25.3708	2.85753	3.1503	6.50226	188.82	-4.8599	-//-
Rsa1.0_08079.1_g00002.1	35.5001	124.805	-1.8138	52.1037	110.548	-1.0852	sp|Q9SH69|6PGD1_ARATH 6-phosphogluconate dehydrogenase, decarboxylating 1, chloroplastic OS=Arabidopsis thaliana GN=At1g64190 PE=1 SV=1//0
Rsa1.0_08390.1_g00001.1	56.4215	12.8203	2.1378	66.1349	19.0434	1.7961	sp|P46644|AAT3_ARATH Aspartate aminotransferase 3, chloroplastic OS=Arabidopsis thaliana GN=ASP3 PE=1 SV=1//4.09674e-168
Rsa1.0_08403.1_g00001.1	77.911	3.62984	4.4239	35.848	3.46976	3.369	sp|O22788|PXG3_ARATH Probable peroxygenase 3 OS=Arabidopsis thaliana GN=PXG3 PE=1 SV=1//1.81229e-142
Rsa1.0_08472.1_g00001.1	1.32534	20.6978	-3.965	1.28334	66.9745	-5.7056	sp|Q9LU36|4CL4_ARATH 4-coumarate--CoA ligase 4 OS=Arabidopsis thaliana GN=4CL4 PE=1 SV=1//5.96189e-115
Rsa1.0_08494.1_g00002.1	24.4241	60.0081	-1.2969	14.5445	76.1734	-2.3888	sp|Q9SJY7|AGP2_ARATH Classical arabinogalactan protein 2 OS=Arabidopsis thaliana GN=AGP2 PE=1 SV=1//2.34687e-15
Rsa1.0_08617.1_g00001.1	311.928	114.61	1.4445	131.928	16.5419	2.9955	sp|Q00874|DR100_ARATH DNA-damage-repair/toleration protein DRT100 OS=Arabidopsis thaliana GN=DRT100 PE=2 SV=2//6.65347e-11
Rsa1.0_08706.1_g00002.1	38.1508	100.322	-1.3949	69.9849	230.053	-1.7169	sp|Q38879|TRXH2_ARATH Thioredoxin H2 OS=Arabidopsis thaliana GN=TRX2 PE=2 SV=2//3.70296e-61
Rsa1.0_08741.1_g00001.1	41.6535	12.8975	1.6913	26.0946	3.87323	2.7521	-//-
Rsa1.0_08912.1_g00002.1	0	12.8203	-3.9114	0	56.0811	-6.8094	sp|Q9LRJ9|CRR38_ARATH Cysteine-rich repeat secretory protein 38 OS=Arabidopsis thaliana GN=CRRSP38 PE=2 SV=1//2.89779e-88
Rsa1.0_08922.1_g00001.1	114.736	261.889	-1.1906	31.1424	163.886	-2.3957	sp|Q9LV10|PTR53_ARATH Protein NRT1/ PTR FAMILY 2.11 OS=Arabidopsis thaliana GN=NPF2.11 PE=1 SV=1//0
Rsa1.0_08979.1_g00002.1	32.9441	76.4582	-1.2147	16.769	41.3951	-1.3037	sp|O67588|CLPB_AQUAE Chaperone protein ClpB OS=Aquifex aeolicus (strain VF5) GN=clpB PE=3 SV=1//8.58487e-09
Rsa1.0_09042.1_g00002.1	0	23.7098	-5.5674	13.5179	0	4.7568	sp|Q9LEX8|Y3093_ARATH Uncharacterized protein At3g60930, chloroplastic OS=Arabidopsis thaliana GN=At3g60930 PE=1 SV=1//4.21331e-15
Rsa1.0_09085.1_g00001.1	1.98801	21.8562	-3.4587	2.7378	19.2047	-2.8104	sp|O80844|PMTG_ARATH Probable methyltransferase PMT16 OS=Arabidopsis thaliana GN=At2g45750 PE=3 SV=1//0
Rsa1.0_09422.1_g00003.1	19.8801	53.5208	-1.4288	10.1812	34.0521	-1.7418	sp|Q93WV5|WRK69_ARATH Probable WRKY transcription factor 69 OS=Arabidopsis thaliana GN=WRKY69 PE=2 SV=1//2.30623e-143
Rsa1.0_09490.1_g00001.1	111.707	16.2184	2.784	61.6004	23.1587	1.4114	sp|Q39227|SMT2_ARATH 24-methylenesterol C-methyltransferase 2 OS=Arabidopsis thaliana GN=SMT2 PE=1 SV=2//9.79543e-107
Rsa1.0_09683.1_g00001.1	38.0561	1.85353	4.3598	35.6769	11.539	1.6285	sp|Q9M9X4|NFYA2_ARATH Nuclear transcription factor Y subunit A-2 OS=Arabidopsis thaliana GN=NFYA2 PE=2 SV=1//6.13828e-125
Rsa1.0_09895.1_g00001.1	1.70401	24.791	-3.8628	2.99446	22.5938	-2.9156	sp|O82383|U71D1_ARATH UDP-glycosyltransferase 71D1 OS=Arabidopsis thaliana GN=UGT71D1 PE=2 SV=1//0
Rsa1.0_10052.1_g00001.1	41.0855	265.055	-2.6896	8.81228	30.0175	-1.7682	sp|Q9CAK1|RLM1B_ARATH Disease resistance protein RML1B OS=Arabidopsis thaliana GN=RLM1B PE=2 SV=1//0
Rsa1.0_10203.1_g00001.1	0	11.1984	-4.4852	26.4368	4.92222	2.4252	sp|Q5S2C3|PIR_ARATH Protein PIR OS=Arabidopsis thaliana GN=PIR PE=1 SV=2//1.24781e-137
Rsa1.0_10417.1_g00001.1	15.3361	51.5128	-1.748	43.2914	2.42077	4.1605	sp|C0LGG3|Y5182_ARATH Probable LRR receptor-like serine/threonine-protein kinase At1g51820 OS=Arabidopsis thaliana GN=At1g51820 PE=2 SV=1//6.16801e-141
Rsa1.0_10462.1_g00001.1	249.448	499.064	-1.0005	83.7594	272.094	-1.6998	-//-
Rsa1.0_10522.1_g00002.1	37.7721	12.5113	1.5941	26.6079	5.1643	2.3652	-//-
Rsa1.0_10818.1_g00001.1	46.4815	13.747	1.7575	37.7302	5.56776	2.7606	sp|Q8W486|Y1491_ARATH Uncharacterized protein At1g04910 OS=Arabidopsis thaliana GN=At1g04910 PE=2 SV=1//2.95716e-32
Rsa1.0_10942.1_g00002.1	19.8801	3.93876	2.3355	34.0513	2.66284	3.6767	sp|Q9FJX5|BT4_ARATH BTB/POZ and TAZ domain-containing protein 4 OS=Arabidopsis thaliana GN=BT4 PE=1 SV=1//5.47384e-21
Rsa1.0_11453.1_g00001.1	95.519	35.5261	1.4269	95.7373	38.006	1.3329	sp|O23969|SF21_HELAN Pollen-specific protein SF21 OS=Helianthus annuus GN=SF21 PE=2 SV=1//1.23082e-105
Rsa1.0_11510.1_g00001.1	18.1761	236.248	-3.7002	2.31001	73.1071	-4.984	sp|Q9SMU8|PER34_ARATH Peroxidase 34 OS=Arabidopsis thaliana GN=PER34 PE=1 SV=1//0
Rsa1.0_11525.1_g00001.1	1400.03	417.277	1.7464	2392.41	1079.66	1.1479	sp|P0CH32|UBQ4_ARATH Polyubiquitin 4 OS=Arabidopsis thaliana GN=UBQ4 PE=1 SV=1//0
Rsa1.0_11811.1_g00001.1	23.7614	58.2318	-1.2932	23.1857	50.1098	-1.1119	sp|F4J424|RIC5_ARATH CRIB domain-containing protein RIC5 OS=Arabidopsis thaliana GN=RIC5 PE=1 SV=1//3.68305e-58
Rsa1.0_11847.1_g00001.1	7.19469	60.9349	-3.0823	6.07448	29.5333	-2.2815	-//-
Rsa1.0_11861.1_g00002.1	40.6122	6.17844	2.7166	96.0795	18.6399	2.3658	-//-
Rsa1.0_12068.1_g00001.1	94.951	468.481	-2.3027	15.7423	44.7842	-1.5083	sp|Q42547|CATA3_ARATH Catalase-3 OS=Arabidopsis thaliana GN=CAT3 PE=1 SV=3//1.07982e-114
Rsa1.0_12210.1_g00001.1	47.9015	5.01999	3.2543	19.1646	2.34007	3.0338	sp|Q94AJ5|PGLR5_ARATH Probable polygalacturonase At1g80170 OS=Arabidopsis thaliana GN=At1g80170 PE=1 SV=1//2.50925e-163
Rsa1.0_12721.1_g00001.1	366.456	31.5873	3.5362	0	10.2479	-4.9042	-//-
Rsa1.0_12814.1_g00001.1	0	12.1252	-5.0009	0	224.566	-9.358	sp|Q9LDN9|PER37_ARATH Peroxidase 37 OS=Arabidopsis thaliana GN=PER37 PE=2 SV=1//0
Rsa1.0_13010.1_g00002.1	23.9508	81.7872	-1.7718	81.2783	24.2883	1.7426	sp|Q94JX5|WLIM1_ARATH LIM domain-containing protein WLIM1 OS=Arabidopsis thaliana GN=WLIM1 PE=1 SV=1//6.05966e-129
Rsa1.0_13350.1_g00001.1	14.0107	42.0134	-1.5843	7.35782	30.0175	-2.0285	sp|O22799|Y2349_ARATH Uncharacterized protein At2g33490 OS=Arabidopsis thaliana GN=At2g33490 PE=4 SV=2//1.78902e-75
Rsa1.0_13498.1_g00001.1	11.644	43.1719	-1.8905	42.8636	12.9108	1.7312	sp|O82798|ARR4_ARATH Two-component response regulator ARR4 OS=Arabidopsis thaliana GN=ARR4 PE=1 SV=1//4.86707e-112
Rsa1.0_13559.1_g00002.1	6.53202	26.799	-2.0366	1.71112	77.9487	-5.5095	sp|O65896|CDA1_ARATH Cytidine deaminase 1 OS=Arabidopsis thaliana GN=CDA1 PE=1 SV=1//4.61705e-161
Rsa1.0_13574.1_g00001.1	30.1041	126.426	-2.0703	0	11.8618	-4.5682	sp|P10978|POLX_TOBAC Retrovirus-related Pol polyprotein from transposon TNT 1-94 OS=Nicotiana tabacum PE=2 SV=1//3.02017e-164
Rsa1.0_13633.1_g00001.1	76.1123	26.0267	1.5481	12.8334	48.8188	-1.9275	sp|Q9MAP5|SBT33_ARATH Subtilisin-like protease SBT3.3 OS=Arabidopsis thaliana GN=SBT3.3 PE=2 SV=1//2.93559e-10
Rsa1.0_13661.1_g00001.1	409.435	76.381	2.4223	237.932	114.664	1.0531	sp|P27061|PPA1_SOLLC Acid phosphatase 1 OS=Solanum lycopersicum GN=APS1 PE=2 SV=1//3.5886e-36
Rsa1.0_13830.1_g00002.1	50.6469	7.3369	2.7872	94.1117	20.0924	2.2277	sp|Q9C899|F6H2_ARATH Feruloyl CoA ortho-hydroxylase 2 OS=Arabidopsis thaliana GN=F6&apos;H2 PE=1 SV=1//8.21874e-58
Rsa1.0_13987.1_g00002.1	3.12401	24.0959	-2.9473	2.82335	50.6747	-4.1658	sp|Q39123|ATHB8_ARATH Homeobox-leucine zipper protein ATHB-8 OS=Arabidopsis thaliana GN=ATHB-8 PE=1 SV=1//0
Rsa1.0_14129.1_g00003.1	48.4695	19.3076	1.3279	59.9748	23.7235	1.338	sp|Q00423|HMGYA_SOYBN HMG-Y-related protein A OS=Glycine max PE=2 SV=1//5.73849e-07
Rsa1.0_14199.1_g00001.1	1.79867	22.4741	-3.6433	0	71.0898	-7.6986	sp|Q9FMG1|MCA3_ARATH Metacaspase-3 OS=Arabidopsis thaliana GN=AMC3 PE=2 SV=1//6.4417e-43
Rsa1.0_14324.1_g00001.1	57.5575	0	6.8469	12.4056	0	7.2644	sp|Q9LXG5|PRE2_ARATH Transcription factor PRE2 OS=Arabidopsis thaliana GN=PRE2 PE=1 SV=1//1.59689e-08
Rsa1.0_14354.1_g00001.1	6.05869	34.5993	-2.5137	1.28334	45.8332	-5.1584	sp|Q9SRY3|RLF1_ARATH Protein RALF-like 1 OS=Arabidopsis thaliana GN=RALF1 PE=1 SV=1//1.02734e-49
Rsa1.0_14863.1_g00001.1	61.4389	19.3849	1.6642	89.5772	18.3171	2.2899	sp|Q8LK56|DME_ARATH Transcriptional activator DEMETER OS=Arabidopsis thaliana GN=DME PE=1 SV=2//1.62063e-69
Rsa1.0_15251.1_g00001.1	46.8602	7.3369	2.6751	0	12.8301	-3.9065	-//-
Rsa1.0_15782.1_g00001.1	41.2748	118.549	-1.5221	29.5169	111.194	-1.9135	sp|Q38900|CP19A_ARATH Peptidyl-prolyl cis-trans isomerase CYP19-1 OS=Arabidopsis thaliana GN=CYP19-1 PE=1 SV=1//2.02523e-69
Rsa1.0_16503.1_g00001.1	110.855	17.068	2.6993	97.534	18.0751	2.4319	sp|Q1RJR6|Y317_RICBR Putative ankyrin repeat protein RBE_0317 OS=Rickettsia bellii (strain RML369-C) GN=RBE_0317 PE=3 SV=1//1.15868e-06
Rsa1.0_17196.1_g00001.1	98.4537	286.294	-1.54	57.6648	184.946	-1.6813	sp|Q9LXM2|CAF1I_ARATH Probable CCR4-associated factor 1 homolog 9 OS=Arabidopsis thaliana GN=CAF1-9 PE=2 SV=1//6.62555e-141
Rsa1.0_17414.1_g00001.1	22.9094	3.08922	2.8906	37.3025	2.74353	3.7652	sp|Q945K7|IDH5_ARATH Isocitrate dehydrogenase [NAD] catalytic subunit 5, mitochondrial OS=Arabidopsis thaliana GN=IDH5 PE=2 SV=1//2.4709e-28
Rsa1.0_17500.1_g00001.1	2.27201	22.783	-3.3259	0	12.8301	-4.6815	sp|Q9ZV36|UXS6_ARATH UDP-glucuronic acid decarboxylase 6 OS=Arabidopsis thaliana GN=UXS6 PE=2 SV=1//5.24372e-167
Rsa1.0_17753.1_g00001.1	50.6469	10.8123	2.2278	33.538	8.79545	1.931	sp|F4K5J1|MYO17_ARATH Myosin-17 OS=Arabidopsis thaliana GN=XI-K PE=1 SV=2//2.15754e-146
Rsa1.0_18053.1_g00001.1	4.82802	32.4368	-2.7481	2.90891	16.5419	-2.5076	sp|F4K6D3|SFH14_ARATH Phosphatidylinositol/phosphatidylcholine transfer protein SFH14 OS=Arabidopsis thaliana GN=SFH14 PE=2 SV=1//3.61117e-34
Rsa1.0_18393.1_g00001.1	0	15.3689	-4.9419	0	11.3776	-4.5081	sp|Q9SF53|RL351_ARATH 60S ribosomal protein L35-1 OS=Arabidopsis thaliana GN=RPL35A PE=2 SV=1//2.94888e-07
Rsa1.0_18650.1_g00001.1	298.201	97.2333	1.6168	235.45	47.1242	2.3209	-//-
Rsa1.0_18791.1_g00001.1	100.252	41.1639	1.2842	80.2516	36.3922	1.1409	-//-
Rsa1.0_19315.1_g00001.1	0	16.759	-6.4679	0	9.92514	-5.2731	sp|O80948|JAL23_ARATH Jacalin-related lectin 23 OS=Arabidopsis thaliana GN=JAL23 PE=1 SV=1//1.41749e-22
Rsa1.0_19744.1_g00001.1	50.9309	20.6206	1.3045	79.7383	5.64845	3.8193	sp|Q9LZ23|ACR12_ARATH ACT domain-containing protein ACR12 OS=Arabidopsis thaliana GN=ACR12 PE=2 SV=1//4.54228e-27
Rsa1.0_19822.1_g00001.1	92.111	23.3236	1.9816	49.7081	18.9627	1.3903	-//-
Rsa1.0_19858.1_g00001.1	34.8375	12.2024	1.5135	35.7624	6.61676	2.4342	-//-
Rsa1.0_20028.1_g00002.1	7.10003	32.6685	-2.202	10.8656	37.1991	-1.7755	sp|Q9M263|GL24_ARATH Germin-like protein subfamily 2 member 4 OS=Arabidopsis thaliana GN=GLP10 PE=2 SV=1//1.62818e-122
Rsa1.0_22695.1_g00001.1	133.386	34.2131	1.963	154.857	31.7927	2.2842	sp|O80959|PLP6_ARATH Patatin-like protein 6 OS=Arabidopsis thaliana GN=PLP6 PE=2 SV=1//5.38339e-79
Rsa1.0_23806.1_g00001.1	6.81603	43.4036	-2.6708	1.71112	16.8647	-3.301	sp|Q9LK35|THE1_ARATH Receptor-like protein kinase THESEUS 1 OS=Arabidopsis thaliana GN=THE1 PE=1 SV=1//2.83913e-175
Rsa1.0_24223.1_g00001.1	40.2335	8.80428	2.1921	37.8158	12.1845	1.6339	-//-
Rsa1.0_24509.1_g00001.1	52.6349	16.4501	1.6779	31.5702	8.2306	1.9395	sp|O80915|PR1B4_ARATH PRA1 family protein B4 OS=Arabidopsis thaliana GN=PRA1B4 PE=1 SV=1//5.73733e-32
Rsa1.0_24638.1_g00001.1	1.04134	15.2916	-3.8762	0	43.5738	-6.4454	sp|Q9LU36|4CL4_ARATH 4-coumarate--CoA ligase 4 OS=Arabidopsis thaliana GN=4CL4 PE=1 SV=1//0
Rsa1.0_24700.1_g00001.1	45.4402	5.94675	2.9338	35.7624	4.43807	3.0104	-//-
Rsa1.0_25153.1_g00001.1	90.123	44.6393	1.0136	65.0226	12.9108	2.3324	-//-
Rsa1.0_26708.1_g00001.1	127.232	50.4316	1.3351	101.897	31.712	1.684	-//-
Rsa1.0_27041.1_g00001.1	32.2815	10.3489	1.6412	0	10.49	-4.3909	-//-
Rsa1.0_27606.1_g00001.1	10.6974	38.847	-1.8605	0	15.4122	-4.946	sp|Q9FX43|M2K9_ARATH Mitogen-activated protein kinase kinase 9 OS=Arabidopsis thaliana GN=MKK9 PE=1 SV=1//2.38582e-42
Rsa1.0_28048.1_g00001.1	44.7775	175.545	-1.971	28.2335	76.2541	-1.4334	sp|Q9SJY5|PUMP5_ARATH Mitochondrial uncoupling protein 5 OS=Arabidopsis thaliana GN=PUMP5 PE=2 SV=1//3.16557e-93
Rsa1.0_28849.1_g00001.1	12.0227	64.4875	-2.4233	14.5445	39.5392	-1.4428	-//-
Rsa1.0_33063.1_g00001.1	0	12.2024	-4.6091	152.889	12.6687	3.5931	sp|O50008|METE1_ARATH 5-methyltetrahydropteroyltriglutamate--homocysteine methyltransferase 1 OS=Arabidopsis thaliana GN=MS1 PE=1 SV=1//8.06155e-56
Rsa1.0_33519.1_g00001.1	31.0508	4.71106	2.7205	29.7735	6.77814	2.1351	sp|P0CS93|GAOA_GIBZA Galactose oxidase OS=Gibberella zeae GN=GAOA PE=1 SV=1//1.35234e-06
Rsa1.0_34843.1_g00001.1	161.691	45.7205	1.8223	85.2139	31.1472	1.452	-//-
Rsa1.0_36145.1_g00001.1	74.2189	26.6445	1.4779	53.2159	10.7321	2.3099	-//-
Rsa1.0_36484.1_g00001.1	128.179	5.40614	4.5674	31.3135	8.39199	1.8997	-//-
Rsa1.0_37136.1_g00001.1	3.31335	26.799	-3.0158	3.33669	23.8849	-2.8396	-//-
Rsa1.0_37576.1_g00001.1	24.2348	5.25168	2.2062	0	36.3115	-8.7293	sp|Q8VYW2|BAM9_ARATH Inactive beta-amylase 9 OS=Arabidopsis thaliana GN=BAM9 PE=2 SV=1//9.55045e-81
Rsa1.0_38108.1_g00001.1	0	18.8443	-5.0521	30.9713	66.5711	-1.104	-//-
Rsa1.0_40301.1_g00001.1	0	15.1372	-4.9991	1.02667	37.1184	-5.1761	-//-
Rsa1.0_40423.1_g00001.1	0	14.4421	-6.2532	15.3145	1.77523	3.1088	sp|Q9LSG3|GAUT8_ARATH Galacturonosyltransferase 8 OS=Arabidopsis thaliana GN=GAUT8 PE=1 SV=1//9.0761e-98
Rsa1.0_41277.1_g00001.1	0	12.8975	-3.7681	0	15.9771	-5.96	sp|Q8LEJ6|FLA11_ARATH Fasciclin-like arabinogalactan protein 11 OS=Arabidopsis thaliana GN=FLA11 PE=2 SV=2//1.16379e-93
Rsa1.0_41382.1_g00001.1	0	17.068	-5.1723	20.9612	48.8188	-1.2197	sp|Q56WH4|HDT2_ARATH Histone deacetylase HDT2 OS=Arabidopsis thaliana GN=HDT2 PE=1 SV=2//8.97695e-19
Rsa1.0_41904.1_g00001.1	66.7403	145.425	-1.1236	41.4092	96.992	-1.2279	-//-
Rsa1.0_42875.1_g00001.1	36.9201	6.17844	2.5791	30.458	4.03461	2.9163	sp|Q9LXG9|PCO1_ARATH Plant cysteine oxidase 1 OS=Arabidopsis thaliana GN=PCO1 PE=1 SV=1//7.53322e-66
Rsa1.0_44669.1_g00001.1	1.32534	17.6858	-3.7382	0	31.6313	-5.9453	sp|P40934|CYB5_BRAOB Cytochrome b5 OS=Brassica oleracea var. botrytis GN=CYB5 PE=1 SV=1//4.30206e-52
Rsa1.0_48789.1_g00001.1	0	13.747	-3.8601	0	56.9687	-6.3791	sp|Q9S9N9|CCR1_ARATH Cinnamoyl-CoA reductase 1 OS=Arabidopsis thaliana GN=CCR1 PE=1 SV=1//6.71449e-60
Rsa1.0_50366.1_g00001.1	29.8201	104.416	-1.808	86.7539	23.9656	1.856	sp|Q9LHF1|LRX4_ARATH Leucine-rich repeat extensin-like protein 4 OS=Arabidopsis thaliana GN=LRX4 PE=2 SV=1//6.92272e-65
Rsa1.0_51812.1_g00001.1	56.0429	25.4089	1.1412	47.6547	18.7206	1.348	-//-
Rsa1.0_54938.1_g00001.1	0	13.3609	-7.1409	92.8284	22.6745	2.0335	sp|P35132|UBC9_ARATH SUMO-conjugating enzyme UBC9 OS=Arabidopsis thaliana GN=UBC9 PE=1 SV=1//9.89952e-42
Rsa1.0_55020.1_g00001.1	143.137	41.6273	1.7818	284.987	28.8878	3.3024	sp|Q00874|DR100_ARATH DNA-damage-repair/toleration protein DRT100 OS=Arabidopsis thaliana GN=DRT100 PE=2 SV=2//1.3655e-06
Rsa1.0_56381.1_g00001.1	60.8709	21.0839	1.5296	82.1339	39.8619	1.043	-//-
Rsa1.0_56892.1_g00001.1	99.495	241.191	-1.2775	16.5123	71.2512	-2.1094	-//-
Rsa1.0_63719.1_g00001.1	69.2963	18.6898	1.8905	66.0493	23.8849	1.4674	sp|Q9M1J7|SSL8_ARATH Protein STRICTOSIDINE SYNTHASE-LIKE 8 OS=Arabidopsis thaliana GN=SSL8 PE=2 SV=1//1.34808e-51
Rsa1.0_66912.1_g00001.1	120.132	537.525	-2.1617	54.6703	13.7984	1.9863	sp|P31156|METK2_PETCR S-adenosylmethionine synthase 2 (Fragment) OS=Petroselinum crispum GN=SMS-2 PE=2 SV=1//6.313e-63
Rsa1.0_68976.1_g00001.1	28.3054	0	8.5177	23.4424	0	8.1825	sp|Q9FML4|LOB_ARATH Protein LATERAL ORGAN BOUNDARIES OS=Arabidopsis thaliana GN=LOB PE=2 SV=1//1.98296e-75
Rsa1.0_73910.1_g00001.1	28.1161	64.9509	-1.208	26.8646	73.5913	-1.4538	sp|P0CG83|UBIQP_HORVU Polyubiquitin (Fragment) OS=Hordeum vulgare PE=2 SV=1//2.09897e-17

## Sheet: S3 vs S2
Table S5 Overview of DEGs shared between ‘NAU-DY’ and ‘NAU-YB’ (S3vsS2 pair)
Gene ID	NAU-DY			NAU-YB			Annotation
	S3 vs S2			S3 vs S2
	readcount_DY_S3	readcount_DY_S2	log2.FC	readcount_YB_S3	readcount_YB_S2	log2.FC
Rsa1.0_00008.1_g00036.1	8.40959	51.7605	-2.6217	75.5908	0	6.4227	-//-
Rsa1.0_00008.1_g00039.1	31.8825	360.073	-3.4975	42.2419	13.8576	1.608	sp|Q9SCW5|HFA1E_ARATH Heat stress transcription factor A-1e OS=Arabidopsis thaliana GN=HSFA1E PE=2 SV=2//0
Rsa1.0_00016.1_g00075.1	21.5323	95.4837	-2.1488	31.3726	69.2078	-1.1414	-//-
Rsa1.0_00016.1_g00110.1	7.39305	39.7581	-2.427	7.24617	65.9236	-3.1855	-//-
Rsa1.0_00028.1_g00026.1	11.2744	124.847	-3.469	9.96349	52.787	-2.4055	-//-
Rsa1.0_00031.1_g00005.1	71.5277	22.5046	1.6683	24.7029	66.3242	-1.4249	-//-
Rsa1.0_00038.1_g00004.1	126.976	36.6503	1.7927	23.056	61.5181	-1.4159	sp|P42745|UBC2_ARATH Ubiquitin-conjugating enzyme E2 2 OS=Arabidopsis thaliana GN=UBC2 PE=2 SV=1//7.1022e-68
Rsa1.0_00040.1_g00034.1	113.298	301.669	-1.4128	87.4482	803.9	-3.2005	-//-
Rsa1.0_00047.1_g00008.1	65.3361	32.1494	1.0231	0	13.4571	-4.7503	-//-
Rsa1.0_00055.1_g00053.1	54.9858	20.0398	1.4562	63.9804	22.2683	1.5226	sp|Q9M9X4|NFYA2_ARATH Nuclear transcription factor Y subunit A-2 OS=Arabidopsis thaliana GN=NFYA2 PE=2 SV=1//6.91146e-158
Rsa1.0_00065.1_g00021.1	53.5072	22.5046	1.2495	47.5942	17.7025	1.4268	sp|Q9SA36|OCT6_ARATH Organic cation/carnitine transporter 6 OS=Arabidopsis thaliana GN=OCT6 PE=2 SV=1//0
Rsa1.0_00066.1_g00023.1	23.935	66.5493	-1.4753	59.1222	25.7927	1.1967	sp|P0CG89|H4_SOYBN Histone H4 OS=Glycine max PE=3 SV=1//3.70328e-47
Rsa1.0_00069.1_g00013.1	101.932	49.7244	1.0356	112.151	55.8308	1.0063	-//-
Rsa1.0_00089.1_g00025.1	18.2054	50.3674	-1.4681	17.7037	76.0965	-2.1038	sp|Q8VYZ0|ORTH2_ARATH E3 ubiquitin-protein ligase ORTHRUS 2 OS=Arabidopsis thaliana GN=ORTH2 PE=1 SV=1//4.57167e-07
Rsa1.0_00092.1_g00045.1	18.8523	50.7961	-1.43	7.4932	35.5651	-2.2468	sp|Q9SK27|ENL1_ARATH Early nodulin-like protein 1 OS=Arabidopsis thaliana GN=At2g25060 PE=1 SV=2//3.49913e-56
Rsa1.0_00108.1_g00018.1	19.3143	57.6546	-1.5778	12.8455	80.9827	-2.6564	sp|O64481|SBT25_ARATH Subtilisin-like protease SBT2.5 OS=Arabidopsis thaliana GN=SBT2.5 PE=2 SV=1//0
Rsa1.0_00119.1_g00065.1	11.3668	39.9724	-1.8142	32.5254	72.2517	-1.1515	sp|Q6LA43|APRR2_ARATH Two-component response regulator-like APRR2 OS=Arabidopsis thaliana GN=APRR2 PE=2 SV=2//0
Rsa1.0_00123.1_g00060.1	87.4228	39.2223	1.1563	76.4142	29.8779	1.3548	sp|P41916|RAN1_ARATH GTP-binding nuclear protein Ran-1 OS=Arabidopsis thaliana GN=RAN1 PE=1 SV=1//1.63952e-145
Rsa1.0_00155.1_g00003.1	18.2054	2.03613	3.1605	234.43	92.4373	1.3426	sp|A3C6D7|ACT2_ORYSJ Actin-2 OS=Oryza sativa subsp. japonica GN=ACT2 PE=2 SV=1//0
Rsa1.0_00160.1_g00012.1	31.1432	77.3729	-1.3129	23.2207	59.3553	-1.354	-//-
Rsa1.0_00181.1_g00002.1	37.2425	87.4464	-1.2314	7.32852	32.0407	-2.1283	sp|Q9LUI1|LRX6_ARATH Leucine-rich repeat extensin-like protein 6 OS=Arabidopsis thaliana GN=LRX6 PE=2 SV=1//0
Rsa1.0_00211.1_g00005.1	6.65374	39.2223	-2.5594	14.3277	42.9345	-1.5833	sp|Q9SIE0|ALKB2_ARATH Alpha-ketoglutarate-dependent dioxygenase alkB homolog 2 OS=Arabidopsis thaliana GN=ALKBH2 PE=2 SV=2//1.92483e-06
Rsa1.0_00211.1_g00022.1	53.5996	112.094	-1.0644	215.738	92.998	1.214	sp|Q9T029|RS254_ARATH 40S ribosomal protein S25-4 OS=Arabidopsis thaliana GN=RPS25E PE=2 SV=1//7.99344e-45
Rsa1.0_00218.1_g00037.1	379.356	803.307	-1.0824	267.697	629.118	-1.2327	sp|Q829U5|TAL2_STRAW Transaldolase 2 OS=Streptomyces avermitilis (strain ATCC 31267 / DSM 46492 / JCM 5070 / NCIMB 12804 / NRRL 8165 / MA-4680) GN=tal2 PE=3 SV=1//3.14756e-94
Rsa1.0_00231.1_g00017.1	40.4769	11.4666	1.8197	5.68166	28.6764	-2.3355	-//-
Rsa1.0_00244.1_g00009.1	98.6048	48.9743	1.0096	69.7444	26.5136	1.3953	sp|Q9H611|PIF1_HUMAN ATP-dependent DNA helicase PIF1 OS=Homo sapiens GN=PIF1 PE=1 SV=2//2.11074e-24
Rsa1.0_00262.1_g00011.1	18.2054	0	4.2385	24.2088	2.56325	3.2395	-//-
Rsa1.0_00262.1_g00019.1	18.7599	2.25046	3.0594	17.539	1.12142	3.9672	sp|Q38822|IAA3_ARATH Auxin-responsive protein IAA3 OS=Arabidopsis thaliana GN=IAA3 PE=1 SV=1//9.38728e-101
Rsa1.0_00272.1_g00008.1	7.7627	31.1849	-2.0062	3.95246	42.6942	-3.4332	sp|Q9C6Y3|CCA11_ARATH Cyclin-A1-1 OS=Arabidopsis thaliana GN=CYCA1-1 PE=1 SV=1//0
Rsa1.0_00273.1_g00004.1	68.1085	186.467	-1.453	52.0407	18.6637	1.4794	sp|O80492|P2C05_ARATH Probable protein phosphatase 2C 5 OS=Arabidopsis thaliana GN=At1g09160 PE=2 SV=1//0
Rsa1.0_00288.1_g00014.1	356.992	151.96	1.2322	252.052	123.917	1.0243	sp|Q54LB8|VP13A_DICDI Putative vacuolar protein sorting-associated protein 13A OS=Dictyostelium discoideum GN=vps13A PE=2 SV=1//4.15336e-18
Rsa1.0_00289.1_g00012.1	9.1489	36.3288	-1.9894	6.50509	54.7094	-3.0721	-//-
Rsa1.0_00306.1_g00008.1	12.1061	54.3325	-2.1661	26.185	76.9777	-1.5557	sp|Q9FFC0|H2B10_ARATH Histone H2B.10 OS=Arabidopsis thaliana GN=At5g22880 PE=1 SV=3//1.79782e-59
Rsa1.0_00314.1_g00010.1	9.51855	54.2253	-2.5102	10.2105	56.0711	-2.4572	-//-
Rsa1.0_00315.1_g00008.1	122.447	37.079	1.7235	120.55	38.9294	1.6307	sp|P46897|ATHB7_ARATH Homeobox-leucine zipper protein ATHB-7 OS=Arabidopsis thaliana GN=ATHB-7 PE=2 SV=2//2.05063e-121
Rsa1.0_00317.1_g00016.1	23.1033	56.6901	-1.295	18.1978	66.8048	-1.8762	sp|B3LF48|EHD2_ARATH EH domain-containing protein 2 OS=Arabidopsis thaliana GN=EHD2 PE=1 SV=1//0
Rsa1.0_00326.1_g00017.1	71.9898	184.43	-1.3572	90.4125	227.328	-1.3302	-//-
Rsa1.0_00329.1_g00036.1	32.9915	102.664	-1.6378	30.3022	74.5746	-1.2993	sp|Q9LT67|BH113_ARATH Transcription factor bHLH113 OS=Arabidopsis thaliana GN=BHLH113 PE=2 SV=1//1.19857e-27
Rsa1.0_00336.1_g00021.1	16.9116	50.7961	-1.5867	99.7172	35.1646	1.5037	sp|P0C8Z0|Y8359_ORYSI Uncharacterized protein OsI_027940 OS=Oryza sativa subsp. indica GN=OsI_027940 PE=1 SV=2//3.23404e-41
Rsa1.0_00342.1_g00005.1	6.00685	27.5413	-2.1969	5.59932	41.012	-2.8727	-//-
Rsa1.0_00344.1_g00015.1	5.54479	29.256	-2.3995	8.23429	36.0457	-2.1301	sp|P42753|CCD31_ARATH Cyclin-D3-1 OS=Arabidopsis thaliana GN=CYCD3-1 PE=1 SV=3//0
Rsa1.0_00348.1_g00011.1	38.7211	111.558	-1.5266	26.2674	63.7609	-1.2794	sp|O81643|VILI1_ARATH Villin-1 OS=Arabidopsis thaliana GN=VLN1 PE=2 SV=2//0
Rsa1.0_00374.1_g00023.1	39.6452	302.74	-2.9329	6.9168	31.6401	-2.1936	-//-
Rsa1.0_00387.1_g00032.1	1.84826	46.9381	-4.6665	0	17.9428	-4.7675	sp|Q9LHF0|ZHD9_ARATH Zinc-finger homeodomain protein 9 OS=Arabidopsis thaliana GN=ZHD9 PE=1 SV=1//8.68652e-86
Rsa1.0_00387.1_g00056.1	22.4564	57.6546	-1.3603	26.0204	93.1582	-1.84	sp|Q9LH43|RLF27_ARATH Protein RALF-like 27 OS=Arabidopsis thaliana GN=RALFL27 PE=2 SV=1//8.15711e-17
Rsa1.0_00402.1_g00012.1	48.7941	0	6.6086	0	44.136	-7.4811	-//-
Rsa1.0_00402.1_g00013.1	51.6589	6.10839	3.0802	6.66977	46.2186	-2.7928	sp|Q0WNW4|MYOB3_ARATH Myosin-binding protein 3 OS=Arabidopsis thaliana GN=MYOB3 PE=1 SV=1//3.70233e-12
Rsa1.0_00410.1_g00015.1	6.56133	28.8273	-2.1354	3.70543	63.04	-4.0886	sp|P27061|PPA1_SOLLC Acid phosphatase 1 OS=Solanum lycopersicum GN=APS1 PE=2 SV=1//8.06505e-67
Rsa1.0_00413.1_g00007.1	9.61096	90.0183	-3.2275	1.64686	27.555	-4.0645	sp|Q9LXD9|PME51_ARATH Probable pectinesterase/pectinesterase inhibitor 51 OS=Arabidopsis thaliana GN=PME51 PE=2 SV=1//0
Rsa1.0_00416.1_g00015.1	28.4632	8.14452	1.8052	49.4057	11.6948	2.0788	sp|Q9SS31|CML36_ARATH Probable calcium-binding protein CML36 OS=Arabidopsis thaliana GN=CML36 PE=2 SV=1//5.12882e-80
Rsa1.0_00451.1_g00023.1	16.0799	0	4.9074	68.674	27.3147	1.3301	sp|Q9SHH7|GSTUP_ARATH Glutathione S-transferase U25 OS=Arabidopsis thaliana GN=GSTU25 PE=1 SV=1//5.04727e-91
Rsa1.0_00457.1_g00022.1	13.7696	49.2958	-1.84	13.9983	103.411	-2.8851	sp|Q9SRW9|CSLD5_ARATH Cellulose synthase-like protein D5 OS=Arabidopsis thaliana GN=CSLD5 PE=2 SV=1//0
Rsa1.0_00483.1_g00015.1	0	15.9675	-7.4328	0	14.7387	-4.8815	-//-
Rsa1.0_00484.1_g00006.1	93.3372	275.413	-1.5611	435.018	59.6757	2.8659	sp|Q9FR44|PEAM1_ARATH Phosphoethanolamine N-methyltransferase 1 OS=Arabidopsis thaliana GN=NMT1 PE=1 SV=1//0
Rsa1.0_00502.1_g00022.1	24.0274	0	5.2237	15.2334	0	5.9862	sp|Q9CA51|MIF1_ARATH Mini zinc finger protein 1 OS=Arabidopsis thaliana GN=MIF1 PE=1 SV=1//2.0621e-40
Rsa1.0_00504.1_g00009.1	35.7639	78.6589	-1.1371	65.1332	136.814	-1.0707	-//-
Rsa1.0_00516.1_g00001.1	25.9681	61.7269	-1.2492	4.85823	42.0534	-3.1137	sp|Q9FL16|PER63_ARATH Peroxidase 63 OS=Arabidopsis thaliana GN=PER63 PE=2 SV=1//5.25949e-151
Rsa1.0_00522.1_g00012.1	19.4992	70.4072	-1.8523	20.9974	71.2103	-1.7619	sp|O65399|E131_ARATH Glucan endo-1,3-beta-glucosidase 1 OS=Arabidopsis thaliana GN=At1g11820 PE=1 SV=3//0
Rsa1.0_00548.1_g00005.1	6.09926	31.0778	-2.3492	4.69355	41.8932	-3.158	sp|Q5XVH5|Y1710_ARATH Uncharacterized protein At1g65710 OS=Arabidopsis thaliana GN=At1g65710 PE=2 SV=1//2.90825e-15
Rsa1.0_00590.1_g00003.1	164.865	22.3974	2.8799	98.4821	389.694	-1.9844	sp|Q6GME1|PYRG2_XENLA CTP synthase 2 OS=Xenopus laevis GN=ctps2 PE=2 SV=1//0
Rsa1.0_00601.1_g00003.1	57.1113	11.5738	2.3029	133.56	27.8754	2.2604	sp|Q05349|12KD_FRAAN Auxin-repressed 12.5 kDa protein OS=Fragaria ananassa PE=2 SV=1//3.51924e-26
Rsa1.0_00602.1_g00002.1	45.6521	107.915	-1.2411	33.4312	83.7863	-1.3255	sp|Q94CD8|E134_ARATH Glucan endo-1,3-beta-glucosidase 4 OS=Arabidopsis thaliana GN=At3g13560 PE=1 SV=1//0
Rsa1.0_00620.1_g00010.1	21.0702	85.3031	-2.0174	12.5985	88.0317	-2.8048	-//-
Rsa1.0_00628.1_g00015.1	75.8712	26.1482	1.5368	140.559	67.766	1.0525	sp|Q8LPL2|PTR32_ARATH Protein NRT1/ PTR FAMILY 1.1 OS=Arabidopsis thaliana GN=NPF1.1 PE=1 SV=2//0
Rsa1.0_00642.1_g00010.1	46.8534	14.8959	1.6532	14.9041	1.20152	3.6328	sp|Q9LRR7|NCED3_ARATH 9-cis-epoxycarotenoid dioxygenase NCED3, chloroplastic OS=Arabidopsis thaliana GN=NCED3 PE=2 SV=1//0
Rsa1.0_00654.1_g00012.1	34.9322	5.14391	2.7636	34.0076	226.928	-2.7383	sp|P54887|P5CS1_ARATH Delta-1-pyrroline-5-carboxylate synthase A OS=Arabidopsis thaliana GN=P5CSA PE=1 SV=1//0
Rsa1.0_00654.1_g00015.1	5.91444	52.082	-3.1385	2.71732	34.6039	-3.6707	sp|Q0WSN2|DAR2_ARATH Protein DA1-related 2 OS=Arabidopsis thaliana GN=DAR2 PE=2 SV=1//0
Rsa1.0_00678.1_g00008.1	134.553	34.1855	1.9767	36.3132	5.36681	2.7584	sp|P24068|OCS1_MAIZE Ocs element-binding factor 1 OS=Zea mays GN=OBF1 PE=2 SV=2//2.21444e-16
Rsa1.0_00707.1_g00016.1	42.9721	99.3417	-1.209	1.56452	19.9453	-3.6723	sp|P35510|PAL1_ARATH Phenylalanine ammonia-lyase 1 OS=Arabidopsis thaliana GN=PAL1 PE=1 SV=3//0
Rsa1.0_00707.1_g00018.1	9.1489	51.2247	-2.4852	8.23429	37.9682	-2.2051	sp|Q9ZQC5|ICR2_ARATH Interactor of constitutive active ROPs 2, chloroplastic OS=Arabidopsis thaliana GN=ICR2 PE=1 SV=1//0
Rsa1.0_00711.1_g00013.1	28.4632	0	6.0531	40.9244	8.73108	2.2287	sp|Q9LD44|NAC56_ARATH NAC transcription factor 56 OS=Arabidopsis thaliana GN=NAC056 PE=2 SV=1//0
Rsa1.0_00740.1_g00006.1	28.0012	247.015	-3.141	20.7504	92.998	-2.1641	sp|Q8L9A9|XTH8_ARATH Probable xyloglucan endotransglucosylase/hydrolase protein 8 OS=Arabidopsis thaliana GN=XTH8 PE=2 SV=2//0
Rsa1.0_00740.1_g00013.1	106.645	268.555	-1.3324	107.952	216.274	-1.0025	sp|Q9SAA9|CP511_ARATH Sterol 14-demethylase OS=Arabidopsis thaliana GN=CYP51G1 PE=1 SV=1//0
Rsa1.0_00751.1_g00001.1	52.3982	16.0747	1.7047	0	24.9917	-5.6434	sp|Q7ZV90|PIF1_DANRE ATP-dependent DNA helicase PIF1 OS=Danio rerio GN=pif1 PE=2 SV=1//4.01662e-26
Rsa1.0_00788.1_g00004.1	61.8244	208.864	-1.7563	209.892	46.2987	2.1806	sp|P35510|PAL1_ARATH Phenylalanine ammonia-lyase 1 OS=Arabidopsis thaliana GN=PAL1 PE=1 SV=3//0
Rsa1.0_00810.1_g00002.1	12.1985	45.9737	-1.9141	6.3404	62.3992	-3.2989	sp|Q8LC95|ENL3_ARATH Early nodulin-like protein 3 OS=Arabidopsis thaliana GN=At5g25090 PE=1 SV=2//2.41246e-64
Rsa1.0_00821.1_g00014.1	67.554	18.3252	1.8822	138.254	48.7819	1.5029	-//-
Rsa1.0_00826.1_g00006.1	156.271	418.264	-1.4204	93.2945	484.935	-2.3779	-//-
Rsa1.0_00838.1_g00010.1	55.4479	9.85915	2.4916	59.3692	10.8137	2.4569	sp|C0LGR3|Y4265_ARATH Probable LRR receptor-like serine/threonine-protein kinase At4g26540 OS=Arabidopsis thaliana GN=At4g26540 PE=2 SV=1//0
Rsa1.0_00857.1_g00001.1	32.9915	275.413	-3.0614	25.8557	62.7196	-1.2784	sp|Q9C9Q8|PMTT_ARATH Probable pectin methyltransferase QUA2 OS=Arabidopsis thaliana GN=QUA2 PE=1 SV=2//0
Rsa1.0_00863.1_g00005.1	59.6065	12.6454	2.2369	71.9677	25.3121	1.5075	sp|P93836|HPPD_ARATH 4-hydroxyphenylpyruvate dioxygenase OS=Arabidopsis thaliana GN=HPD PE=1 SV=2//0
Rsa1.0_00865.1_g00002.1	4.89789	24.2192	-2.3059	46.1944	15.0591	1.6171	sp|Q9SP35|TI172_ARATH Mitochondrial import inner membrane translocase subunit TIM17-2 OS=Arabidopsis thaliana GN=TIM17-2 PE=1 SV=2//2.83885e-07
Rsa1.0_00865.1_g00013.1	18.8523	89.3754	-2.2451	25.691	74.4144	-1.5343	sp|Q9ZUT8|AB33G_ARATH ABC transporter G family member 33 OS=Arabidopsis thaliana GN=ABCG33 PE=2 SV=1//0
Rsa1.0_00879.1_g00002.1	23.2881	147.351	-2.6616	14.5747	107.737	-2.886	sp|Q9LJD9|AGP12_ARATH Arabinogalactan peptide 12 OS=Arabidopsis thaliana GN=AGP12 PE=1 SV=1//1.49894e-18
Rsa1.0_00893.1_g00011.1	54.8934	155.925	-1.5061	36.4779	101.969	-1.483	-//-
Rsa1.0_00905.1_g00012.1	102.579	264.268	-1.3653	45.9473	230.773	-2.3284	sp|Q9ZU91|E133_ARATH Glucan endo-1,3-beta-glucosidase 3 OS=Arabidopsis thaliana GN=At2g01630 PE=1 SV=2//9.43851e-104
Rsa1.0_00910.1_g00003.1	80.8615	198.255	-1.2938	91.483	208.905	-1.1913	sp|O64879|BGL15_ARATH Beta-glucosidase 15 OS=Arabidopsis thaliana GN=BGLU15 PE=1 SV=1//0
Rsa1.0_00915.1_g00020.1	52.5831	230.618	-2.1328	47.9236	244.31	-2.3499	sp|Q06915|EA6_ARATH Probable glucan endo-1,3-beta-glucosidase A6 OS=Arabidopsis thaliana GN=A6 PE=2 SV=1//3.14558e-152
Rsa1.0_00920.1_g00021.1	151.742	59.7979	1.3435	91.6476	41.2523	1.1516	-//-
Rsa1.0_00937.1_g00006.1	20.8854	95.9124	-2.1992	87.4482	246.633	-1.4959	sp|Q9ZSS6|THD1_ARATH Threonine dehydratase biosynthetic, chloroplastic OS=Arabidopsis thaliana GN=OMR1 PE=1 SV=1//0
Rsa1.0_00940.1_g00005.1	5.54479	27.7557	-2.3236	2.14092	21.4672	-3.3258	sp|Q39067|CCB12_ARATH Cyclin-B1-2 OS=Arabidopsis thaliana GN=CYCB1-2 PE=1 SV=2//0
Rsa1.0_00949.1_g00002.1	24.8591	62.1555	-1.3221	44.3828	14.8989	1.5748	sp|Q9MAM1|CIPK9_ARATH CBL-interacting serine/threonine-protein kinase 9 OS=Arabidopsis thaliana GN=CIPK9 PE=1 SV=2//0
Rsa1.0_00949.1_g00006.1	2.86481	35.4715	-3.6302	5.1876	29.157	-2.4907	sp|Q9ZNR0|C78A6_ARATH Cytochrome P450 78A6 OS=Arabidopsis thaliana GN=CYP78A6 PE=2 SV=1//0
Rsa1.0_00954.1_g00013.1	27.2619	120.024	-2.1384	120.55	53.588	1.1697	sp|Q9FL28|FLS2_ARATH LRR receptor-like serine/threonine-protein kinase FLS2 OS=Arabidopsis thaliana GN=FLS2 PE=1 SV=1//9.87783e-09
Rsa1.0_00977.1_g00024.1	9.79579	40.6154	-2.0518	9.71646	61.3578	-2.6587	sp|Q8L7Y8|KN12B_ARATH Kinesin-like protein KIN12B OS=Arabidopsis thaliana GN=KIN12B PE=1 SV=1//4.51888e-44
Rsa1.0_01036.1_g00006.1	176.786	70.4072	1.3282	72.4617	18.5035	1.9694	sp|Q8W013|COMT1_CATRO Caffeic acid 3-O-methyltransferase OS=Catharanthus roseus GN=COMT1 PE=2 SV=1//2.74364e-97
Rsa1.0_01041.1_g00004.1	25.3212	3.75076	2.7551	0	18.5836	-5.216	-//-
Rsa1.0_01070.1_g00006.1	366.695	107.165	1.7748	350.945	140.018	1.3256	sp|Q94CE5|GATP_ARATH Gamma-aminobutyrate transaminase POP2, mitochondrial OS=Arabidopsis thaliana GN=POP2 PE=1 SV=1//0
Rsa1.0_01105.1_g00010.1	16.1723	57.8689	-1.8393	9.88115	34.0432	-1.7846	sp|Q9LXD9|PME51_ARATH Probable pectinesterase/pectinesterase inhibitor 51 OS=Arabidopsis thaliana GN=PME51 PE=2 SV=1//0
Rsa1.0_01112.1_g00010.1	73.6532	30.3276	1.2801	54.1816	17.2219	1.6536	sp|Q8GYX9|WDL1_ARATH Protein WVD2-like 1 OS=Arabidopsis thaliana GN=WDL1 PE=1 SV=1//6.55324e-15
Rsa1.0_01112.1_g00016.1	8.22477	33.4354	-2.0233	4.36417	28.356	-2.6999	sp|Q9SK27|ENL1_ARATH Early nodulin-like protein 1 OS=Arabidopsis thaliana GN=At2g25060 PE=1 SV=2//7.36816e-55
Rsa1.0_01220.1_g00005.1	115.701	41.0441	1.4952	96.3412	46.8595	1.0398	sp|P42762|CLPD_ARATH Chaperone protein ClpD, chloroplastic OS=Arabidopsis thaliana GN=CLPD PE=1 SV=1//0
Rsa1.0_01229.1_g00002.1	2.49515	18.7538	-2.91	1.64686	16.6611	-3.3387	sp|Q9SIX1|KCS9_ARATH 3-ketoacyl-CoA synthase 9 OS=Arabidopsis thaliana GN=KCS9 PE=2 SV=1//0
Rsa1.0_01247.1_g00011.1	25.9681	2.78628	3.2203	1.89389	36.2059	-4.2568	sp|Q8LEV7|6PGL3_ARATH Probable 6-phosphogluconolactonase 3 OS=Arabidopsis thaliana GN=At5g24420 PE=2 SV=2//5.11649e-139
Rsa1.0_01281.1_g00013.1	6.83857	30.7563	-2.1691	8.0696	34.7641	-2.107	sp|Q8VZG8|Y4885_ARATH Probable LRR receptor-like serine/threonine-protein kinase At4g08850 OS=Arabidopsis thaliana GN=At4g08850 PE=2 SV=3//7.5192e-44
Rsa1.0_01367.1_g00004.1	98.9744	39.1151	1.3393	75.5084	8.25047	3.1941	-//-
Rsa1.0_01434.1_g00007.1	25.1364	112.844	-2.1665	23.7148	119.592	-2.3343	sp|Q766C2|NEP2_NEPGR Aspartic proteinase nepenthesin-2 OS=Nepenthes gracilis GN=nep2 PE=1 SV=1//4.75633e-33
Rsa1.0_01440.1_g00007.1	116.995	44.4733	1.3954	72.2971	30.1983	1.2595	-//-
Rsa1.0_01473.1_g00003.1	103.041	43.4017	1.2474	102.188	23.7902	2.1028	-//-
Rsa1.0_01481.1_g00002.1	38.6287	10.5021	1.879	87.3658	42.534	1.0385	sp|Q9SJM6|SAP4_ARATH Zinc finger A20 and AN1 domain-containing stress-associated protein 4 OS=Arabidopsis thaliana GN=SAP4 PE=1 SV=1//1.34507e-71
Rsa1.0_01506.1_g00003.1	56.5568	20.5756	1.4588	270.661	128.643	1.0731	sp|P31169|KIN2_ARATH Stress-induced protein KIN2 OS=Arabidopsis thaliana GN=KIN2 PE=2 SV=1//6.07569e-09
Rsa1.0_01593.1_g00009.1	9.79579	42.4372	-2.1151	38.7012	12.8964	1.5854	sp|Q96250|ATPG3_ARATH ATP synthase subunit gamma, mitochondrial OS=Arabidopsis thaliana GN=ATPC PE=2 SV=1//0
Rsa1.0_01659.1_g00007.1	9.51855	40.2939	-2.0817	5.51697	55.9109	-3.3412	-//-
Rsa1.0_01724.1_g00008.1	1.01654	18.218	-4.1636	2.71732	236.46	-6.4433	sp|Q9MAA1|GDL49_ARATH GDSL esterase/lipase At3g05180 OS=Arabidopsis thaliana GN=At3g05180 PE=2 SV=1//1.44697e-179
Rsa1.0_01767.1_g00007.1	21.5323	0	6.6505	20.7504	2.32295	3.1591	sp|B9SLR1|Y231_RICCO UPF0392 protein RCOM_0530710 OS=Ricinus communis GN=RCOM_0530710 PE=3 SV=1//0
Rsa1.0_01768.1_g00004.1	4.89789	26.3625	-2.4283	74.8497	23.0693	1.698	-//-
Rsa1.0_01865.1_g00006.1	21.8095	77.1586	-1.8229	61.1808	7.68976	2.9921	sp|P49637|R27A3_ARATH 60S ribosomal protein L27a-3 OS=Arabidopsis thaliana GN=RPL27AC PE=2 SV=2//1.94854e-96
Rsa1.0_01882.1_g00003.1	98.3275	204.256	-1.0547	57.7224	154.836	-1.4235	-//-
Rsa1.0_01884.1_g00004.1	328.991	136.635	1.2677	523.454	250.318	1.0643	sp|Q9FI56|CLPC1_ARATH Chaperone protein ClpC1, chloroplastic OS=Arabidopsis thaliana GN=CLPC1 PE=1 SV=1//0
Rsa1.0_01904.1_g00001.1	0	69.6571	-6.7506	0	27.555	-6.3865	sp|Q8W453|DIRL1_ARATH Putative lipid-transfer protein DIR1 OS=Arabidopsis thaliana GN=DIR1 PE=1 SV=1//5.69198e-11
Rsa1.0_01933.1_g00004.1	11.182	36.5432	-1.7084	6.01103	37.808	-2.653	sp|F4K295|ROGF5_ARATH Rop guanine nucleotide exchange factor 5 OS=Arabidopsis thaliana GN=ROPGEF5 PE=2 SV=1//0
Rsa1.0_02004.1_g00001.1	182.054	80.2664	1.1815	98.4821	47.9008	1.0398	sp|Q94KD3|VP52A_ARATH Vacuolar protein sorting-associated protein 52 A OS=Arabidopsis thaliana GN=VPS52 PE=1 SV=1//1.56852e-149
Rsa1.0_02010.1_g00002.1	68.1085	32.8996	1.0498	37.5484	82.3445	-1.1329	sp|Q93V72|PDCB4_ARATH PLASMODESMATA CALLOSE-BINDING PROTEIN 4 OS=Arabidopsis thaliana GN=PDCB4 PE=1 SV=1//1.6952e-10
Rsa1.0_02020.1_g00005.1	7.39305	30.6491	-2.0516	4.36417	53.588	-3.6181	sp|Q9SFW6|CCB24_ARATH Cyclin-B2-4 OS=Arabidopsis thaliana GN=CYCB2-4 PE=2 SV=2//0
Rsa1.0_02150.1_g00003.1	2.03309	28.5058	-3.8095	2.882	24.3509	-3.0788	sp|Q8LG58|XTH16_ARATH Probable xyloglucan endotransglucosylase/hydrolase protein 16 OS=Arabidopsis thaliana GN=XTH16 PE=2 SV=2//0
Rsa1.0_02190.1_g00006.1	37.6121	12.0024	1.6479	14.3277	0	4.6754	sp|Q9SV68|QORH_ARATH Putative quinone-oxidoreductase homolog, chloroplastic OS=Arabidopsis thaliana GN=At4g13010 PE=2 SV=1//0
Rsa1.0_02199.1_g00003.1	89.0862	452.128	-2.3435	41.4185	125.679	-1.6014	sp|Q9FH82|PAE11_ARATH Pectin acetylesterase 11 OS=Arabidopsis thaliana GN=PAE11 PE=2 SV=1//0
Rsa1.0_02241.1_g00006.1	6.56133	27.4342	-2.0639	4.28183	31.1595	-2.8634	sp|Q9FJV0|M2K6_ARATH Mitogen-activated protein kinase kinase 6 OS=Arabidopsis thaliana GN=MKK6 PE=1 SV=1//0
Rsa1.0_02262.1_g00004.1	6.28409	35.793	-2.5099	0	18.0229	-5.452	sp|Q00451|PRF1_SOLLC 36.4 kDa proline-rich protein OS=Solanum lycopersicum GN=TPRP-F1 PE=2 SV=1//7.42942e-27
Rsa1.0_02375.1_g00005.1	36.688	4.82241	2.9275	44.6298	16.6611	1.4215	-//-
Rsa1.0_02452.1_g00005.1	45.8369	4.07226	3.4926	8.97538	60.6369	-2.7562	sp|Q94LW6|SUT35_ARATH Probable sulfate transporter 3.5 OS=Arabidopsis thaliana GN=SULTR3;5 PE=2 SV=1//0
Rsa1.0_02488.1_g00006.1	47.5003	15.5389	1.6121	35.1604	10.1729	1.7892	-//-
Rsa1.0_02553.1_g00005.1	34.008	74.5866	-1.133	40.348	94.3597	-1.2257	sp|Q9C9C4|ENO1_ARATH Enolase 1, chloroplastic OS=Arabidopsis thaliana GN=ENO1 PE=1 SV=1//0
Rsa1.0_02600.1_g00008.1	7.57787	37.8291	-2.3196	0	35.0044	-7.7317	sp|Q9M5J9|PGIP1_ARATH Polygalacturonase inhibitor 1 OS=Arabidopsis thaliana GN=PGIP1 PE=2 SV=1//4.17235e-106
Rsa1.0_02616.1_g00004.1	35.8563	88.3037	-1.3002	69.2504	297.097	-2.101	sp|Q9LV33|BGL44_ARATH Beta-glucosidase 44 OS=Arabidopsis thaliana GN=BGLU44 PE=2 SV=1//0
Rsa1.0_02811.1_g00003.1	4.06618	30.8634	-2.9242	2.79966	23.3897	-3.0625	sp|Q9LQC9|CSLA3_ARATH Probable mannan synthase 3 OS=Arabidopsis thaliana GN=CSLA3 PE=2 SV=1//0
Rsa1.0_02835.1_g00002.1	90.4724	22.1831	2.028	153.817	8.41067	4.1928	sp|F4KD71|DUR3_ARATH Urea-proton symporter DUR3 OS=Arabidopsis thaliana GN=DUR3 PE=1 SV=1//0
Rsa1.0_02926.1_g00001.1	22.7336	1.39314	4.0284	34.584	10.0127	1.7883	sp|Q9LUU7|P2C43_ARATH Probable protein phosphatase 2C 43 OS=Arabidopsis thaliana GN=At3g17250 PE=2 SV=1//2.62899e-16
Rsa1.0_03013.1_g00003.1	274.744	1432.9	-2.3828	276.919	850.92	-1.6196	sp|P92990|JP650_ARATH Probable polygalacturonase non-catalytic subunit JP650 OS=Arabidopsis thaliana GN=JP650 PE=2 SV=2//0
Rsa1.0_03057.1_g00002.1	13.3075	43.0802	-1.6948	5.764	70.2491	-3.6073	sp|Q39067|CCB12_ARATH Cyclin-B1-2 OS=Arabidopsis thaliana GN=CYCB1-2 PE=1 SV=2//0
Rsa1.0_03194.1_g00001.1	383.237	160.104	1.2592	462.602	188.639	1.2941	sp|Q8LGG8|USPAL_ARATH Universal stress protein A-like protein OS=Arabidopsis thaliana GN=At3g01520 PE=1 SV=2//2.25571e-09
Rsa1.0_03257.1_g00003.1	16.2647	64.5131	-1.9878	30.7962	79.2205	-1.3631	sp|Q93ZQ3|PLP9_ARATH Probable inactive patatin-like protein 9 OS=Arabidopsis thaliana GN=PLP9 PE=2 SV=1//0
Rsa1.0_03258.1_g00003.1	69.5871	28.2915	1.2985	74.3556	35.8855	1.051	sp|O48646|GPX6_ARATH Probable phospholipid hydroperoxide glutathione peroxidase 6, mitochondrial OS=Arabidopsis thaliana GN=GPX6 PE=2 SV=2//2.45859e-94
Rsa1.0_03264.1_g00008.1	141.022	12.4311	3.5039	48.3353	8.33057	2.5366	sp|Q9FJZ3|MAN7_ARATH Mannan endo-1,4-beta-mannosidase 7 OS=Arabidopsis thaliana GN=MAN7 PE=2 SV=1//0
Rsa1.0_03319.1_g00001.1	12.6606	61.5125	-2.2805	51.7937	189.921	-1.8746	-//-
Rsa1.0_03384.1_g00003.1	57.8506	20.6828	1.4839	102.435	42.534	1.268	sp|Q9SKX5|PAO2_ARATH Probable polyamine oxidase 2 OS=Arabidopsis thaliana GN=PAO2 PE=2 SV=1//0
Rsa1.0_03410.1_g00003.1	17.2813	2.57195	2.7483	39.9363	8.49077	2.2337	sp|P40267|H1_SOLPN Histone H1 OS=Solanum pennellii PE=2 SV=1//2.40774e-29
Rsa1.0_03413.1_g00002.1	7.67029	31.6136	-2.0432	5.84635	26.2733	-2.168	sp|Q9YHY6|CND1_XENLA Condensin complex subunit 1 OS=Xenopus laevis GN=ncapd2 PE=1 SV=1//6.9538e-37
Rsa1.0_03506.1_g00005.1	0	21.9688	-6.8931	34.6664	2.96376	3.548	sp|P0CG89|H4_SOYBN Histone H4 OS=Glycine max PE=3 SV=1//2.38769e-46
Rsa1.0_03543.1_g00002.1	71.8974	29.1488	1.3025	153.158	58.6344	1.3852	sp|Q40153|LE14B_LITER LEC14B protein OS=Lithospermum erythrorhizon PE=2 SV=1//0
Rsa1.0_03573.1_g00002.1	19.4992	0	5.2853	18.6918	2.16274	3.1115	sp|P10978|POLX_TOBAC Retrovirus-related Pol polyprotein from transposon TNT 1-94 OS=Nicotiana tabacum PE=2 SV=1//0
Rsa1.0_03692.1_g00001.1	50.2727	8.35885	2.5884	71.6383	35.485	1.0135	sp|O49434|AAH_ARATH Allantoate deiminase OS=Arabidopsis thaliana GN=AAH PE=1 SV=2//0
Rsa1.0_03867.1_g00001.1	0	20.5756	-5.4767	0	38.2085	-6.858	sp|Q9S7I2|AIR1_ARATH Putative lipid-binding protein AIR1 OS=Arabidopsis thaliana GN=AIR1 PE=2 SV=1//1.05654e-24
Rsa1.0_04018.1_g00001.1	114.962	20.8971	2.4598	74.2733	30.5988	1.2794	sp|Q8H1H9|AMO_ARATH Primary amine oxidase OS=Arabidopsis thaliana GN=At1g62810 PE=2 SV=1//0
Rsa1.0_04538.1_g00002.1	214.86	884.966	-2.0422	233.442	1129.43	-2.2745	sp|Q940J8|PAE7_ARATH Pectin acetylesterase 7 OS=Arabidopsis thaliana GN=PAE7 PE=2 SV=1//0
Rsa1.0_04923.1_g00002.1	18.2978	1.28598	3.8307	44.9592	5.92752	2.9231	sp|Q94AS9|CNGC4_ARATH Cyclic nucleotide-gated ion channel 4 OS=Arabidopsis thaliana GN=CNGC4 PE=2 SV=2//2.82333e-118
Rsa1.0_05168.1_g00003.1	100.176	258.803	-1.3693	96.2588	192.965	-1.0033	sp|Q39085|DIM_ARATH Delta(24)-sterol reductase OS=Arabidopsis thaliana GN=DIM PE=1 SV=2//0
Rsa1.0_05278.1_g00002.1	8.31718	31.6136	-1.9264	4.44652	30.1983	-2.7637	-//-
Rsa1.0_05328.1_g00003.1	10.6275	47.3668	-2.1561	191.859	614.139	-1.6785	sp|Q9FXD8|PLY5_ARATH Probable pectate lyase 5 OS=Arabidopsis thaliana GN=At1g67750 PE=2 SV=2//0
Rsa1.0_05470.1_g00002.1	4.62066	48.0098	-3.3772	0	27.3147	-6.7889	-//-
Rsa1.0_05544.1_g00004.1	10.9972	40.4011	-1.8773	7.24617	56.712	-2.9684	sp|F4JGP4|ATK5_ARATH Kinesin-5 OS=Arabidopsis thaliana GN=ATK5 PE=2 SV=1//0
Rsa1.0_05546.1_g00003.1	46.1141	15.7532	1.5496	12.1044	41.0921	-1.7633	sp|O81884|GALDH_ARATH L-galactose dehydrogenase OS=Arabidopsis thaliana GN=LGALDH PE=1 SV=1//0
Rsa1.0_05749.1_g00001.1	68.9402	31.5064	1.1297	62.4159	15.78	1.9838	-//-
Rsa1.0_05893.1_g00003.1	18.3902	61.7269	-1.747	13.1749	82.1042	-2.6397	sp|Q9SUP7|HMGB6_ARATH High mobility group B protein 6 OS=Arabidopsis thaliana GN=HMGB6 PE=2 SV=1//3.67783e-06
Rsa1.0_05993.1_g00001.1	19.4992	62.1555	-1.6725	5.02292	50.5441	-3.3309	sp|Q9ZUX1|C94C1_ARATH Cytochrome P450 94C1 OS=Arabidopsis thaliana GN=CYP94C1 PE=2 SV=1//0
Rsa1.0_06032.1_g00003.1	15.0633	73.3007	-2.2828	2.55263	69.2078	-4.7609	sp|Q87JZ5|Y4103_VIBPA Macro domain-containing protein VPA0103 OS=Vibrio parahaemolyticus serotype O3:K6 (strain RIMD 2210633) GN=VPA0103 PE=3 SV=1//2.69549e-46
Rsa1.0_06343.1_g00002.1	22.1791	0	5.6932	11.4457	58.9548	-2.3648	sp|P54887|P5CS1_ARATH Delta-1-pyrroline-5-carboxylate synthase A OS=Arabidopsis thaliana GN=P5CSA PE=1 SV=1//0
Rsa1.0_06488.1_g00005.1	26.3377	73.7293	-1.4851	26.1027	61.2777	-1.2312	sp|Q39131|LAML_ARATH Lamin-like protein OS=Arabidopsis thaliana GN=At5g15350 PE=1 SV=1//3.13246e-42
Rsa1.0_06637.1_g00001.1	152.204	8.57318	4.15	76.2495	12.576	2.6001	sp|Q38814|THI4_ARATH Thiamine thiazole synthase, chloroplastic OS=Arabidopsis thaliana GN=THI1 PE=1 SV=1//1.1196e-121
Rsa1.0_06772.1_g00002.1	6.28409	38.0435	-2.5979	4.44652	45.9783	-3.3702	-//-
Rsa1.0_07261.1_g00001.1	301.174	768.585	-1.3516	110.175	2140.24	-4.2799	-//-
Rsa1.0_07344.1_g00003.1	50.4576	184.43	-1.8699	43.0653	126.48	-1.5543	sp|P29515|TBB7_ARATH Tubulin beta-7 chain OS=Arabidopsis thaliana GN=TUBB7 PE=2 SV=1//0
Rsa1.0_07577.1_g00003.1	31.2356	7.39436	2.0787	2.05857	18.5836	-3.1743	sp|Q84JN1|APRL7_ARATH 5&apos;-adenylylsulfate reductase-like 7 OS=Arabidopsis thaliana GN=APRL7 PE=2 SV=1//4.4916e-151
Rsa1.0_07597.1_g00002.1	92.2283	227.725	-1.304	76.9906	171.818	-1.1581	-//-
Rsa1.0_07619.1_g00001.1	16.3571	0	6.2539	13.8336	0	7.4321	sp|Q2MHE4|HT1_ARATH Serine/threonine-protein kinase HT1 OS=Arabidopsis thaliana GN=HT1 PE=1 SV=1//3.91163e-65
Rsa1.0_07974.1_g00002.1	204.787	409.798	-1.0008	125.408	275.71	-1.1365	-//-
Rsa1.0_08630.1_g00001.1	1.75585	27.7557	-3.9825	23.6324	82.9853	-1.8121	sp|Q9S7Y7|XYL1_ARATH Alpha-xylosidase 1 OS=Arabidopsis thaliana GN=XYL1 PE=1 SV=1//0
Rsa1.0_09097.1_g00002.1	54.0617	126.776	-1.2296	122.773	58.0737	1.08	sp|P51420|RL313_ARATH 60S ribosomal protein L31-3 OS=Arabidopsis thaliana GN=RPL31C PE=2 SV=2//6.21475e-56
Rsa1.0_09720.1_g00003.1	40.1073	14.8959	1.4289	0	26.4335	-7.3265	sp|Q9ZUP3|NAP1B_ARATH Nucleosome assembly protein 1;2 OS=Arabidopsis thaliana GN=NAP1;2 PE=1 SV=1//1.09731e-110
Rsa1.0_10160.1_g00001.1	32.437	9.75199	1.7339	62.7453	26.033	1.2692	sp|Q9SJ56|BLH1_ARATH BEL1-like homeodomain protein 1 OS=Arabidopsis thaliana GN=BLH1 PE=1 SV=1//1.49482e-105
Rsa1.0_10294.1_g00002.1	0	13.7171	-4.7779	16.9626	1.76224	3.2669	sp|Q9FK59|IF4E5_ARATH Eukaryotic translation initiation factor NCBP OS=Arabidopsis thaliana GN=NCBP PE=2 SV=1//3.28166e-24
Rsa1.0_11827.1_g00001.1	36.5032	94.5193	-1.3726	41.0068	86.5098	-1.077	sp|Q9SV30|GATA8_ARATH GATA transcription factor 8 OS=Arabidopsis thaliana GN=GATA8 PE=2 SV=1//1.02139e-80
Rsa1.0_11948.1_g00002.1	13.5847	0	3.8161	25.0322	2.16274	3.5329	sp|Q9SS90|RGLG1_ARATH E3 ubiquitin-protein ligase RGLG1 OS=Arabidopsis thaliana GN=RGLG1 PE=1 SV=1//4.22324e-72
Rsa1.0_13593.1_g00002.1	9.61096	40.2939	-2.0678	32.8548	89.3934	-1.4441	sp|Q06915|EA6_ARATH Probable glucan endo-1,3-beta-glucosidase A6 OS=Arabidopsis thaliana GN=A6 PE=2 SV=1//1.78661e-152
Rsa1.0_13691.1_g00001.1	163.386	2.67912	5.9304	34.337	5.52701	2.6352	sp|Q8RWE9|NAT5_ARATH Nucleobase-ascorbate transporter 5 OS=Arabidopsis thaliana GN=NAT5 PE=2 SV=1//0
Rsa1.0_14083.1_g00001.1	45.9293	9.85915	2.2199	0	67.8461	-8.6864	sp|P51420|RL313_ARATH 60S ribosomal protein L31-3 OS=Arabidopsis thaliana GN=RPL31C PE=2 SV=2//2.61923e-59
Rsa1.0_14203.1_g00001.1	95.4627	39.7581	1.2637	71.0619	32.6014	1.1241	-//-
Rsa1.0_14791.1_g00001.1	3.60411	43.1874	-3.5829	2.47029	31.8804	-3.6899	sp|Q43609|COMT1_PRUDU Caffeic acid 3-O-methyltransferase OS=Prunus dulcis GN=COMT1 PE=2 SV=1//2.72813e-97
Rsa1.0_14988.1_g00001.1	325.664	141.457	1.203	194.412	94.5199	1.0404	-//-
Rsa1.0_15215.1_g00001.1	70.1415	27.2198	1.3656	61.3455	25.1519	1.2863	sp|P33487|ABP1_ARATH Auxin-binding protein 1 OS=Arabidopsis thaliana GN=ERABP1 PE=1 SV=1//1.20522e-114
Rsa1.0_16552.1_g00002.1	58.4051	0	6.7682	24.6205	1.68213	3.8715	sp|O23787|THI4_CITSI Thiamine thiazole synthase, chloroplastic OS=Citrus sinensis GN=THI1 PE=2 SV=1//1.48963e-27
Rsa1.0_19180.1_g00001.1	53.8768	20.147	1.4191	0	18.5836	-5.216	-//-
Rsa1.0_19487.1_g00001.1	0	15.9675	-4.9971	0	26.6738	-8.3396	sp|Q8LEB6|Y5185_ARATH Probable receptor-like protein kinase At5g18500 OS=Arabidopsis thaliana GN=At5g18500 PE=2 SV=1//1.1219e-179
Rsa1.0_23062.1_g00001.1	29.5722	0	5.8862	31.2903	2.96376	3.4002	-//-
Rsa1.0_27589.1_g00001.1	15.7102	64.1917	-2.0307	64.6392	197.05	-1.6081	sp|P29515|TBB7_ARATH Tubulin beta-7 chain OS=Arabidopsis thaliana GN=TUBB7 PE=2 SV=1//0
Rsa1.0_49028.1_g00001.1	0	16.0747	-5.0067	0	14.7387	-4.8815	sp|O22824|FH2_ARATH Formin-like protein 2 OS=Arabidopsis thaliana GN=FH2 PE=3 SV=1//1.0175e-23
Rsa1.0_65364.1_g00001.1	35.8563	0	5.5789	13.9983	0	4.4492	sp|Q38814|THI4_ARATH Thiamine thiazole synthase, chloroplastic OS=Arabidopsis thaliana GN=THI1 PE=1 SV=1//7.01001e-28

## Sheet: S2 vs S1&S3 vs S1
Table S5 Overview of DEGs shared between ‘NAU-DY’ and ‘NAU-YB’ (S2vsS1&S3vsS1 pairs)
Gene ID	NAU-DY						NAU-YB						Annotaion
	S2 vs S1			S3 vs S1			S2 vs S1			S3 vs S1
	readcount_DY_S2	readcount_DY_S1	log2.FC	readcount_DY_S3	readcount_DY_S1	log2.FC	readcount_YB_S2	readcount_YB_S1	log2.FC	readcount_YB_S3	readcount_YB_S1	log2.FC
Rsa1.0_00001.1_g00025.1	5.41407	24.9556	-2.2046	4.26002	25.4089	-2.5764	15.2588	97.4466	-2.675	16.769	99.7355	-2.5723	sp|Q07469|BSPA_POPDE Bark storage protein A OS=Populus deltoides GN=BSPA PE=2 SV=1//6.54499e-47
Rsa1.0_00001.1_g00026.1	2.33548	46.3461	-4.3107	1.04134	47.1879	-5.5019	0	12.3779	-3.884	0	12.6687	-4.2102	sp|Q07469|BSPA_POPDE Bark storage protein A OS=Populus deltoides GN=BSPA PE=2 SV=1//2.18432e-47
Rsa1.0_00001.1_g00054.1	34.5014	6.29579	2.4542	25.7494	6.41014	2.0061	38.3148	1.26144	4.9248	25.5813	1.29108	4.3084	sp|Q94A02|TAR2_ARATH Tryptophan aminotransferase-related protein 2 OS=Arabidopsis thaliana GN=TAR2 PE=2 SV=1//0
Rsa1.0_00001.1_g00084.1	42.4633	158.836	-1.9033	57.9362	161.721	-1.481	16.9356	64.7279	-1.9343	9.41117	66.2483	-2.8154	-//-
Rsa1.0_00002.1_g00012.1	4.45864	24.1971	-2.4402	4.63868	24.6365	-2.409	5.36575	28.9344	-2.4309	4.53447	29.614	-2.7073	sp|Q9FIH9|CML37_ARATH Calcium-binding protein CML37 OS=Arabidopsis thaliana GN=CML37 PE=2 SV=1//1.17656e-78
Rsa1.0_00002.1_g00050.1	3.71554	253.88	-6.0944	5.39602	258.491	-5.5821	0	29.7228	-6.1478	0	30.421	-5.474	sp|Q9MA74|SDC1_ARATH Serine decarboxylase OS=Arabidopsis thaliana GN=SDC PE=1 SV=1//0
Rsa1.0_00002.1_g00099.1	7.43107	39.2918	-2.4026	3.59735	40.0054	-3.4752	1.08992	17.1083	-3.9724	1.02667	17.5102	-4.0921	-//-
Rsa1.0_00003.1_g00004.1	30.9982	65.3852	-1.0768	7.47869	66.5727	-3.1541	5.19807	50.4578	-3.279	1.45445	51.643	-5.15	sp|Q8LPK5|CESA8_ARATH Cellulose synthase A catalytic subunit 8 [UDP-forming] OS=Arabidopsis thaliana GN=CESA8 PE=1 SV=1//0
Rsa1.0_00005.1_g00050.1	2.76011	21.7698	-2.9795	0	22.1652	-6.2863	2.09599	113.688	-5.7613	0	116.358	-8.0875	sp|Q9ZNV9|AHP1_ARATH Histidine-containing phosphotransfer protein 1 OS=Arabidopsis thaliana GN=AHP1 PE=1 SV=1//2.00471e-94
Rsa1.0_00005.1_g00061.1	1.06158	20.4803	-4.2699	0	20.8522	-7.7831	0	96.0274	-7.8397	0	98.2831	-7.6189	sp|Q9LYT3|TT12_ARATH Protein TRANSPARENT TESTA 12 OS=Arabidopsis thaliana GN=TT12 PE=2 SV=1//2.58033e-137
Rsa1.0_00006.1_g00004.1	173.144	75.3978	1.1994	262.133	76.7672	1.7717	238.524	54.794	2.122	112.506	56.0811	1.0044	-//-
Rsa1.0_00007.1_g00025.1	15.2868	96.409	-2.6569	13.9161	98.16	-2.8184	1.84448	39.499	-4.4205	0	40.4268	-7.8842	-//-
Rsa1.0_00008.1_g00015.1	366.352	52.0351	2.8157	346.671	52.9802	2.71	453.238	134.028	1.7577	518.299	137.177	1.9177	sp|Q9M886|LBD41_ARATH LOB domain-containing protein 41 OS=Arabidopsis thaliana GN=LBD41 PE=2 SV=1//6.5603e-131
Rsa1.0_00008.1_g00018.1	54.4591	17.4462	1.6423	90.2177	17.763	2.3445	28.4217	3.62665	2.9703	93.3417	3.71184	4.6523	sp|Q9M884|MPI1_ARATH Mannose-6-phosphate isomerase 1 OS=Arabidopsis thaliana GN=PMI1 PE=1 SV=1//0
Rsa1.0_00009.1_g00031.1	44.4803	179.695	-2.0143	11.36	182.959	-4.0095	2.43135	15.7681	-2.6972	0	16.1384	-4.1	-//-
Rsa1.0_00010.1_g00029.1	28.6627	84.6518	-1.5624	19.3121	86.1893	-2.158	25.2358	61.1012	-1.2757	12.149	62.5364	-2.3639	sp|Q9FMS6|CAF1K_ARATH Probable CCR4-associated factor 1 homolog 11 OS=Arabidopsis thaliana GN=CAF1-11 PE=2 SV=1//1.06532e-136
Rsa1.0_00010.1_g00048.1	111.466	11.2262	3.3117	339.665	11.4301	4.8932	312.387	2.68057	6.8647	437.448	2.74353	7.3169	sp|Q39152|FACR1_ARATH Fatty acyl-CoA reductase 1 OS=Arabidopsis thaliana GN=FAR1 PE=2 SV=1//0
Rsa1.0_00012.1_g00002.1	6.58181	47.1046	-2.8393	0	47.9602	-5.8148	1.6768	140.493	-6.3887	0	143.793	-9.7148	sp|Q9H8H3|MET7A_HUMAN Methyltransferase-like protein 7A OS=Homo sapiens GN=METTL7A PE=1 SV=1//1.2434e-32
Rsa1.0_00014.1_g00037.1	4.03401	1432.48	-8.4721	0	1458.5	-12.326	1.92831	912.655	-8.8866	0	934.093	-11.414	sp|O24331|DEF4_RAPSA Defensin-like protein 4 OS=Raphanus sativus GN=AFP4 PE=3 SV=1//6.66119e-43
Rsa1.0_00014.1_g00040.1	1.38006	805.558	-9.1891	0	820.188	-10.68	0	27.5153	-5.7822	0	28.1616	-8.3626	sp|O24332|DEF3_RAPSA Defensin-like protein 3 OS=Raphanus sativus GN=AFP3 PE=3 SV=1//8.32341e-40
Rsa1.0_00015.1_g00018.1	122.825	34.2096	1.8441	350.268	34.831	3.33	433.871	115.107	1.9143	763.332	117.811	2.6958	-//-
Rsa1.0_00015.1_g00049.1	15.6052	78.4319	-2.3294	17.6081	79.8564	-2.1812	5.19807	29.8016	-2.5193	6.16004	30.5016	-2.3079	sp|Q84QC2|ERF17_ARATH Ethylene-responsive transcription factor ERF017 OS=Arabidopsis thaliana GN=ERF017 PE=2 SV=1//2.92584e-61
Rsa1.0_00015.1_g00054.1	181.849	552.133	-1.6023	89.0817	562.161	-2.6578	34.542	145.381	-2.0734	57.5793	148.796	-1.3697	sp|Q9LMA8|TI10A_ARATH Protein TIFY 10A OS=Arabidopsis thaliana GN=TIFY10A PE=1 SV=1//4.63386e-108
Rsa1.0_00015.1_g00060.1	7.00644	39.3676	-2.4903	6.24802	40.0827	-2.6815	1.17376	29.6439	-4.6585	1.19779	30.3403	-4.6628	-//-
Rsa1.0_00017.1_g00025.1	30.4674	79.0387	-1.3753	13.064	80.4742	-2.6229	3.01823	53.296	-4.1423	4.62003	54.5479	-3.5616	sp|Q9SV15|WRK11_ARATH Probable WRKY transcription factor 11 OS=Arabidopsis thaliana GN=WRKY11 PE=2 SV=2//3.26167e-156
Rsa1.0_00017.1_g00030.1	115.606	36.7128	1.6549	155.349	37.3796	2.0552	72.6891	23.0214	1.6588	147.926	23.5621	2.6503	sp|Q9SB75|CSLC5_ARATH Probable xyloglucan glycosyltransferase 5 OS=Arabidopsis thaliana GN=CSLC5 PE=1 SV=1//0
Rsa1.0_00017.1_g00136.1	37.2615	113.476	-1.6066	12.0227	115.537	-3.2645	20.6246	105.252	-2.3514	4.44892	107.724	-4.5977	sp|Q39123|ATHB8_ARATH Homeobox-leucine zipper protein ATHB-8 OS=Arabidopsis thaliana GN=ATHB-8 PE=1 SV=1//0
Rsa1.0_00017.1_g00152.1	4.88328	43.9188	-3.1689	10.9814	44.7165	-2.0257	0	29.0921	-6.4388	0	29.7754	-6.8581	-//-
Rsa1.0_00018.1_g00037.1	1947.68	25.5624	6.2516	1516.85	26.0267	5.8649	1517.42	17.0295	6.4774	869.25	17.4295	5.6402	-//-
Rsa1.0_00018.1_g00063.1	21.7624	73.198	-1.75	4.63868	74.5275	-4.006	9.64157	40.7604	-2.0798	4.2778	41.7179	-3.2857	sp|Q9LN86|DRE1F_ARATH Dehydration-responsive element-binding protein 1F OS=Arabidopsis thaliana GN=DREB1F PE=2 SV=1//1.27183e-78
Rsa1.0_00019.1_g00060.1	3.50322	43.7671	-3.6431	0	44.562	-5.8787	0	16.8718	-5.0678	0	17.2681	-6.657	sp|O49196|APK2_ARATH Adenylyl-sulfate kinase 2, chloroplastic OS=Arabidopsis thaliana GN=APK2 PE=1 SV=1//0
Rsa1.0_00019.1_g00061.1	4.35248	100.96	-4.5358	3.40801	102.794	-4.9147	0	83.9649	-6.798	0	85.9372	-9.9722	sp|O81345|C79B1_SINAL Cytochrome P450 79B1 OS=Sinapis alba GN=CYP79B1 PE=2 SV=1//0
Rsa1.0_00020.1_g00036.1	9.23576	73.5773	-2.994	7.95203	74.9136	-3.2358	5.7011	28.4613	-2.3197	2.65224	29.1299	-3.4572	sp|Q9LN86|DRE1F_ARATH Dehydration-responsive element-binding protein 1F OS=Arabidopsis thaliana GN=DREB1F PE=2 SV=1//9.38022e-75
Rsa1.0_00022.1_g00008.1	2.86627	20.3286	-2.8263	0	20.6978	-4.6025	1.84448	18.1333	-3.2974	0	18.5592	-5.4391	sp|Q9LV87|PEP1_ARATH Elicitor peptide 1 OS=Arabidopsis thaliana GN=PEP1 PE=1 SV=1//4.31635e-19
Rsa1.0_00022.1_g00046.1	2.22932	79.5697	-5.1575	0	81.0148	-8.1561	0	31.3784	-7.5479	0	32.1155	-6.0052	sp|Q43387|PER71_ARATH Peroxidase 71 OS=Arabidopsis thaliana GN=PER71 PE=1 SV=1//0
Rsa1.0_00024.1_g00009.1	0	11.9089	-6.8097	0	12.1252	-4.5999	0	51.8769	-8.2732	0	53.0955	-6.7305	sp|O65790|C81F1_ARATH Cytochrome P450 81F1 OS=Arabidopsis thaliana GN=CYP81F1 PE=2 SV=2//0
Rsa1.0_00025.1_g00034.1	115.394	383.057	-1.731	56.4215	390.014	-2.7892	15.9296	55.6612	-1.805	11.9779	56.9687	-2.2498	sp|Q9SF24|LOR10_ARATH Protein LURP-one-related 10 OS=Arabidopsis thaliana GN=At3g11740 PE=2 SV=2//1.19463e-124
Rsa1.0_00026.1_g00005.1	115.606	40.733	1.5049	201.357	41.4728	2.2795	106.393	41.8642	1.3456	117.383	42.8476	1.4539	sp|P55737|HS902_ARATH Heat shock protein 90-2 OS=Arabidopsis thaliana GN=HSP90-2 PE=1 SV=1//0
Rsa1.0_00026.1_g00021.1	119.003	47.1046	1.3371	162.827	47.9602	1.7634	149.235	29.1709	2.355	235.793	29.8561	2.9814	-//-
Rsa1.0_00026.1_g00056.1	23.7794	217.925	-3.196	8.52003	221.883	-4.7028	37.3087	273.891	-2.876	26.1802	280.325	-3.4206	sp|Q9S702|AK3_ARATH Aspartokinase 3, chloroplastic OS=Arabidopsis thaliana GN=AK3 PE=1 SV=1//0
Rsa1.0_00027.1_g00004.1	8.91729	73.2739	-3.0386	1.98801	74.6047	-5.2299	3.18591	166.116	-5.7043	4.10669	170.018	-5.3716	sp|P19456|PMA2_ARATH ATPase 2, plasma membrane-type OS=Arabidopsis thaliana GN=AHA2 PE=1 SV=2//0
Rsa1.0_00027.1_g00011.1	1.38006	115.145	-6.3826	0	117.236	-7.9523	0	17.7391	-5.4032	0	18.1557	-5.7293	sp|P24806|XTH24_ARATH Xyloglucan endotransglucosylase/hydrolase protein 24 OS=Arabidopsis thaliana GN=XTH24 PE=1 SV=2//2.99116e-166
Rsa1.0_00027.1_g00021.1	35.6691	92.6164	-1.3766	22.3414	94.2985	-2.0775	13.8336	229.189	-4.0503	27.8057	234.572	-3.0766	sp|Q12288|YL126_YEAST Putative glutamine amidotransferase YLR126C OS=Saccharomyces cerevisiae (strain ATCC 204508 / S288c) GN=YLR126C PE=1 SV=1//5.53416e-13
Rsa1.0_00028.1_g00033.1	0	41.7949	-8.621	0	42.554	-7.2273	4.10815	80.6536	-4.2952	0	82.5481	-7.3672	sp|Q9FGY1|BXL1_ARATH Beta-D-xylosidase 1 OS=Arabidopsis thaliana GN=BXL1 PE=1 SV=1//0
Rsa1.0_00030.1_g00009.1	173.675	21.6939	3.001	106.122	22.0879	2.2644	98.9309	16.1623	2.6138	50.6492	16.5419	1.6144	sp|Q9SQT9|AGP27_ARATH Classical arabinogalactan protein 27 OS=Arabidopsis thaliana GN=AGP27 PE=2 SV=1//1.0514e-09
Rsa1.0_00030.1_g00052.1	23.6733	76.5356	-1.6929	13.9161	77.9256	-2.4853	15.8457	56.6861	-1.8389	17.7101	58.0177	-1.7119	sp|Q6ICB0|DESI1_HUMAN Desumoylating isopeptidase 1 OS=Homo sapiens GN=DESI1 PE=1 SV=1//9.79122e-41
Rsa1.0_00034.1_g00011.1	0	123.944	-8.6043	2.84001	126.195	-5.4736	2.76671	30.2747	-3.4519	0	30.9858	-6.1786	sp|P42699|PLAS2_ARATH Plastocyanin major isoform, chloroplastic OS=Arabidopsis thaliana GN=DRT112 PE=1 SV=2//3.14286e-80
Rsa1.0_00034.1_g00032.1	137.262	53.9314	1.3477	172.578	54.9109	1.6521	127.856	36.4242	1.8115	167.947	37.2798	2.1715	sp|Q96290|MSSP1_ARATH Monosaccharide-sensing protein 1 OS=Arabidopsis thaliana GN=MSSP1 PE=1 SV=2//0
Rsa1.0_00037.1_g00007.1	3.2909	25.8658	-2.9745	4.26002	26.3356	-2.6281	3.43743	37.4491	-3.4455	0	38.3288	-5.8073	sp|Q42600|C84A1_ARATH Cytochrome P450 84A1 OS=Arabidopsis thaliana GN=CYP84A1 PE=1 SV=1//0
Rsa1.0_00038.1_g00028.1	22.5055	158.077	-2.8123	23.1934	160.948	-2.7948	1.84448	34.4532	-4.2234	7.70005	35.2625	-2.1952	sp|Q9LS01|AOC3_ARATH Allene oxide cyclase 3, chloroplastic OS=Arabidopsis thaliana GN=AOC3 PE=2 SV=1//3.26268e-151
Rsa1.0_00039.1_g00024.1	130.362	715.748	-2.4569	23.6668	728.747	-4.9445	22.8044	256.467	-3.4914	7.7856	262.492	-5.0753	sp|Q9LV10|PTR53_ARATH Protein NRT1/ PTR FAMILY 2.11 OS=Arabidopsis thaliana GN=NPF2.11 PE=1 SV=1//0
Rsa1.0_00042.1_g00001.1	0	55.4485	-6.0288	0	56.4555	-6.6351	4.44351	36.1088	-3.0226	0	36.957	-5.2953	sp|Q9FUR2|IP5P2_ARATH Type I inositol polyphosphate 5-phosphatase 2 OS=Arabidopsis thaliana GN=IP5P2 PE=1 SV=2//0
Rsa1.0_00043.1_g00022.1	102.443	21.2388	2.27	260.24	21.6246	3.5891	308.111	49.4328	2.6399	403.91	50.594	2.997	sp|Q9MAQ0|SSG1_ARATH Granule-bound starch synthase 1, chloroplastic/amyloplastic OS=Arabidopsis thaliana GN=GBSS1 PE=1 SV=1//0
Rsa1.0_00043.1_g00029.1	57.8562	1.21365	5.5751	42.9788	1.23569	5.1202	236.093	3.78433	5.9632	55.9537	3.87323	3.8526	-//-
Rsa1.0_00044.1_g00005.1	33.3337	178.027	-2.417	35.5948	181.26	-2.3483	2.17983	73.8733	-5.0828	2.56668	75.6086	-4.8806	sp|Q9SGP2|HSL1_ARATH Receptor-like protein kinase HSL1 OS=Arabidopsis thaliana GN=HSL1 PE=2 SV=1//0
Rsa1.0_00044.1_g00050.1	1.38006	33.6787	-4.609	3.31335	34.2904	-3.3714	2.43135	126.933	-5.7062	6.58782	129.914	-4.3016	sp|Q0DKW8|LTI6B_ORYSJ Hydrophobic protein LTI6B OS=Oryza sativa subsp. japonica GN=LTI6B PE=2 SV=1//2.8691e-16
Rsa1.0_00045.1_g00039.1	20.5947	145.486	-2.8205	6.81603	148.128	-4.4418	4.61119	37.4491	-3.0217	4.36336	38.3288	-3.1349	-//-
Rsa1.0_00046.1_g00003.1	8.17418	38.3057	-2.2284	0	39.0014	-6.6864	3.85663	522.238	-7.0812	0	534.505	-12.609	sp|P13087|MIRA_SYNDU Miraculin OS=Synsepalum dulcificum PE=1 SV=3//1.97631e-22
Rsa1.0_00046.1_g00016.1	30.7859	93.3749	-1.6008	3.59735	95.0708	-4.724	6.62334	25.8596	-1.9651	7.35782	26.467	-1.8468	sp|Q67YC0|PPSP1_ARATH Inorganic pyrophosphatase 1 OS=Arabidopsis thaliana GN=PS2 PE=1 SV=1//1.57072e-172
Rsa1.0_00048.1_g00023.1	191.297	45.6634	2.0667	243.673	46.4928	2.3899	214.881	59.3667	1.8558	288.324	60.7612	2.2465	sp|Q9M069|E137_ARATH Glucan endo-1,3-beta-glucosidase 7 OS=Arabidopsis thaliana GN=At4g34480 PE=1 SV=2//0
Rsa1.0_00050.1_g00013.1	3.39706	47.7873	-3.8143	1.98801	48.6552	-4.6132	4.02431	68.6699	-4.0929	0	70.2829	-7.0971	-//-
Rsa1.0_00051.1_g00023.1	70.1705	8.57138	3.0333	53.3922	8.72705	2.6131	135.82	19.5524	2.7963	92.9139	20.0117	2.2151	-//-
Rsa1.0_00052.1_g00009.1	210.618	17.9013	3.5565	186.967	18.2264	3.3587	100.189	1.26144	6.3115	86.3261	1.29108	6.0632	sp|P93735|ELIP1_ARATH Early light-induced protein 1, chloroplastic OS=Arabidopsis thaliana GN=ELIP1 PE=1 SV=1//5.52906e-96
Rsa1.0_00052.1_g00023.1	166.138	21.8456	2.927	562.795	22.2424	4.6612	670.299	116.289	2.5271	762.647	119.021	2.6798	sp|Q9XIW0|CIPK7_ARATH CBL-interacting serine/threonine-protein kinase 7 OS=Arabidopsis thaliana GN=CIPK7 PE=1 SV=1//0
Rsa1.0_00052.1_g00025.1	14.0129	51.2007	-1.8694	4.73335	52.1306	-3.4612	3.77279	119.758	-4.9884	9.92451	122.571	-3.6265	sp|P49678|IAA2_ARATH Auxin-responsive protein IAA2 OS=Arabidopsis thaliana GN=IAA2 PE=1 SV=3//2.31275e-94
Rsa1.0_00053.1_g00036.1	10.2973	33.4511	-1.6998	10.0347	34.0587	-1.763	1.84448	133.082	-6.173	2.99446	136.208	-5.5074	sp|Q93VV5|PTR16_ARATH Protein NRT1/ PTR FAMILY 4.3 OS=Arabidopsis thaliana GN=NPF4.3 PE=2 SV=1//0
Rsa1.0_00055.1_g00041.1	6.90028	65.3852	-3.2442	9.1827	66.5727	-2.8579	1.84448	195.997	-6.7315	0	200.601	-8.0252	-//-
Rsa1.0_00057.1_g00017.1	13.4821	198.886	-3.8828	8.0467	202.499	-4.6534	5.36575	30.9054	-2.526	1.96779	31.6313	-4.0067	sp|Q9FG87|KCS19_ARATH 3-ketoacyl-CoA synthase 19 OS=Arabidopsis thaliana GN=KCS19 PE=2 SV=1//0
Rsa1.0_00059.1_g00029.1	170.49	16.6118	3.3594	280.688	16.9135	4.0527	159.715	51.325	1.6378	313.563	52.5306	2.5775	sp|Q9SQI2|GIGAN_ARATH Protein GIGANTEA OS=Arabidopsis thaliana GN=GI PE=1 SV=2//0
Rsa1.0_00063.1_g00017.1	30.7859	183.64	-2.5765	36.2575	186.975	-2.3665	10.7315	116.92	-3.4456	8.29894	119.667	-3.8499	sp|Q9C9D0|SOT16_ARATH Cytosolic sulfotransferase 16 OS=Arabidopsis thaliana GN=SOT16 PE=1 SV=1//0
Rsa1.0_00063.1_g00022.1	0	18.7357	-7.4634	0	19.0759	-5.2537	0	12.7721	-4.6749	0	13.0721	-4.7084	-//-
Rsa1.0_00064.1_g00032.1	4.88328	25.4866	-2.3838	5.77469	25.9495	-2.1679	7.04254	98.235	-3.8021	4.44892	100.542	-4.4982	sp|Q2RWE1|RF1_RHORT Peptide chain release factor 1 OS=Rhodospirillum rubrum (strain ATCC 11170 / ATH 1.1.1 / DSM 467 / LMG 4362 / NCIB 8255 / S1) GN=prfA PE=3 SV=1//1.5584e-89
Rsa1.0_00064.1_g00042.1	12.102	38.685	-1.6765	10.0347	39.3876	-1.9727	2.09599	50.7731	-4.5984	1.62557	51.9658	-4.9985	sp|Q9LDE1|MY108_ARATH Transcription factor MYB108 OS=Arabidopsis thaliana GN=MYB108 PE=1 SV=1//5.59261e-65
Rsa1.0_00065.1_g00017.1	47.7712	391.325	-3.0342	16.1881	398.432	-4.6213	42.1714	550.857	-3.7073	34.7358	563.796	-4.0207	sp|Q949U1|C79F1_ARATH Dihomomethionine N-hydroxylase OS=Arabidopsis thaliana GN=CYP79F1 PE=1 SV=1//0
Rsa1.0_00065.1_g00048.1	47.9835	98.7605	-1.0414	30.3881	100.554	-1.7264	60.7838	179.204	-1.5598	89.7483	183.413	-1.0311	sp|Q9S9N9|CCR1_ARATH Cinnamoyl-CoA reductase 1 OS=Arabidopsis thaliana GN=CCR1 PE=1 SV=1//0
Rsa1.0_00065.1_g00062.1	4.45864	81.3901	-4.1902	5.77469	82.8684	-3.843	0	115.58	-7.429	1.62557	118.295	-6.1853	sp|Q9M9E1|AB40G_ARATH ABC transporter G family member 40 OS=Arabidopsis thaliana GN=ABCG40 PE=1 SV=1//0
Rsa1.0_00067.1_g00056.1	644.168	5173.62	-3.0057	409.814	5267.59	-3.6841	1033.91	2910.15	-1.493	81.535	2978.51	-5.191	-//-
Rsa1.0_00067.1_g00066.1	0	65.3852	-7.2666	0	66.5727	-7.0569	0	44.8601	-9.0636	0	45.9139	-9.0678	sp|Q8W013|COMT1_CATRO Caffeic acid 3-O-methyltransferase OS=Catharanthus roseus GN=COMT1 PE=2 SV=1//2.0711e-81
Rsa1.0_00067.1_g00067.1	3.60938	253.652	-6.135	3.40801	258.259	-6.2437	0	45.8062	-6.0937	0	46.8822	-6.098	sp|Q9FK25|OMT1_ARATH Flavone 3&apos;-O-methyltransferase 1 OS=Arabidopsis thaliana GN=OMT1 PE=1 SV=1//1.27764e-100
Rsa1.0_00067.1_g00069.1	4.35248	138.962	-4.9967	0	141.486	-9.5455	0	75.6078	-7.2317	0	77.3838	-9.8209	sp|Q9XGW0|COMT1_OCIBA Caffeic acid 3-O-methyltransferase 1 OS=Ocimum basilicum GN=COMT1 PE=2 SV=1//1.02905e-99
Rsa1.0_00067.1_g00070.1	2.12316	31.6307	-3.897	0	32.2051	-8.4102	0	31.7726	-6.5659	0	32.519	-7.5702	sp|Q43609|COMT1_PRUDU Caffeic acid 3-O-methyltransferase OS=Prunus dulcis GN=COMT1 PE=2 SV=1//2.3619e-97
Rsa1.0_00068.1_g00027.1	2.22932	125.233	-5.8119	0	127.508	-7.9944	0	61.8108	-9.526	1.88223	63.2627	-5.0708	sp|Q941R6|MLP31_ARATH MLP-like protein 31 OS=Arabidopsis thaliana GN=MLP31 PE=2 SV=2//6.66039e-58
Rsa1.0_00070.1_g00022.1	7.96186	41.5674	-2.3843	2.08267	42.3223	-4.3449	4.44351	29.7228	-2.7418	1.45445	30.421	-4.3865	sp|Q9STX0|WRKY7_ARATH Probable WRKY transcription factor 7 OS=Arabidopsis thaliana GN=WRKY7 PE=2 SV=1//1.68684e-156
Rsa1.0_00071.1_g00032.1	71.126	182.35	-1.3583	37.5828	185.662	-2.3045	34.8773	77.4211	-1.1504	18.9079	79.2397	-2.0672	-//-
Rsa1.0_00072.1_g00028.1	9.55423	61.6684	-2.6903	17.7027	62.7884	-1.8265	38.9017	8.90895	2.1265	57.237	9.11822	2.6501	sp|Q8W3M4|Y4744_ARATH Uncharacterized protein At4g06744 OS=Arabidopsis thaliana GN=At4g06744 PE=2 SV=1//7.65363e-95
Rsa1.0_00074.1_g00001.1	3.39706	41.3398	-3.6052	10.224	42.0907	-2.0415	10.8153	49.354	-2.1901	4.44892	50.5133	-3.5051	sp|P0C5E2|Y1839_ARATH Probable serine/threonine-protein kinase At1g18390 OS=Arabidopsis thaliana GN=At1g18390 PE=2 SV=2//1.50238e-09
Rsa1.0_00077.1_g00004.1	7.64339	52.8695	-2.7902	14.7681	53.8297	-1.8659	8.2163	48.0926	-2.5493	17.1968	49.2222	-1.5172	sp|O23461|ARAK_ARATH L-arabinokinase OS=Arabidopsis thaliana GN=ARA1 PE=1 SV=1//0
Rsa1.0_00077.1_g00005.1	86.5189	12.7433	2.7633	51.8775	12.9747	1.9994	91.8046	6.0707	3.9186	57.8359	6.2133	3.2185	-//-
Rsa1.0_00079.1_g00033.1	0	14.7913	-6.1224	0	15.06	-4.9126	0	10.6434	-4.4119	0	10.8934	-6.9924	-//-
Rsa1.0_00080.1_g00028.1	6.47565	126.371	-4.2865	4.16535	128.666	-4.9491	4.94655	42.1795	-3.092	5.21892	43.1703	-3.0482	sp|Q9C7C4|EML1_ARATH Protein EMSY-LIKE 1 OS=Arabidopsis thaliana GN=EML1 PE=1 SV=1//1.94822e-114
Rsa1.0_00081.1_g00012.1	96.9224	19.7976	2.2915	214.989	20.1572	3.4149	368.644	20.8138	4.1466	304.066	21.3027	3.8353	sp|Q94B38|GPT2_ARATH Glucose-6-phosphate/phosphate translocator 2, chloroplastic OS=Arabidopsis thaliana GN=GPT2 PE=2 SV=2//0
Rsa1.0_00082.1_g00037.1	126.753	539.997	-2.0909	175.134	549.804	-1.6505	80.8215	20.9715	1.9463	168.546	21.4641	2.9731	-//-
Rsa1.0_00084.1_g00013.1	223.038	55.5243	2.0061	234.112	56.5328	2.05	430.433	105.804	2.0244	825.274	108.289	2.93	sp|Q9XIM7|CRPM1_ARATH Cold-regulated 413 plasma membrane protein 1 OS=Arabidopsis thaliana GN=COR413PM1 PE=2 SV=1//3.35599e-97
Rsa1.0_00085.1_g00005.1	30.0428	83.5899	-1.4763	23.7614	85.1081	-1.8407	3.94047	160.519	-5.3482	3.59336	164.289	-5.5148	-//-
Rsa1.0_00087.1_g00043.1	77.6016	16.8393	2.2043	48.8482	17.1452	1.5105	178.411	12.3779	3.8494	128.077	12.6687	3.3377	sp|Q56XP4|NHX2_ARATH Sodium/hydrogen exchanger 2 OS=Arabidopsis thaliana GN=NHX2 PE=2 SV=2//0
Rsa1.0_00087.1_g00086.1	21.5501	0	4.6908	33.4175	0	5.2978	35.7996	9.93387	1.8495	38.0725	10.1672	1.9048	sp|Q93VK0|PPCK2_ARATH Phosphoenolpyruvate carboxylase kinase 2 OS=Arabidopsis thaliana GN=PPCK2 PE=1 SV=2//3.19442e-166
Rsa1.0_00087.1_g00087.1	107.538	28.5965	1.9109	68.4443	29.1159	1.2331	195.514	29.7228	2.7176	113.875	30.421	1.9043	sp|Q9FPH3|THA2_ARATH Probable low-specificity L-threonine aldolase 2 OS=Arabidopsis thaliana GN=THA2 PE=1 SV=1//0
Rsa1.0_00087.1_g00088.1	226.542	9.02649	4.6495	176.743	9.19044	4.2654	215.72	5.12462	5.3956	178.641	5.24499	5.09	sp|Q9M836|LSH2_ARATH Protein LIGHT-DEPENDENT SHORT HYPOCOTYLS 2 OS=Arabidopsis thaliana GN=LSH2 PE=1 SV=1//4.36639e-90
Rsa1.0_00087.1_g00109.1	739.71	343.386	1.1071	883.527	349.623	1.3375	625.696	184.644	1.7607	882.511	188.981	2.2234	sp|P04796|G3PC_SINAL Glyceraldehyde-3-phosphate dehydrogenase, cytosolic OS=Sinapis alba GN=GAPC PE=2 SV=2//0
Rsa1.0_00088.1_g00033.1	7.53723	36.5611	-2.2782	3.69201	37.2251	-3.3338	1.2576	29.1709	-4.5358	1.45445	29.8561	-4.3595	sp|Q9SAH9|CCR2_ARATH Cinnamoyl-CoA reductase 2 OS=Arabidopsis thaliana GN=CCR2 PE=1 SV=1//3.91961e-29
Rsa1.0_00089.1_g00034.1	192.677	87.9135	1.132	231.65	89.5102	1.3718	546.552	88.853	2.6209	280.367	90.9401	1.6243	sp|Q9FXD8|PLY5_ARATH Probable pectate lyase 5 OS=Arabidopsis thaliana GN=At1g67750 PE=2 SV=2//0
Rsa1.0_00089.1_g00052.1	0	319.341	-9.9697	0	325.141	-9.3449	0	20.2619	-7.9169	0	20.7379	-7.9212	sp|P38418|LOX2_ARATH Lipoxygenase 2, chloroplastic OS=Arabidopsis thaliana GN=LOX2 PE=1 SV=1//0
Rsa1.0_00091.1_g00002.1	1.16774	19.1908	-4.0386	1.60934	19.5393	-3.6018	0	16.9507	-5.3376	0	17.3488	-7.6638	sp|O23081|CRK41_ARATH Cysteine-rich receptor-like protein kinase 41 OS=Arabidopsis thaliana GN=CRK41 PE=3 SV=2//0
Rsa1.0_00091.1_g00025.1	38.6416	304.549	-2.9785	10.508	310.081	-4.8831	36.5541	112.82	-1.6259	35.7624	115.471	-1.691	sp|Q9FH76|ABAH3_ARATH Abscisic acid 8&apos;-hydroxylase 3 OS=Arabidopsis thaliana GN=CYP707A3 PE=1 SV=1//0
Rsa1.0_00092.1_g00054.1	37.6861	97.7744	-1.3754	15.9041	99.5502	-2.646	13.8336	135.605	-3.2932	10.8656	138.791	-3.6751	sp|Q9SV15|WRK11_ARATH Probable WRKY transcription factor 11 OS=Arabidopsis thaliana GN=WRKY11 PE=2 SV=2//6.22849e-157
Rsa1.0_00092.1_g00080.1	33.3337	78.887	-1.2428	23.5721	80.3198	-1.7687	32.949	78.1307	-1.2457	36.3613	79.966	-1.137	-//-
Rsa1.0_00092.1_g00082.1	18.8962	58.8618	-1.6392	12.496	59.9309	-2.2618	15.2588	129.298	-3.083	9.32561	132.335	-3.8269	sp|Q8VYT3|Y4052_ARATH Probable LRR receptor-like serine/threonine-protein kinase At4g30520 OS=Arabidopsis thaliana GN=At4g30520 PE=2 SV=1//0
Rsa1.0_00093.1_g00014.1	6.05101	57.2689	-3.2425	3.02934	58.3091	-4.2666	4.94655	21.5234	-2.1214	1.79668	22.029	-3.616	sp|Q93Z66|KPRS3_ARATH Ribose-phosphate pyrophosphokinase 3, chloroplastic OS=Arabidopsis thaliana GN=PRS3 PE=2 SV=1//0
Rsa1.0_00094.1_g00024.1	263.166	43.6913	2.5906	336.825	44.4848	2.9206	202.222	86.882	1.2188	557.74	88.9228	2.649	sp|Q8LPQ8|MSSP2_ARATH Monosaccharide-sensing protein 2 OS=Arabidopsis thaliana GN=MSSP2 PE=1 SV=2//0
Rsa1.0_00096.1_g00028.1	12.5267	57.4965	-2.1985	3.02934	58.5408	-4.2724	2.76671	69.9313	-4.6597	0	71.574	-7.3864	sp|Q9M8L3|VQ11_ARATH VQ motif-containing protein 11 OS=Arabidopsis thaliana GN=VQ11 PE=1 SV=1//9.73725e-76
Rsa1.0_00098.1_g00014.1	43.9495	103.008	-1.2288	9.7507	104.879	-3.4271	7.96478	50.6154	-2.6679	2.99446	51.8044	-4.1127	-//-
Rsa1.0_00098.1_g00031.1	72.8245	158.836	-1.125	44.3988	161.721	-1.8649	54.5797	128.352	-1.2337	32.6824	131.367	-2.007	sp|Q9FLF4|PUB27_ARATH U-box domain-containing protein 27 OS=Arabidopsis thaliana GN=PUB27 PE=2 SV=1//0
Rsa1.0_00099.1_g00005.1	5.62638	33.6787	-2.5816	8.0467	34.2904	-2.0913	11.486	36.5819	-1.6712	13.3468	37.4412	-1.4881	sp|Q9LVG2|TOE2_ARATH AP2-like ethylene-responsive transcription factor TOE2 OS=Arabidopsis thaliana GN=TOE2 PE=1 SV=1//0
Rsa1.0_00099.1_g00014.1	12.9513	61.2133	-2.2407	15.5254	62.3251	-2.0052	15.0912	45.5697	-1.5944	12.8334	46.6401	-1.8617	sp|Q84TE9|DOF53_ARATH Dof zinc finger protein DOF5.3 OS=Arabidopsis thaliana GN=DOF5.3 PE=2 SV=1//5.99822e-125
Rsa1.0_00102.1_g00014.1	61.8902	21.5422	1.5225	142.285	21.9335	2.6976	158.625	25.2289	2.6525	176.246	25.8215	2.7709	-//-
Rsa1.0_00103.1_g00014.1	8.38649	116.358	-3.7944	0	118.472	-7.7044	1.42528	67.5661	-5.567	0	69.1532	-7.1117	sp|Q39176|ERLI1_ARATH Lipid transfer protein EARLI 1 OS=Arabidopsis thaliana GN=EARLI1 PE=1 SV=1//2.63602e-08
Rsa1.0_00104.1_g00024.1	17.0915	193.197	-3.4987	6.43736	196.706	-4.9334	7.88094	102.65	-3.7032	3.33669	105.061	-4.9767	sp|Q9C9D0|SOT16_ARATH Cytosolic sulfotransferase 16 OS=Arabidopsis thaliana GN=SOT16 PE=1 SV=1//0
Rsa1.0_00104.1_g00042.1	39.4908	139.645	-1.8222	27.5481	142.181	-2.3677	3.60511	37.0549	-3.3615	1.45445	37.9253	-4.7046	sp|C0LGJ1|Y1743_ARATH Probable LRR receptor-like serine/threonine-protein kinase At1g74360 OS=Arabidopsis thaliana GN=At1g74360 PE=2 SV=1//0
Rsa1.0_00107.1_g00056.1	24.7349	85.7138	-1.793	38.0561	87.2705	-1.1974	35.5481	133.004	-1.9036	41.3236	136.128	-1.7199	-//-
Rsa1.0_00107.1_g00061.1	44.7987	100.884	-1.1712	19.1227	102.717	-2.4253	11.2345	62.9934	-2.4873	9.83895	64.4731	-2.7121	-//-
Rsa1.0_00108.1_g00031.1	15.9237	114.841	-2.8504	1.04134	116.927	-6.811	11.8214	266.165	-4.4928	0	272.417	-8.3147	sp|A6P6V9|CBDAS_CANSA Cannabidiolic acid synthase OS=Cannabis sativa GN=CBDAS PE=1 SV=1//7.13806e-144
Rsa1.0_00111.1_g00067.1	0	654.535	-9.7827	12.496	666.422	-5.7369	15.0073	80.4171	-2.4218	6.58782	82.306	-3.6431	sp|P13851|CB21_SINAL Chlorophyll a-b binding protein 1, chloroplastic OS=Sinapis alba GN=CAB1 PE=3 SV=1//0
Rsa1.0_00112.1_g00025.1	2.65395	37.2438	-3.8108	0	37.9202	-5.8385	0	28.3825	-6.0812	0	29.0492	-7.4074	sp|Q84MB3|ACCH1_ARATH 1-aminocyclopropane-1-carboxylate oxidase homolog 1 OS=Arabidopsis thaliana GN=At1g06620 PE=2 SV=1//0
Rsa1.0_00113.1_g00003.1	20.7008	1.06194	4.2849	28.2108	1.08123	4.7055	88.7863	11.5895	2.9375	63.6537	11.8618	2.4239	-//-
Rsa1.0_00114.1_g00017.1	15.4991	43.0844	-1.475	7.95203	43.867	-2.4637	20.7084	68.5122	-1.7261	6.58782	70.1215	-3.412	-//-
Rsa1.0_00115.1_g00027.1	61.2533	426.597	-2.8	4.44935	434.345	-6.6091	7.62942	132.215	-4.1152	3.67891	135.321	-5.201	sp|Q8GXN2|PTR47_ARATH Protein NRT1/ PTR FAMILY 7.2 OS=Arabidopsis thaliana GN=NPF7.2 PE=2 SV=2//0
Rsa1.0_00116.1_g00043.1	123.037	19.4942	2.658	68.2549	19.8483	1.7819	126.514	17.266	2.8733	85.4705	17.6716	2.274	-//-
Rsa1.0_00119.1_g00063.1	61.1471	2.80656	4.4454	131.019	2.85753	5.5189	87.1095	31.6149	1.4622	121.661	32.3576	1.9107	sp|Q9M0M2|AB9B_ARATH ABC transporter B family member 9 OS=Arabidopsis thaliana GN=ABCB9 PE=3 SV=2//3.03885e-27
Rsa1.0_00120.1_g00036.1	112.634	419.542	-1.8972	131.776	427.162	-1.6967	64.5566	563.866	-3.1267	31.998	577.111	-4.1728	sp|Q84JT6|MSRB9_ARATH Peptide methionine sulfoxide reductase B9 OS=Arabidopsis thaliana GN=MSRB9 PE=2 SV=1//9.04426e-74
Rsa1.0_00122.1_g00018.1	1.2739	32.3892	-4.6682	1.23067	32.9774	-4.744	0	25.7808	-4.805	0	26.3863	-4.9468	sp|Q9SJA7|SOX_ARATH Probable sarcosine oxidase OS=Arabidopsis thaliana GN=At2g24580 PE=2 SV=1//0
Rsa1.0_00123.1_g00008.1	53.716	117.572	-1.1301	34.5535	119.707	-1.7926	56.5919	201.595	-1.8328	18.8223	206.33	-3.4544	sp|Q9FHK7|Y5516_ARATH Probable leucine-rich repeat receptor-like protein kinase At5g05160 OS=Arabidopsis thaliana GN=At5g05160 PE=2 SV=1//0
Rsa1.0_00123.1_g00025.1	74.9477	159.974	-1.0939	62.8589	162.879	-1.3736	38.0633	86.8031	-1.1893	24.7257	88.8421	-1.8452	sp|P98204|ALA1_ARATH Phospholipid-transporting ATPase 1 OS=Arabidopsis thaliana GN=ALA1 PE=2 SV=1//0
Rsa1.0_00124.1_g00033.1	218.261	104.146	1.0674	270.748	106.038	1.3524	198.616	65.5951	1.5983	210.554	67.1359	1.649	sp|O64481|SBT25_ARATH Subtilisin-like protease SBT2.5 OS=Arabidopsis thaliana GN=SBT2.5 PE=2 SV=1//0
Rsa1.0_00124.1_g00045.1	10.722	517.544	-5.593	0	526.944	-10.858	4.69503	74.504	-3.9881	0	76.2541	-7.4778	sp|Q96522|PER45_ARATH Peroxidase 45 OS=Arabidopsis thaliana GN=PER45 PE=1 SV=1//0
Rsa1.0_00128.1_g00037.1	13.1636	68.04	-2.3698	18.4601	69.2758	-1.9079	13.8336	96.4216	-2.8012	10.6945	98.6865	-3.206	-//-
Rsa1.0_00128.1_g00040.1	128.77	49.4561	1.3806	257.4	50.3543	2.3538	217.648	75.4501	1.5284	399.889	77.2224	2.3725	sp|Q9SZN7|HIP26_ARATH Heavy metal-associated isoprenylated plant protein 26 OS=Arabidopsis thaliana GN=HIPP26 PE=1 SV=1//3.55888e-104
Rsa1.0_00128.1_g00053.1	95.1177	841.436	-3.1451	57.7469	856.719	-3.891	18.4448	1149.41	-5.9615	9.49673	1176.41	-6.9527	sp|Q9T0I5|PRP4_ARATH Proline-rich protein 4 OS=Arabidopsis thaliana GN=PRP4 PE=2 SV=1//2.97605e-66
Rsa1.0_00130.1_g00010.1	388.857	166.8	1.2211	449.668	169.83	1.4048	578.411	142.937	2.0167	514.449	146.295	1.8141	sp|Q9SU13|FLA2_ARATH Fasciclin-like arabinogalactan protein 2 OS=Arabidopsis thaliana GN=FLA2 PE=1 SV=1//0
Rsa1.0_00133.1_g00010.1	56.4761	1.2895	5.4528	35.3108	1.31292	4.7493	83.0014	0	6.455	23.8702	0	4.6236	sp|Q9SK91|BH094_ARATH Transcription factor bHLH94 OS=Arabidopsis thaliana GN=BHLH94 PE=2 SV=2//1.00663e-135
Rsa1.0_00138.1_g00010.1	3.60938	180.909	-5.6474	0	184.195	-8.1187	1.50912	86.5666	-5.842	0	88.6	-7.4692	sp|P13046|PRR1_TOBAC Pathogenesis-related protein R major form OS=Nicotiana tabacum PE=1 SV=1//3.48249e-94
Rsa1.0_00138.1_g00020.1	2.97243	24.5763	-3.0476	1.70401	25.0227	-3.8762	0	14.1124	-4.0732	1.3689	14.4439	-3.3994	sp|O65483|CRK24_ARATH Cysteine-rich receptor-like protein kinase 24 OS=Arabidopsis thaliana GN=CRK24 PE=3 SV=2//0
Rsa1.0_00139.1_g00017.1	50.0005	5.23385	3.256	42.1268	5.32891	2.9828	117.208	9.69735	3.5953	91.6306	9.92514	3.2067	sp|Q9C7T4|BH096_ARATH Transcription factor bHLH96 OS=Arabidopsis thaliana GN=BHLH96 PE=2 SV=1//1.19229e-151
Rsa1.0_00141.1_g00018.1	51.9113	138.811	-1.419	7.28936	141.332	-4.2772	21.966	56.5285	-1.3637	5.13337	57.8563	-3.4945	sp|Q9SSL9|PEPR1_ARATH Leucine-rich repeat receptor-like protein kinase PEPR1 OS=Arabidopsis thaliana GN=PEPR1 PE=1 SV=1//0
Rsa1.0_00143.1_g00007.1	70.9136	18.8115	1.9144	75.8283	19.1532	1.9852	52.4837	203.093	-1.9522	72.3805	207.863	-1.522	-//-
Rsa1.0_00145.1_g00004.1	21.9747	130.164	-2.5664	20.5427	132.528	-2.6896	33.7036	229.425	-2.767	13.8601	234.814	-4.0825	sp|Q9LE73|NUDT4_ARATH Nudix hydrolase 4 OS=Arabidopsis thaliana GN=NUDT4 PE=1 SV=1//2.51857e-125
Rsa1.0_00145.1_g00008.1	11.9959	51.2007	-2.0936	11.2654	52.1306	-2.2102	18.6963	83.6495	-2.1616	17.6246	85.6144	-2.2803	-//-
Rsa1.0_00145.1_g00012.1	2.65395	138.507	-5.7057	0	141.023	-7.9558	0	49.5117	-6.3986	0	50.6747	-9.2102	sp|O49782|MYB51_ARATH Transcription factor MYB51 OS=Arabidopsis thaliana GN=MYB51 PE=1 SV=2//4.16932e-142
Rsa1.0_00148.1_g00010.1	96.2854	197.217	-1.0344	65.1309	200.799	-1.6243	102.033	722.886	-2.8247	104.721	739.867	-2.8207	sp|Q06327|LOX1_ARATH Linoleate 9S-lipoxygenase 1 OS=Arabidopsis thaliana GN=LOX1 PE=1 SV=1//0
Rsa1.0_00149.1_g00031.1	0	35.4991	-6.1497	0	36.1439	-6.1757	0	11.9837	-4.8373	0	12.2652	-4.6165	sp|Q9C8K2|AB12G_ARATH ABC transporter G family member 12 OS=Arabidopsis thaliana GN=ABCG12 PE=1 SV=1//2.03211e-42
Rsa1.0_00151.1_g00017.1	8.59881	52.8695	-2.6202	10.9814	53.8297	-2.2933	4.44351	41.5488	-3.225	11.379	42.5248	-1.9019	sp|Q8RWC9|CIPK1_ARATH CBL-interacting serine/threonine-protein kinase 1 OS=Arabidopsis thaliana GN=CIPK1 PE=1 SV=2//0
Rsa1.0_00157.1_g00007.1	0	32.7684	-5.4626	6.43736	33.3636	-2.3737	7.12638	35.6358	-2.3221	10.609	36.4729	-1.7815	sp|O04036|ERD6_ARATH Sugar transporter ERD6 OS=Arabidopsis thaliana GN=ERD6 PE=1 SV=3//0
Rsa1.0_00161.1_g00024.1	4.77712	41.4915	-3.1186	3.69201	42.2451	-3.5163	3.68895	142.937	-5.276	0	146.295	-9.1548	sp|P13917|7SB1_SOYBN Basic 7S globulin OS=Glycine max GN=BG PE=1 SV=2//5.91047e-81
Rsa1.0_00162.1_g00002.1	396.182	72.3636	2.4528	802.871	73.6779	3.4459	553.762	210.504	1.3954	571.344	215.448	1.407	sp|Q39182|DEF02_ARATH Defensin-like protein 2 OS=Arabidopsis thaliana GN=PDF2.2 PE=2 SV=1//1.1603e-28
Rsa1.0_00164.1_g00006.1	2.97243	129.405	-5.4441	5.86936	131.755	-4.4885	0	13.4028	-4.7357	1.79668	13.7177	-2.9326	sp|Q9LZX1|LOR15_ARATH Protein LURP-one-related 15 OS=Arabidopsis thaliana GN=At5g01750 PE=1 SV=1//1.35278e-124
Rsa1.0_00166.1_g00009.1	15.2868	44.4498	-1.5399	8.23603	45.2571	-2.4581	16.5164	52.1134	-1.6578	5.30448	53.3375	-3.3299	sp|Q9FKG1|EF104_ARATH Ethylene-responsive transcription factor ERF104 OS=Arabidopsis thaliana GN=ERF104 PE=1 SV=1//8.42432e-82
Rsa1.0_00167.1_g00009.1	91.0837	312.438	-1.7783	61.7229	318.113	-2.3657	21.1276	154.212	-2.8677	30.458	157.834	-2.3735	sp|Q8LAH7|OPR1_ARATH 12-oxophytodienoate reductase 1 OS=Arabidopsis thaliana GN=OPR1 PE=1 SV=2//0
Rsa1.0_00168.1_g00003.1	5.52022	88.672	-4.0057	3.31335	90.2825	-4.7681	1.2576	150.664	-6.9045	3.16558	154.203	-5.6062	sp|Q9FE06|EXOL2_ARATH Protein EXORDIUM-like 2 OS=Arabidopsis thaliana GN=EXL2 PE=2 SV=1//3.4439e-164
Rsa1.0_00168.1_g00013.1	57.75	198.886	-1.784	45.9135	202.499	-2.1409	72.2699	153.817	-1.0898	28.2335	157.43	-2.4792	sp|Q9LXC9|IPYR6_ARATH Soluble inorganic pyrophosphatase 6, chloroplastic OS=Arabidopsis thaliana GN=PPA6 PE=1 SV=1//0
Rsa1.0_00172.1_g00016.1	9.1296	40.1262	-2.1359	7.7627	40.855	-2.3959	4.52735	89.4837	-4.3049	0	91.5856	-7.517	sp|Q9C519|WRKY6_ARATH WRKY transcription factor 6 OS=Arabidopsis thaliana GN=WRKY6 PE=1 SV=1//0
Rsa1.0_00175.1_g00005.1	79.9371	13.3501	2.582	78.195	13.5926	2.5243	87.2772	11.9837	2.8645	58.4348	12.2652	2.2523	-//-
Rsa1.0_00175.1_g00017.1	55.6269	23.3627	1.2516	59.2616	23.787	1.3169	95.4097	10.1704	3.2298	100.101	10.4093	3.2655	sp|P43298|TMK1_ARATH Receptor protein kinase TMK1 OS=Arabidopsis thaliana GN=TMK1 PE=1 SV=1//0
Rsa1.0_00180.1_g00018.1	30.4674	6.14408	2.31	48.2802	6.25567	2.9482	50.6392	8.27823	2.6129	36.0191	8.47268	2.0879	sp|Q9LZS0|PTL_ARATH Trihelix transcription factor PTL OS=Arabidopsis thaliana GN=PTL PE=2 SV=1//0
Rsa1.0_00180.1_g00019.1	3.82169	30.417	-2.9926	2.17734	30.9695	-3.8302	2.09599	50.2212	-4.5826	1.28334	51.4009	-5.3238	sp|Q9LZR8|Y5370_ARATH PAN domain-containing protein At5g03700 OS=Arabidopsis thaliana GN=At5g03700 PE=1 SV=1//0
Rsa1.0_00182.1_g00027.1	0	156.864	-10.529	0	159.713	-8.7203	0	51.6404	-9.2666	0	52.8534	-6.7239	sp|Q08298|RD22_ARATH Dehydration-responsive protein RD22 OS=Arabidopsis thaliana GN=RD22 PE=2 SV=1//0
Rsa1.0_00187.1_g00030.1	2.017	22.7559	-3.496	2.46134	23.1692	-3.2347	4.35967	43.6775	-3.3246	0	44.7035	-5.5699	sp|Q9M129|WTR30_ARATH WAT1-related protein At4g01450 OS=Arabidopsis thaliana GN=At4g01450 PE=2 SV=1//2.14907e-157
Rsa1.0_00188.1_g00020.1	4.77712	68.4193	-3.8402	0	69.662	-6.9383	8.6355	64.2548	-2.8955	3.08002	65.7641	-4.4163	-//-
Rsa1.0_00188.1_g00024.1	42.1448	250.997	-2.5742	23.7614	255.556	-3.4269	34.2066	152.398	-2.1555	18.9079	155.978	-3.0443	-//-
Rsa1.0_00191.1_g00029.1	55.4146	10.847	2.353	96.2764	11.044	3.1239	60.6162	17.5814	1.7857	55.8681	17.9944	1.6345	-//-
Rsa1.0_00192.1_g00039.1	49.0451	210.795	-2.1037	44.3042	214.624	-2.2763	19.5347	135.684	-2.7961	13.4323	138.871	-3.37	sp|Q9SJ52|YLS9_ARATH Protein YLS9 OS=Arabidopsis thaliana GN=YLS9 PE=2 SV=1//1.42487e-48
Rsa1.0_00194.1_g00001.1	17.6223	62.8062	-1.8335	5.77469	63.9469	-3.4691	6.62334	27.9883	-2.0792	2.56668	28.6457	-3.4803	sp|Q96324|GSTFB_ARATH Glutathione S-transferase F11 OS=Arabidopsis thaliana GN=GSTF11 PE=2 SV=1//2.45299e-109
Rsa1.0_00197.1_g00006.1	0	17.5979	-5.0511	1.42001	17.9175	-3.6574	1.76064	16.6353	-3.2401	2.1389	17.0261	-2.9928	sp|Q9M2K6|PDCB5_ARATH PLASMODESMATA CALLOSE-BINDING PROTEIN 5 OS=Arabidopsis thaliana GN=PDCB5 PE=1 SV=2//1.95126e-21
Rsa1.0_00198.1_g00017.1	45.7542	394.663	-3.1086	10.6974	401.831	-5.2313	15.0912	59.9186	-1.9893	3.33669	61.3261	-4.2	sp|Q38910|XTH23_ARATH Probable xyloglucan endotransglucosylase/hydrolase protein 23 OS=Arabidopsis thaliana GN=XTH23 PE=2 SV=1//0
Rsa1.0_00201.1_g00033.1	13.5882	94.5885	-2.7993	22.2468	96.3065	-2.114	1.17376	29.4863	-4.6508	4.19225	30.1789	-2.8477	sp|Q9SKD7|CNGC3_ARATH Probable cyclic nucleotide-gated ion channel 3 OS=Arabidopsis thaliana GN=CNGC3 PE=2 SV=2//0
Rsa1.0_00203.1_g00023.1	30.7859	92.9198	-1.5937	15.4307	94.6074	-2.6161	25.5711	272.787	-3.4152	6.67338	279.195	-5.3867	sp|Q9LSB4|NAI2_ARATH TSA1-like protein OS=Arabidopsis thaliana GN=NAI2 PE=1 SV=1//0
Rsa1.0_00204.1_g00007.1	0	12.5916	-4.5682	0	12.8203	-4.6804	0	170.61	-8.4146	0	174.618	-8.4481	sp|Q9SVG4|RETOL_ARATH Reticuline oxidase-like protein OS=Arabidopsis thaliana GN=At4g20830 PE=1 SV=2//2.76373e-138
Rsa1.0_00210.1_g00004.1	0	12.5157	-4.2964	0	12.743	-4.6716	0	33.3494	-5.6358	0	34.1328	-6.0551	sp|Q4KSH9|BARS_ARATH Alpha-barbatene synthase OS=Arabidopsis thaliana GN=BS PE=1 SV=2//0
Rsa1.0_00211.1_g00002.1	1.48621	24.1212	-4.0206	2.17734	24.5593	-3.4956	0	16.5565	-6.6255	0	16.9454	-7.6298	sp|Q9SMR4|RAH1C_ARATH Ras-related protein RABH1c OS=Arabidopsis thaliana GN=RABH1C PE=1 SV=1//3.66621e-125
Rsa1.0_00211.1_g00021.1	86.3066	15.0947	2.5154	152.414	15.3689	3.3099	223.349	49.1175	2.185	1080.06	50.2712	4.4252	sp|P55231|GLGL3_ARATH Glucose-1-phosphate adenylyltransferase large subunit 3, chloroplastic OS=Arabidopsis thaliana GN=APL3 PE=2 SV=2//0
Rsa1.0_00212.1_g00003.1	2.44164	26.2451	-3.4261	3.69201	26.7218	-2.8555	2.68287	29.0921	-3.4388	1.71112	29.7754	-4.1211	sp|O23492|INT4_ARATH Inositol transporter 4 OS=Arabidopsis thaliana GN=INT4 PE=1 SV=1//0
Rsa1.0_00215.1_g00018.1	124.63	351.123	-1.4943	108.394	357.5	-1.7217	60.3646	151.925	-1.3316	25.3246	155.494	-2.6182	sp|Q96289|ZAT10_ARATH Zinc finger protein ZAT10 OS=Arabidopsis thaliana GN=ZAT10 PE=2 SV=1//1.58135e-66
Rsa1.0_00215.1_g00025.1	0	85.9413	-7.661	0	87.5022	-8.8522	0	16.0834	-5.0075	0	16.4612	-5.041	sp|Q9C7F7|LTPG1_ARATH Non-specific lipid transfer protein GPI-anchored 1 OS=Arabidopsis thaliana GN=LTPG1 PE=1 SV=1//2.45322e-70
Rsa1.0_00216.1_g00017.1	24.7349	136.611	-2.4655	22.4361	139.092	-2.6321	23.1398	489.677	-4.4034	3.33669	501.179	-7.2308	sp|Q9SVG4|RETOL_ARATH Reticuline oxidase-like protein OS=Arabidopsis thaliana GN=At4g20830 PE=1 SV=2//1.93583e-170
Rsa1.0_00219.1_g00007.1	7.1126	54.9933	-2.9508	2.93468	55.9922	-4.254	3.77279	21.0504	-2.4801	0	21.5448	-6.3913	sp|Q9MAM3|KCS1_ARATH 3-ketoacyl-CoA synthase 1 OS=Arabidopsis thaliana GN=KCS1 PE=2 SV=1//0
Rsa1.0_00220.1_g00003.1	94.0561	352.64	-1.9066	51.5935	359.045	-2.7989	38.4825	126.381	-1.7155	20.2768	129.35	-2.6734	-//-
Rsa1.0_00221.1_g00002.1	35.0322	106.194	-1.5999	47.5228	108.123	-1.186	38.2309	143.805	-1.9113	44.3181	147.183	-1.7316	sp|Q38846|ERS1_ARATH Ethylene response sensor 1 OS=Arabidopsis thaliana GN=ERS1 PE=1 SV=1//0
Rsa1.0_00230.1_g00008.1	58.1747	280.959	-2.2719	18.5547	286.062	-3.9465	24.1459	322.299	-3.7386	5.6467	329.87	-5.8683	sp|Q9SMU8|PER34_ARATH Peroxidase 34 OS=Arabidopsis thaliana GN=PER34 PE=1 SV=1//0
Rsa1.0_00230.1_g00021.1	0	26.3968	-4.958	1.42001	26.8762	-4.2424	0	53.9267	-6.5218	1.19779	55.1935	-5.5261	sp|Q93ZR6|WSD1_ARATH O-acyltransferase WSD1 OS=Arabidopsis thaliana GN=WSD1 PE=2 SV=1//2.74276e-113
Rsa1.0_00235.1_g00025.1	54.6715	153.071	-1.4853	58.1256	155.851	-1.4229	89.2894	23.3367	1.9359	77.1716	23.8849	1.692	sp|Q8W4K5|VAB_ARATH VAN3-binding protein OS=Arabidopsis thaliana GN=VAB PE=1 SV=1//3.54327e-08
Rsa1.0_00239.1_g00018.1	16.0299	66.8264	-2.0597	2.46134	68.0401	-4.7889	39.6562	186.3	-2.232	3.93558	190.676	-5.5984	sp|O04312|JAL32_ARATH Jacalin-related lectin 32 OS=Arabidopsis thaliana GN=JAL32 PE=2 SV=1//9.87166e-140
Rsa1.0_00241.1_g00015.1	11.3589	43.3878	-1.9335	9.94004	44.1759	-2.1519	10.48	43.7563	-2.0619	3.33669	44.7842	-3.7465	sp|Q9LW56|FAO3_ARATH Long-chain-alcohol oxidase FAO3 OS=Arabidopsis thaliana GN=FAO3 PE=1 SV=1//0
Rsa1.0_00243.1_g00001.1	2.44164	34.5131	-3.8212	11.1707	35.1399	-1.6534	0	13.2452	-4.7187	1.11223	13.5563	-3.6074	-//-
Rsa1.0_00243.1_g00012.1	7.74955	49.1527	-2.6651	0	50.0454	-5.7242	2.01215	151.689	-6.2362	0	155.252	-9.8255	sp|Q9LV60|CRR55_ARATH Cysteine-rich repeat secretory protein 55 OS=Arabidopsis thaliana GN=CRRSP55 PE=2 SV=1//1.59788e-142
Rsa1.0_00250.1_g00024.1	16.4545	110.063	-2.7418	6.72136	112.062	-4.0594	10.48	32.4822	-1.632	4.19225	33.2452	-2.9873	-//-
Rsa1.0_00251.1_g00007.1	21.1255	89.9615	-2.0903	16.2827	91.5954	-2.4919	12.9952	79.944	-2.621	12.7479	81.8219	-2.6822	sp|O23732|GSHB_BRAJU Glutathione synthetase, chloroplastic OS=Brassica juncea GN=GSH2 PE=2 SV=1//0
Rsa1.0_00253.1_g00034.1	48.1958	130.846	-1.4409	25.0868	133.223	-2.4088	23.1398	50.5366	-1.127	23.4424	51.7237	-1.1417	sp|Q9SRE6|CML38_ARATH Calcium-binding protein CML38 OS=Arabidopsis thaliana GN=CML38 PE=2 SV=1//2.44764e-88
Rsa1.0_00255.1_g00003.1	42.8879	161.642	-1.9142	24.1401	164.578	-2.7693	19.6185	167.378	-3.0928	18.4801	171.31	-3.2126	sp|Q9LI83|ALA10_ARATH Phospholipid-transporting ATPase 10 OS=Arabidopsis thaliana GN=ALA10 PE=3 SV=1//0
Rsa1.0_00256.1_g00007.1	0	32.3133	-5.9278	3.21868	32.9002	-3.3536	1.6768	29.4074	-4.1324	4.19225	30.0982	-2.8439	sp|O64812|SRK2J_ARATH Serine/threonine-protein kinase SRK2J OS=Arabidopsis thaliana GN=SRK2J PE=1 SV=1//0
Rsa1.0_00257.1_g00008.1	3.71554	27.3829	-2.8816	3.02934	27.8802	-3.2022	5.03039	56.9227	-3.5003	4.19225	58.2598	-3.7967	sp|Q9C7U1|PTR25_ARATH Protein NRT1/ PTR FAMILY 5.12 OS=Arabidopsis thaliana GN=NPF5.12 PE=2 SV=1//0
Rsa1.0_00262.1_g00015.1	5.62638	93.7542	-4.0586	2.27201	95.457	-5.3928	3.43743	31.0631	-3.1758	1.62557	31.7927	-4.2897	-//-
Rsa1.0_00266.1_g00012.1	852.238	243.336	1.8083	639.286	247.756	1.3675	1289.46	259.148	2.3149	1030.78	265.235	1.9584	sp|Q9FHM9|EXOL3_ARATH Protein EXORDIUM-like 3 OS=Arabidopsis thaliana GN=EXL3 PE=2 SV=1//0
Rsa1.0_00268.1_g00009.1	0	48.3183	-6.8302	0	49.1959	-6.6205	1.34144	65.9105	-5.6187	0	67.4587	-9.6229	sp|Q9FG67|MAM1_ARATH Methylthioalkylmalate synthase 1, chloroplastic OS=Arabidopsis thaliana GN=MAM1 PE=1 SV=1//1.72314e-62
Rsa1.0_00273.1_g00014.1	0	96.5607	-7.5934	0	98.3145	-9.0203	0	81.5208	-7.3404	0	83.4357	-9.9296	-//-
Rsa1.0_00273.1_g00021.1	93.4192	43.843	1.0914	110.287	44.6393	1.3049	81.9115	36.3454	1.1723	105.747	37.1991	1.5073	-//-
Rsa1.0_00274.1_g00002.1	166.774	0	8.7805	487.914	0	10.303	557.031	0	10.202	320.835	0	9.3722	-//-
Rsa1.0_00275.1_g00021.1	6.58181	117.344	-4.1561	2.46134	119.476	-5.6011	10.8153	100.916	-3.222	2.82335	103.286	-5.1931	sp|F4JPW1|BASS5_ARATH Probable sodium/metabolite cotransporter BASS5, chloroplastic OS=Arabidopsis thaliana GN=BASS5 PE=2 SV=1//0
Rsa1.0_00278.1_g00019.1	5.20175	47.1046	-3.1788	1.04134	47.9602	-5.5253	4.02431	49.7482	-3.6278	0	50.9168	-6.8951	sp|Q84TE6|NAC22_ARATH NAC domain-containing protein 21/22 OS=Arabidopsis thaliana GN=NAC021 PE=1 SV=2//0
Rsa1.0_00283.1_g00003.1	48.5143	13.8811	1.8053	210.066	14.1332	3.8937	222.008	12.6144	4.1375	193.613	12.9108	3.9065	sp|Q9FHH8|COL5_ARATH Zinc finger protein CONSTANS-LIKE 5 OS=Arabidopsis thaliana GN=COL5 PE=2 SV=2//1.4438e-07
Rsa1.0_00283.1_g00005.1	447.35	2059.18	-2.2026	790.28	2096.58	-1.4076	708.949	1822.08	-1.3618	562.018	1864.88	-1.7304	sp|Q9LV03|GLUT1_ARATH Glutamate synthase 1 [NADH], chloroplastic OS=Arabidopsis thaliana GN=GLT1 PE=2 SV=2//0
Rsa1.0_00292.1_g00001.1	2.86627	21.3905	-2.8997	3.50268	21.779	-2.6364	3.77279	42.0219	-3.4774	1.62557	43.0089	-4.7256	sp|Q9ZV19|DJ1E_ARATH DJ-1 protein homolog E OS=Arabidopsis thaliana GN=DJ1E PE=1 SV=1//0
Rsa1.0_00293.1_g00036.1	0	238.406	-8.8973	0	242.736	-11.324	0	155.631	-8.282	0	159.286	-8.3155	sp|Q08298|RD22_ARATH Dehydration-responsive protein RD22 OS=Arabidopsis thaliana GN=RD22 PE=2 SV=1//0
Rsa1.0_00300.1_g00005.1	86.0943	37.0162	1.2178	92.963	37.6885	1.3025	99.1825	35.9512	1.464	87.7806	36.7956	1.2544	-//-
Rsa1.0_00303.1_g00009.1	0	15.9291	-4.9074	0	16.2184	-7.4206	0	66.3047	-7.051	0	67.8621	-7.0845	sp|Q6NLB0|GSTL1_ARATH Glutathione S-transferase L1 OS=Arabidopsis thaliana GN=GSTL1 PE=2 SV=1//8.37404e-143
Rsa1.0_00306.1_g00019.1	247.667	96.409	1.3612	316.377	98.16	1.6884	392.286	105.331	1.897	237.162	107.805	1.1374	sp|Q9FNI7|CSLA2_ARATH Glucomannan 4-beta-mannosyltransferase 2 OS=Arabidopsis thaliana GN=CSLA2 PE=2 SV=1//0
Rsa1.0_00306.1_g00024.1	167.624	339.366	-1.0176	147.681	345.529	-1.2263	61.7899	205.3	-1.7323	66.3915	210.122	-1.6622	sp|Q9FNJ8|AROD5_ARATH Arogenate dehydratase 5, chloroplastic OS=Arabidopsis thaliana GN=ADT5 PE=1 SV=1//0
Rsa1.0_00315.1_g00005.1	13.3759	78.5077	-2.5532	3.50268	79.9336	-4.5123	5.03039	27.5153	-2.4515	1.02667	28.1616	-4.7777	sp|Q9ZNV4|CYB5C_ARATH Cytochrome B5 isoform C OS=Arabidopsis thaliana GN=CYTB5-C PE=1 SV=1//8.77538e-62
Rsa1.0_00318.1_g00022.1	0	28.4448	-5.8301	0	28.9615	-5.8561	0	129.062	-8.0119	0	132.093	-8.0454	sp|Q9KG32|Y283_BACHD Uncharacterized isomerase BH0283 OS=Bacillus halodurans (strain ATCC BAA-125 / DSM 18197 / FERM 7344 / JCM 9153 / C-125) GN=BH0283 PE=3 SV=1//8.82513e-58
Rsa1.0_00320.1_g00019.1	6.68796	132.06	-4.3035	3.50268	134.458	-5.2626	2.76671	67.2507	-4.6033	1.3689	68.8304	-5.652	-//-
Rsa1.0_00322.1_g00024.1	3.82169	25.9417	-2.763	5.49069	26.4128	-2.2662	3.43743	35.0051	-3.3482	3.42224	35.8273	-3.388	sp|Q8S8S7|PUB34_ARATH U-box domain-containing protein 34 OS=Arabidopsis thaliana GN=PUB34 PE=3 SV=1//0
Rsa1.0_00323.1_g00001.1	22.0809	53.7038	-1.2822	6.53202	54.6792	-3.0654	14.672	40.6816	-1.4713	5.98893	41.6372	-2.7975	sp|Q9LI65|WTR24_ARATH WAT1-related protein At3g30340 OS=Arabidopsis thaliana GN=At3g30340 PE=2 SV=1//6.59073e-97
Rsa1.0_00323.1_g00002.1	7.64339	34.1338	-2.1589	125.055	34.7537	1.8473	62.9637	229.11	-1.8634	49.7936	234.492	-2.2355	sp|Q99624|S38A3_HUMAN Sodium-coupled neutral amino acid transporter 3 OS=Homo sapiens GN=SLC38A3 PE=1 SV=1//4.28548e-26
Rsa1.0_00327.1_g00009.1	8.28034	147.61	-4.156	8.3307	150.291	-4.1732	0	29.1709	-7.4427	1.71112	29.8561	-4.125	-//-
Rsa1.0_00328.1_g00005.1	43.3125	115.145	-1.4106	18.2707	117.236	-2.6818	21.2115	163.121	-2.943	39.8691	166.952	-2.0661	sp|Q96247|AUX1_ARATH Auxin transporter protein 1 OS=Arabidopsis thaliana GN=AUX1 PE=1 SV=1//0
Rsa1.0_00329.1_g00041.1	617.097	301.364	1.034	1030.07	306.837	1.7472	498.595	109.273	2.1899	540.287	111.839	2.2723	sp|Q9MA41|CTL1_ARATH Chitinase-like protein 1 OS=Arabidopsis thaliana GN=CTL1 PE=1 SV=1//0
Rsa1.0_00336.1_g00004.1	11.9959	49.6836	-2.0502	1.23067	50.586	-5.3612	0	73.4791	-9.7755	0	75.2051	-9.7797	sp|Q5NB11|CHI10_ORYSJ Chitinase 10 OS=Oryza sativa subsp. japonica GN=Cht10 PE=2 SV=1//1.131e-131
Rsa1.0_00336.1_g00008.1	18.79	71.2259	-1.9224	7.7627	72.5195	-3.2237	2.17983	40.9181	-4.2304	2.39557	41.8792	-4.1278	sp|Q9FZ21|G2OX6_ARATH Gibberellin 2-beta-dioxygenase 6 OS=Arabidopsis thaliana GN=GA2OX6 PE=2 SV=1//0
Rsa1.0_00339.1_g00040.1	132.061	11.6813	3.4989	128.463	11.8935	3.4331	366.38	12.3779	4.8875	329.134	12.6687	4.6993	-//-
Rsa1.0_00341.1_g00051.1	8.70497	73.3497	-3.0749	5.49069	74.6819	-3.7657	18.5286	85.2263	-2.2015	6.50226	87.2283	-3.7458	-//-
Rsa1.0_00341.1_g00053.1	4.45864	59.6962	-3.743	2.36668	60.7804	-4.6827	5.36575	38.3164	-2.8361	4.10669	39.2164	-3.2554	-//-
Rsa1.0_00342.1_g00001.1	75.2661	17.1428	2.1344	371.757	17.4541	4.4127	197.946	7.80519	4.6645	339.059	7.98853	5.4075	sp|Q9FEB5|DSP4_ARATH Phosphoglucan phosphatase DSP4, chloroplastic OS=Arabidopsis thaliana GN=DSP4 PE=1 SV=1//3.10341e-143
Rsa1.0_00343.1_g00003.1	29.9366	78.5836	-1.3923	27.0748	80.0109	-1.5632	35.4642	118.812	-1.7442	24.2124	121.603	-2.3284	sp|Q8H1E4|RAP24_ARATH Ethylene-responsive transcription factor RAP2-4 OS=Arabidopsis thaliana GN=RAP2-4 PE=1 SV=1//2.17623e-81
Rsa1.0_00344.1_g00008.1	96.4978	224.98	-1.2212	41.9375	229.066	-2.4494	22.7206	191.74	-3.0771	14.5445	196.243	-3.7541	sp|O49499|CAMT4_ARATH Caffeoyl-CoA O-methyltransferase 1 OS=Arabidopsis thaliana GN=CCOAOMT1 PE=1 SV=1//7.03906e-176
Rsa1.0_00345.1_g00014.1	50.4251	187.432	-1.8942	22.7201	190.837	-3.0703	29.5116	84.5956	-1.5193	9.41117	86.5827	-3.2016	sp|O81865|P2A01_ARATH Protein PHLOEM PROTEIN 2-LIKE A1 OS=Arabidopsis thaliana GN=PP2A1 PE=2 SV=1//6.52572e-88
Rsa1.0_00350.1_g00010.1	52.2298	4.70288	3.4733	61.0602	4.78829	3.6726	122.322	12.2991	3.3141	75.6316	12.588	2.5869	sp|Q9FHY1|ABIL4_ARATH Protein ABIL4 OS=Arabidopsis thaliana GN=ABIL4 PE=2 SV=1//7.09619e-131
Rsa1.0_00351.1_g00020.1	15.6052	94.8161	-2.6031	7.00536	96.5382	-3.7846	11.1507	135.211	-3.6	4.02114	138.387	-5.105	sp|P43297|RD21A_ARATH Cysteine proteinase RD21a OS=Arabidopsis thaliana GN=RD21A PE=1 SV=1//0
Rsa1.0_00353.1_g00001.1	0	15.7774	-6.2155	0	16.064	-5.0058	0	21.9964	-8.0354	0	22.5131	-5.4927	sp|C0LGH2|Y1561_ARATH Probable LRR receptor-like serine/threonine-protein kinase At1g56130 OS=Arabidopsis thaliana GN=At1g56130 PE=2 SV=2//3.00508e-09
Rsa1.0_00353.1_g00013.1	11.3589	174.993	-3.9454	11.8334	178.171	-3.9123	1.42528	126.617	-6.4731	2.22446	129.592	-5.8644	sp|Q9C9W3|CAMT1_ARATH Putative caffeoyl-CoA O-methyltransferase At1g67980 OS=Arabidopsis thaliana GN=At1g67980 PE=2 SV=1//4.60081e-153
Rsa1.0_00357.1_g00010.1	4.03401	34.3614	-3.0905	6.43736	34.9854	-2.4422	4.94655	52.6653	-3.4124	13.5179	53.9024	-1.9955	sp|Q39315|ACBP_BRANA Acyl-CoA-binding protein OS=Brassica napus PE=3 SV=1//3.77653e-48
Rsa1.0_00359.1_g00009.1	2.44164	32.3892	-3.7296	4.16535	32.9774	-2.985	1.2576	36.6607	-4.8655	2.82335	37.5219	-3.7323	sp|Q39228|STP4_ARATH Sugar transport protein 4 OS=Arabidopsis thaliana GN=STP4 PE=1 SV=1//0
Rsa1.0_00363.1_g00013.1	690.665	305.08	1.1788	1726.06	310.621	2.4743	1317.12	37.6068	5.1303	2413.28	38.4902	5.9704	sp|P69164|MT2_BRACM Metallothionein-like protein type 2 OS=Brassica campestris PE=3 SV=1//7.10393e-29
Rsa1.0_00364.1_g00011.1	39.2785	137.294	-1.8055	31.0508	139.787	-2.1705	13.582	60.3128	-2.1508	14.6301	61.7295	-2.077	sp|Q9S744|CML9_ARATH Calmodulin-like protein 9 OS=Arabidopsis thaliana GN=CML9 PE=1 SV=1//3.55473e-97
Rsa1.0_00365.1_g00015.1	9.1296	50.8973	-2.479	5.20669	51.8217	-3.3151	10.8992	72.6907	-2.7376	1.45445	74.3982	-5.6767	sp|Q9CA25|LAX3_ARATH Auxin transporter-like protein 3 OS=Arabidopsis thaliana GN=LAX3 PE=2 SV=1//0
Rsa1.0_00367.1_g00018.1	2.97243	139.038	-5.5477	2.93468	141.564	-5.5921	2.43135	59.4456	-4.6117	2.05335	60.8419	-4.889	sp|Q501E6|FLOT1_ARATH Flotillin-like protein 1 OS=Arabidopsis thaliana GN=FLOT1 PE=2 SV=1//0
Rsa1.0_00370.1_g00013.1	78.4509	25.79	1.605	290.06	26.2584	3.4655	260.323	16.0046	4.0237	450.795	16.3805	4.7824	-//-
Rsa1.0_00378.1_g00011.1	13.5882	230.82	-4.0863	5.68002	235.013	-5.3707	5.78494	41.6277	-2.8472	1.19779	42.6055	-5.1526	sp|O23066|C86A2_ARATH Cytochrome P450 86A2 OS=Arabidopsis thaliana GN=CYP86A2 PE=1 SV=1//0
Rsa1.0_00378.1_g00015.1	553.933	107.484	2.3656	936.636	109.436	3.0974	818.612	206.798	1.985	767.267	211.656	1.858	sp|Q39196|PIP14_ARATH Probable aquaporin PIP1-4 OS=Arabidopsis thaliana GN=PIP1.4 PE=1 SV=1//0
Rsa1.0_00383.1_g00036.1	1.59237	36.4852	-4.5181	1.136	37.1479	-5.0312	1.00608	55.8189	-5.7939	0	57.1301	-7.0612	sp|Q8S9K8|MES10_ARATH Methylesterase 10 OS=Arabidopsis thaliana GN=MES10 PE=2 SV=1//8.52249e-157
Rsa1.0_00384.1_g00013.1	9.44808	73.8807	-2.9671	4.73335	75.2226	-3.9902	6.1203	33.4283	-2.4494	2.05335	34.2135	-4.0585	-//-
Rsa1.0_00386.1_g00019.1	35.8815	333.449	-3.2162	15.6201	339.506	-4.442	50.9746	453.016	-3.1517	26.0091	463.657	-4.156	sp|Q9FMT1|LEU33_ARATH 3-isopropylmalate dehydrogenase 3, chloroplastic OS=Arabidopsis thaliana GN=IMDH3 PE=1 SV=1//0
Rsa1.0_00393.1_g00006.1	8.28034	62.3511	-2.9127	0	63.4835	-6.2194	18.3609	83.0976	-2.1782	0	85.0496	-7.6353	sp|P92941|CLCA_ARATH Chloride channel protein CLC-a OS=Arabidopsis thaliana GN=CLC-A PE=1 SV=2//0
Rsa1.0_00394.1_g00026.1	37.58	7.96455	2.2383	31.0508	8.10921	1.937	111.172	36.6607	1.6005	174.449	37.5219	2.217	sp|Q9SRR0|PEX13_ARATH Peroxisomal membrane protein 13 OS=Arabidopsis thaliana GN=PEX13 PE=1 SV=1//1.12621e-23
Rsa1.0_00398.1_g00015.1	4111.72	73.8807	5.7984	1438.09	75.2226	4.2568	2023.81	258.281	2.9701	1065.86	264.348	2.0115	sp|P06525|ADH1_ARATH Alcohol dehydrogenase class-P OS=Arabidopsis thaliana GN=ADH1 PE=1 SV=2//0
Rsa1.0_00401.1_g00023.1	20.0639	3.41338	2.5553	43.8308	3.47537	3.6567	44.5189	5.91302	2.9125	83.4172	6.05191	3.7849	sp|Q9S7U0|INO1_WHEAT Inositol-3-phosphate synthase OS=Triticum aestivum GN=MIPS PE=2 SV=1//0
Rsa1.0_00407.1_g00010.1	478.879	971.144	-1.02	381.887	988.783	-1.3725	516.118	1598.33	-1.6308	431.032	1635.87	-1.9242	sp|O80852|GSTF9_ARATH Glutathione S-transferase F9 OS=Arabidopsis thaliana GN=GSTF9 PE=1 SV=1//1.90284e-151
Rsa1.0_00409.1_g00018.1	3.18474	48.8493	-3.9391	4.44935	49.7365	-3.4826	0	16.4776	-5.0337	1.19779	16.8647	-3.8156	sp|P0C8Q4|Y4990_ARATH Uncharacterized protein At4g19900 OS=Arabidopsis thaliana GN=At4g19900 PE=2 SV=1//5.0995e-32
Rsa1.0_00410.1_g00016.1	65.0749	3.03412	4.4228	23.2881	3.08922	2.9143	104.213	16.4776	2.661	122.003	16.8647	2.8548	sp|Q9M0G2|C3H49_ARATH Zinc finger CCCH domain-containing protein 49 OS=Arabidopsis thaliana GN=At4g29190 PE=2 SV=1//2.30482e-152
Rsa1.0_00412.1_g00001.1	120.914	60.0755	1.0091	243.105	61.1666	1.9908	233.913	89.7202	1.3825	225.44	91.8277	1.2957	sp|Q9FNI7|CSLA2_ARATH Glucomannan 4-beta-mannosyltransferase 2 OS=Arabidopsis thaliana GN=CSLA2 PE=2 SV=1//0
Rsa1.0_00413.1_g00002.1	123.356	44.1464	1.4825	140.391	44.9482	1.6431	121.232	57.7111	1.0709	138.002	59.0667	1.2243	sp|Q9LDZ0|HSP7J_ARATH Heat shock 70 kDa protein 10, mitochondrial OS=Arabidopsis thaliana GN=HSP70-10 PE=2 SV=1//0
Rsa1.0_00419.1_g00016.1	3.71554	30.0377	-3.0151	0	30.5833	-7.3357	1.00608	45.6485	-5.5038	0	46.7208	-9.093	sp|Q96514|C71B7_ARATH Cytochrome P450 71B7 OS=Arabidopsis thaliana GN=CYP71B7 PE=1 SV=1//0
Rsa1.0_00431.1_g00019.1	0	18.8115	-4.4693	0	19.1532	-4.4906	2.17983	22.1541	-3.3453	1.11223	22.6745	-4.3495	sp|Q6NN02|Y4445_ARATH Uncharacterized protein At4g14450, chloroplastic OS=Arabidopsis thaliana GN=At4g14450 PE=2 SV=1//1.7432e-23
Rsa1.0_00433.1_g00004.1	93.7377	252.59	-1.4301	20.0694	257.178	-3.6797	25.3196	61.1012	-1.2709	8.3845	62.5364	-2.8989	sp|Q56ZI2|PATL2_ARATH Patellin-2 OS=Arabidopsis thaliana GN=PATL2 PE=1 SV=2//4.43916e-11
Rsa1.0_00433.1_g00008.1	37.6861	1.74462	4.4331	16.0934	1.7763	3.1795	57.3464	3.31129	4.1142	25.8379	3.38907	2.9305	sp|Q9SK91|BH094_ARATH Transcription factor bHLH94 OS=Arabidopsis thaliana GN=BHLH94 PE=2 SV=2//3.1723e-132
Rsa1.0_00435.1_g00004.1	8.28034	33.3753	-2.011	1.70401	33.9814	-4.3177	4.35967	52.9807	-3.6032	7.0156	54.2252	-2.9503	sp|Q9M130|WTR29_ARATH WAT1-related protein At4g01440 OS=Arabidopsis thaliana GN=At4g01440 PE=2 SV=1//0
Rsa1.0_00435.1_g00010.1	4.5648	105.208	-4.5265	0	107.119	-9.1441	20.9599	47.1465	-1.1695	4.36336	48.2539	-3.4671	sp|Q84WU2|UBP13_ARATH Ubiquitin carboxyl-terminal hydrolase 13 OS=Arabidopsis thaliana GN=UBP13 PE=1 SV=1//1.11184e-11
Rsa1.0_00437.1_g00001.1	25.2656	79.4938	-1.6537	8.70937	80.9376	-3.2162	20.3731	130.165	-2.6756	3.76447	133.223	-5.1453	sp|Q9LRA7|TPS9_ARATH Probable alpha,alpha-trehalose-phosphate synthase [UDP-forming] 9 OS=Arabidopsis thaliana GN=TPS9 PE=2 SV=1//0
Rsa1.0_00438.1_g00013.1	19.8516	98.6846	-2.3136	12.78	100.477	-2.9749	17.5225	68.7487	-1.9721	15.6568	70.3636	-2.168	-//-
Rsa1.0_00448.1_g00005.1	23.5671	122.047	-2.3726	10.792	124.264	-3.5254	4.35967	81.9939	-4.2332	2.65224	83.9199	-4.9837	sp|Q9SVC6|PUB22_ARATH E3 ubiquitin-protein ligase PUB22 OS=Arabidopsis thaliana GN=PUB22 PE=1 SV=1//0
Rsa1.0_00449.1_g00008.1	0	16.1567	-6.2498	0	16.4501	-5.04	0	41.7853	-7.9611	0	42.7669	-6.4184	sp|Q6WUC2|7OMT_PAPSO (R,S)-reticuline 7-O-methyltransferase OS=Papaver somniferum GN=PSOMT1 PE=1 SV=1//1.58719e-76
Rsa1.0_00449.1_g00010.1	4.67096	33.6028	-2.8468	7.00536	34.2131	-2.288	0	12.3779	-4.621	1.11223	12.6687	-3.5097	-//-
Rsa1.0_00457.1_g00040.1	116.349	696.633	-2.5819	30.9561	709.285	-4.5181	99.434	971.943	-3.2891	61.7715	994.773	-4.0094	sp|Q43383|ACCH5_ARATH 1-aminocyclopropane-1-carboxylate oxidase homolog 5 OS=Arabidopsis thaliana GN=2A6 PE=2 SV=2//4.96996e-166
Rsa1.0_00465.1_g00007.1	7.64339	52.1109	-2.7693	4.07068	53.0574	-3.7042	1.84448	32.561	-4.1419	6.2456	33.3259	-2.4157	sp|O22533|ZAT6_ARATH Zinc finger protein ZAT6 OS=Arabidopsis thaliana GN=ZAT6 PE=2 SV=1//1.356e-79
Rsa1.0_00466.1_g00022.1	75.16	283.538	-1.9155	31.8081	288.688	-3.182	47.8725	171.556	-1.8414	25.239	175.586	-2.7985	sp|C0LGN2|Y3148_ARATH Probable leucine-rich repeat receptor-like serine/threonine-protein kinase At3g14840 OS=Arabidopsis thaliana GN=LRR-RLK PE=2 SV=1//0
Rsa1.0_00467.1_g00004.1	821.133	126.826	2.6948	809.971	129.129	2.6491	731.251	64.4125	3.505	1231.32	65.9255	4.2232	sp|Q8LDW9|XTH9_ARATH Xyloglucan endotransglucosylase/hydrolase protein 9 OS=Arabidopsis thaliana GN=XTH9 PE=2 SV=2//0
Rsa1.0_00468.1_g00009.1	42.9941	208.899	-2.2806	24.8974	212.693	-3.0947	43.0098	329.789	-2.9388	53.5581	337.535	-2.6559	sp|Q9LIK9|APS1_ARATH ATP sulfurylase 1, chloroplastic OS=Arabidopsis thaliana GN=APS1 PE=1 SV=1//0
Rsa1.0_00471.1_g00002.1	6.15717	178.482	-4.8574	3.78668	181.723	-5.5847	19.87	276.887	-3.8006	4.44892	283.391	-5.9932	sp|P61838|PIP11_VICFA Aquaporin PIP1.1 OS=Vicia faba GN=PIP1.1 PE=2 SV=1//0
Rsa1.0_00472.1_g00013.1	0	589.377	-10.439	2.84001	600.081	-7.7231	0	276.099	-10.685	0	282.584	-9.6895	sp|Q43304|NLTPD_BRAOT Non-specific lipid-transfer protein D OS=Brassica oleracea var. italica GN=WAX9D PE=3 SV=1//7.63217e-65
Rsa1.0_00476.1_g00021.1	36.7307	165.283	-2.1699	13.9161	168.285	-3.5961	7.21022	86.882	-3.5909	3.33669	88.9228	-4.7361	-//-
Rsa1.0_00476.1_g00052.1	11.1466	68.04	-2.6098	10.6027	69.2758	-2.7079	7.96478	60.8647	-2.9339	10.9512	62.2944	-2.508	-//-
Rsa1.0_00478.1_g00006.1	84.3957	241.516	-1.5169	36.8255	245.902	-2.7393	22.4691	109.036	-2.2788	18.9079	111.597	-2.5612	sp|Q9LHD2|GATLA_ARATH Probable galacturonosyltransferase-like 10 OS=Arabidopsis thaliana GN=GATL10 PE=2 SV=1//0
Rsa1.0_00487.1_g00007.1	3.2909	75.2461	-4.5151	5.86936	76.6127	-3.7063	1.2576	48.7233	-5.2759	1.62557	49.8678	-4.9391	-//-
Rsa1.0_00489.1_g00011.1	44.6926	123.109	-1.4618	0	125.345	-10.371	12.9952	64.4913	-2.3111	3.93558	66.0062	-4.068	sp|F4I594|RLM1A_ARATH Disease resistance protein RML1A OS=Arabidopsis thaliana GN=RLM1A PE=3 SV=1//0
Rsa1.0_00490.1_g00007.1	2689.62	19.7217	7.0915	3005.02	20.0799	7.2255	1537.54	635.058	1.2757	4774.71	649.976	2.877	sp|P25818|TIP11_ARATH Aquaporin TIP1-1 OS=Arabidopsis thaliana GN=TIP1-1 PE=1 SV=1//2.03698e-153
Rsa1.0_00490.1_g00022.1	5.30791	26.8519	-2.3388	4.16535	27.3396	-2.7145	2.26367	28.0671	-3.6321	4.79114	28.7264	-2.5839	-//-
Rsa1.0_00492.1_g00011.1	9.44808	36.3335	-1.9432	9.65604	36.9934	-1.9378	8.6355	48.5656	-2.4916	8.29894	49.7064	-2.5824	sp|Q9STN5|Y4833_ARATH Uncharacterized protein At4g08330, chloroplastic OS=Arabidopsis thaliana GN=At4g08330 PE=1 SV=1//2.17187e-07
Rsa1.0_00493.1_g00009.1	5.8387	199.341	-5.0935	0	202.962	-8.0661	2.34751	141.124	-5.9097	0	144.439	-8.1743	sp|O04722|SUT21_ARATH Sulfate transporter 2.1 OS=Arabidopsis thaliana GN=SULTR2;1 PE=2 SV=1//0
Rsa1.0_00497.1_g00021.1	106.158	273.45	-1.3651	111.234	278.416	-1.3236	38.5663	108.642	-1.4942	29.4313	111.194	-1.9177	sp|Q7XKU5|DAO_ORYSJ 2-oxoglutarate-dependent dioxygenase DAO OS=Oryza sativa subsp. japonica GN=DAO PE=2 SV=2//8.22206e-83
Rsa1.0_00501.1_g00009.1	1.16774	24.728	-4.4044	4.82802	25.1772	-2.3826	0	22.1541	-7.0457	0	22.6745	-5.05	sp|Q9LRV8|PIRL2_ARATH Plant intracellular Ras-group-related LRR protein 2 OS=Arabidopsis thaliana GN=PIRL2 PE=2 SV=1//0
Rsa1.0_00502.1_g00017.1	8.06802	46.1944	-2.5174	1.70401	47.0334	-4.7867	15.7619	83.2553	-2.4011	15.999	85.211	-2.4131	sp|Q9SSG3|HIPL1_ARATH HIPL1 protein OS=Arabidopsis thaliana GN=HIPL1 PE=1 SV=2//0
Rsa1.0_00503.1_g00018.1	36.943	11.7572	1.6518	47.9962	11.9707	2.0034	47.0341	4.57274	3.3626	63.0548	4.68015	3.752	sp|O80513|CCU41_ARATH Cyclin-U4-1 OS=Arabidopsis thaliana GN=CYCU4-1 PE=1 SV=1//5.13484e-96
Rsa1.0_00507.1_g00001.1	6.15717	27.0036	-2.1328	7.28936	27.4941	-1.9153	4.02431	20.735	-2.3653	2.7378	21.222	-2.9545	sp|Q84WG1|NHX3_ARATH Sodium/hydrogen exchanger 3 OS=Arabidopsis thaliana GN=NHX3 PE=2 SV=2//0
Rsa1.0_00510.1_g00002.1	19.4269	47.5598	-1.2917	8.14136	48.4236	-2.5724	16.6841	99.8118	-2.5807	19.5923	102.156	-2.3824	sp|O48818|EXPA4_ARATH Expansin-A4 OS=Arabidopsis thaliana GN=EXPA4 PE=1 SV=1//0
Rsa1.0_00521.1_g00001.1	44.9049	296.585	-2.7235	10.4134	301.971	-4.8579	13.7497	222.645	-4.0173	4.10669	227.875	-5.7941	sp|Q09052|ACCO1_BRAJU 1-aminocyclopropane-1-carboxylate oxidase OS=Brassica juncea GN=ACO PE=2 SV=1//0
Rsa1.0_00521.1_g00007.1	113.165	12.8191	3.1421	189.713	13.052	3.8615	81.8276	7.41098	3.4649	165.123	7.58507	4.4442	sp|Q9M6D9|STM_BRAOL Homeobox protein SHOOT MERISTEMLESS OS=Brassica oleracea GN=STM PE=2 SV=1//0
Rsa1.0_00522.1_g00004.1	63.9072	2.12388	4.9112	29.4414	2.16246	3.7671	46.6988	4.8881	3.256	26.1802	5.00292	2.3876	sp|Q9SAA9|CP511_ARATH Sterol 14-demethylase OS=Arabidopsis thaliana GN=CYP51G1 PE=1 SV=1//0
Rsa1.0_00523.1_g00001.1	21.1255	49.3044	-1.2227	4.16535	50.1999	-3.5912	7.62942	55.1882	-2.8547	2.39557	56.4845	-4.5594	-//-
Rsa1.0_00524.1_g00011.1	131.742	17.9013	2.8796	90.691	18.2264	2.3149	89.8762	10.1704	3.1436	622.506	10.4093	5.9021	sp|O23553|BAM3_ARATH Beta-amylase 3, chloroplastic OS=Arabidopsis thaliana GN=BAM3 PE=1 SV=3//0
Rsa1.0_00526.1_g00008.1	2.65395	47.2563	-4.1543	0	48.1146	-5.8195	0	31.1419	-5.0776	1.28334	31.8734	-4.6344	sp|Q9FH04|ADHL7_ARATH Alcohol dehydrogenase-like 7 OS=Arabidopsis thaliana GN=At5g42250 PE=2 SV=1//0
Rsa1.0_00539.1_g00010.1	151.169	525.433	-1.7973	82.2656	534.976	-2.7011	67.2395	231.633	-1.7845	74.9471	237.074	-1.6614	sp|Q8S8P5|WRK33_ARATH Probable WRKY transcription factor 33 OS=Arabidopsis thaliana GN=WRKY33 PE=1 SV=2//0
Rsa1.0_00541.1_g00007.1	26.2211	0	4.9739	33.2281	0	5.2896	47.621	1.02492	5.538	87.6094	1.049	6.384	-//-
Rsa1.0_00547.1_g00005.1	56.2638	3.10997	4.1772	63.9949	3.16645	4.337	8.46782	141.518	-4.0629	16.769	144.842	-3.1106	sp|Q9SU50|TRE1_ARATH Trehalase OS=Arabidopsis thaliana GN=TRE1 PE=2 SV=1//0
Rsa1.0_00547.1_g00012.1	209.025	8.49552	4.6208	104.796	8.64982	3.5988	205.91	9.38199	4.456	190.106	9.60237	4.3073	-//-
Rsa1.0_00551.1_g00004.1	2.017	26.7761	-3.7307	4.44935	27.2624	-2.6152	1.00608	28.9344	-4.846	1.62557	29.614	-4.1873	sp|Q42588|SAT1_ARATH Serine acetyltransferase 1, chloroplastic OS=Arabidopsis thaliana GN=SAT1 PE=1 SV=2//6.40434e-159
Rsa1.0_00557.1_g00004.1	10.085	67.1298	-2.7347	18.4601	68.349	-1.8885	3.35359	23.179	-2.789	2.82335	23.7235	-3.0708	sp|Q9XSC3|WDR44_BOVIN WD repeat-containing protein 44 OS=Bos taurus GN=WDR44 PE=1 SV=1//1.1977e-47
Rsa1.0_00564.1_g00014.1	389.919	147.989	1.3977	764.91	150.677	2.3438	933.724	76.4751	3.6099	1363.42	78.2714	4.1226	sp|Q9LIB2|PHS1_ARATH Alpha-glucan phosphorylase 1 OS=Arabidopsis thaliana GN=PHS1 PE=2 SV=1//0
Rsa1.0_00566.1_g00014.1	30.7859	128.722	-2.0639	27.3588	131.06	-2.2602	30.7692	197.574	-2.6828	5.56115	202.215	-5.1844	-//-
Rsa1.0_00577.1_g00002.1	5.62638	68.04	-3.5961	7.00536	69.2758	-3.3058	1.92831	14.3489	-2.8955	1.79668	14.686	-3.031	sp|Q9LIC6|PR1F3_ARATH PRA1 family protein F3 OS=Arabidopsis thaliana GN=PRA1F3 PE=1 SV=1//5.46178e-42
Rsa1.0_00586.1_g00006.1	3.60938	51.9592	-3.8476	5.01735	52.9029	-3.3983	13.582	395.62	-4.8643	13.1756	404.913	-4.9417	sp|Q9SSK9|MLP28_ARATH MLP-like protein 28 OS=Arabidopsis thaliana GN=MLP28 PE=1 SV=1//1.4459e-93
Rsa1.0_00589.1_g00003.1	0	13.6535	-4.685	0	13.9015	-5.6132	0	11.1165	-5.0508	0	11.3776	-4.5081	sp|O80920|PYL4_ARATH Abscisic acid receptor PYL4 OS=Arabidopsis thaliana GN=PYL4 PE=1 SV=1//7.17117e-132
Rsa1.0_00589.1_g00022.1	5.41407	23.8178	-2.1373	0	24.2504	-6.0009	0	15.6104	-4.9644	0	15.9771	-7.5449	sp|P0CI03|PTR28_ARATH Protein NRT1/ PTR FAMILY 5.6 OS=Arabidopsis thaliana GN=NPF5.6 PE=2 SV=1//0
Rsa1.0_00589.1_g00023.1	1.80469	53.5521	-4.8911	0	54.5248	-9.1698	2.59903	56.6073	-4.4449	0	57.937	-8.4034	sp|Q9FFY3|VAS_ARATH Lipid transfer-like protein VAS OS=Arabidopsis thaliana GN=VAS PE=2 SV=1//1.53362e-06
Rsa1.0_00601.1_g00011.1	203.611	511.021	-1.3276	164.626	520.302	-1.6602	149.989	370.628	-1.3051	46.9703	379.334	-3.0136	sp|Q01197|E6_GOSHI Protein E6 OS=Gossypium hirsutum GN=E6 PE=2 SV=1//3.98898e-07
Rsa1.0_00602.1_g00007.1	0	13.1984	-4.7223	0	13.4381	-4.7483	0	34.532	-6.1099	0	35.3432	-6.1434	sp|Q9LID5|DIR7_ARATH Dirigent protein 7 OS=Arabidopsis thaliana GN=DIR7 PE=2 SV=1//2.12197e-100
Rsa1.0_00603.1_g00007.1	63.3764	263.665	-2.0567	20.4481	268.453	-3.7146	17.271	215.313	-3.64	24.9824	220.37	-3.1409	sp|Q39644|LEA5_CITSI Late embryogenesis abundant protein Lea5 OS=Citrus sinensis GN=LEA5 PE=2 SV=1//2.92436e-11
Rsa1.0_00604.1_g00003.1	105.627	27.9897	1.916	108.11	28.4981	1.9236	80.2347	23.2579	1.7865	68.1027	23.8042	1.5165	sp|Q9ZNR6|PDX12_ARATH Pyridoxal 5&apos;-phosphate synthase-like subunit PDX1.2 OS=Arabidopsis thaliana GN=PDX12 PE=1 SV=1//0
Rsa1.0_00604.1_g00022.1	2212.02	376.306	2.5554	1734.96	383.141	2.179	3167.47	256.783	3.6247	1511.69	262.814	2.524	sp|Q41951|TIP21_ARATH Aquaporin TIP2-1 OS=Arabidopsis thaliana GN=TIP2-1 PE=1 SV=2//2.35393e-149
Rsa1.0_00611.1_g00004.1	110.404	40.5813	1.4439	87.0937	41.3183	1.0758	148.983	24.4405	2.6078	106.175	25.0146	2.0856	sp|P28493|PR5_ARATH Pathogenesis-related protein 5 OS=Arabidopsis thaliana GN=At1g75040 PE=1 SV=1//7.71336e-77
Rsa1.0_00615.1_g00003.1	9.44808	67.5091	-2.837	24.4241	68.7352	-1.4927	42.2552	159.178	-1.9134	6.50226	162.918	-4.6471	sp|Q39231|SUC2_ARATH Sucrose transport protein SUC2 OS=Arabidopsis thaliana GN=SUC2 PE=1 SV=2//0
Rsa1.0_00615.1_g00009.1	4.45864	70.7707	-3.9885	0	72.0561	-6.572	5.53343	27.1211	-2.2932	0	27.7581	-5.1719	sp|F4I2X9|INVD_ARATH Probable alkaline/neutral invertase D OS=Arabidopsis thaliana GN=INVD PE=2 SV=1//0
Rsa1.0_00615.1_g00012.1	137.156	53.1729	1.3671	292.994	54.1386	2.4361	198.449	69.3006	1.5178	248.626	70.9284	1.8095	sp|B8XCH5|QKY_ARATH Protein QUIRKY OS=Arabidopsis thaliana GN=QKY PE=2 SV=1//3.87995e-24
Rsa1.0_00619.1_g00003.1	67.6227	176.055	-1.3804	49.3215	179.252	-1.8617	48.2079	126.066	-1.3868	40.8958	129.027	-1.6576	sp|Q9SJL8|METK3_ARATH S-adenosylmethionine synthase 3 OS=Arabidopsis thaliana GN=METK3 PE=1 SV=1//0
Rsa1.0_00625.1_g00003.1	3.50322	27.9897	-2.9981	4.63868	28.4981	-2.6191	1.50912	33.9013	-4.4896	0	34.6976	-5.3418	sp|Q9C5T3|WRK26_ARATH Probable WRKY transcription factor 26 OS=Arabidopsis thaliana GN=WRKY26 PE=1 SV=2//1.08205e-15
Rsa1.0_00627.1_g00011.1	16.136	89.5064	-2.4717	5.68002	91.1321	-4.004	1.59296	64.2548	-5.334	1.19779	65.7641	-5.7789	sp|O04036|ERD6_ARATH Sugar transporter ERD6 OS=Arabidopsis thaliana GN=ERD6 PE=1 SV=3//0
Rsa1.0_00628.1_g00027.1	59.767	237.116	-1.9882	36.1628	241.423	-2.739	46.5311	453.647	-3.2853	11.9779	464.303	-5.2766	sp|O04310|JAL34_ARATH Jacalin-related lectin 34 OS=Arabidopsis thaliana GN=JAL34 PE=1 SV=1//4.98142e-06
Rsa1.0_00632.1_g00013.1	137.156	33.4511	2.0357	4.82802	34.0587	-2.8185	5.28191	114.87	-4.4428	0	117.569	-7.617	sp|Q43387|PER71_ARATH Peroxidase 71 OS=Arabidopsis thaliana GN=PER71 PE=1 SV=1//0
Rsa1.0_00637.1_g00002.1	117.836	29.2792	2.0088	98.075	29.811	1.718	106.393	32.1668	1.7258	90.3472	32.9224	1.4564	sp|P29108|STAD_BRANA Acyl-[acyl-carrier-protein] desaturase, chloroplastic OS=Brassica napus PE=2 SV=1//0
Rsa1.0_00641.1_g00004.1	373.04	77.0665	2.2752	690.312	78.4662	3.1371	781.722	19.3947	5.3329	1049.17	19.8503	5.724	sp|Q9M462|GLGS_BRANA Glucose-1-phosphate adenylyltransferase small subunit, chloroplastic OS=Brassica napus GN=AGPS1 PE=2 SV=1//0
Rsa1.0_00642.1_g00016.1	121.87	33.4511	1.8652	110.95	34.0587	1.7038	59.5262	17.3449	1.779	64.5949	17.7523	1.8634	sp|Q8NHS0|DNJB8_HUMAN DnaJ homolog subfamily B member 8 OS=Homo sapiens GN=DNAJB8 PE=1 SV=1//1.39646e-12
Rsa1.0_00647.1_g00002.1	193.951	11.1504	4.1205	136.51	11.3529	3.5879	189.143	11.1165	4.0887	200.458	11.3776	4.139	sp|Q9S7R3|LSH10_ARATH Protein LIGHT-DEPENDENT SHORT HYPOCOTYLS 10 OS=Arabidopsis thaliana GN=LSH10 PE=1 SV=1//9.48069e-97
Rsa1.0_00651.1_g00008.1	65.6057	141.086	-1.1047	56.7055	143.649	-1.341	33.2006	106.513	-1.6818	20.4479	109.015	-2.4145	sp|O22241|AROD4_ARATH Arogenate dehydratase 4, chloroplastic OS=Arabidopsis thaliana GN=ADT4 PE=1 SV=1//0
Rsa1.0_00657.1_g00008.1	6.26333	26.8519	-2.1	1.98801	27.3396	-3.7816	4.02431	43.2833	-3.427	0	44.3	-6.4313	sp|Q8RX86|AGAL2_ARATH Alpha-galactosidase 2 OS=Arabidopsis thaliana GN=AGAL2 PE=1 SV=1//0
Rsa1.0_00660.1_g00003.1	25.1595	62.3511	-1.3093	15.1467	63.4835	-2.0674	12.1568	43.3621	-1.8347	8.64117	44.3807	-2.3606	sp|Q54I39|IST1L_DICDI IST1-like protein OS=Dictyostelium discoideum GN=DDB_G0289029 PE=3 SV=1//1.99101e-27
Rsa1.0_00661.1_g00001.1	5.09559	47.4081	-3.2178	0	48.2691	-8.994	14.5043	136.078	-3.2299	1.3689	139.275	-6.6688	sp|Q9FLR1|MYB29_ARATH Transcription factor MYB29 OS=Arabidopsis thaliana GN=MYB29 PE=1 SV=1//3.58068e-147
Rsa1.0_00662.1_g00018.1	47.0281	98.0778	-1.0604	8.80403	99.8591	-3.5037	4.19199	143.568	-5.098	1.45445	146.94	-6.6586	sp|A6P6W0|CASL1_CANSA Cannabidiolic acid synthase-like 1 OS=Cannabis sativa GN=CBDAS2 PE=2 SV=1//8.14215e-156
Rsa1.0_00662.1_g00020.1	10.2973	91.7061	-3.1547	8.70937	93.3717	-3.4223	4.52735	39.8143	-3.1365	1.28334	40.7496	-4.9888	sp|A6P6W1|CASL2_CANSA Cannabidiolic acid synthase-like 2 OS=Cannabis sativa GN=CBDAS3 PE=2 SV=1//6.60191e-155
Rsa1.0_00663.1_g00017.1	40.6586	271.857	-2.7412	24.7081	276.794	-3.4858	8.04862	35.0839	-2.124	7.35782	35.908	-2.287	sp|Q0JBH9|ERG3_ORYSJ Elicitor-responsive protein 3 OS=Oryza sativa subsp. japonica GN=ERG3 PE=2 SV=1//1.12476e-12
Rsa1.0_00671.1_g00020.1	86.6251	247.508	-1.5146	93.1523	252.003	-1.4358	36.638	128.431	-1.8096	60.8304	131.448	-1.1116	sp|O64883|BGL26_ARATH Beta-glucosidase 26, peroxisomal OS=Arabidopsis thaliana GN=BGLU26 PE=1 SV=1//0
Rsa1.0_00673.1_g00009.1	136.095	331.856	-1.2859	60.3976	337.884	-2.484	43.3452	179.913	-2.0534	33.1102	184.14	-2.4755	sp|Q9FMS6|CAF1K_ARATH Probable CCR4-associated factor 1 homolog 11 OS=Arabidopsis thaliana GN=CAF1-11 PE=2 SV=1//1.2725e-155
Rsa1.0_00676.1_g00001.1	5.41407	24.728	-2.1914	0	25.1772	-5.7331	0	102.65	-7.0879	0	105.061	-7.6771	sp|Q8L5A7|SOT15_ARATH Cytosolic sulfotransferase 15 OS=Arabidopsis thaliana GN=SOT15 PE=1 SV=1//0
Rsa1.0_00678.1_g00015.1	17.3038	45.891	-1.4071	9.56137	46.7245	-2.2889	12.4921	47.856	-1.9377	11.5501	48.9802	-2.0843	sp|Q9SZ06|EF109_ARATH Ethylene-responsive transcription factor ERF109 OS=Arabidopsis thaliana GN=ERF109 PE=1 SV=1//1.34393e-75
Rsa1.0_00682.1_g00009.1	24.7349	115.903	-2.2283	24.0454	118.008	-2.2951	2.93439	42.1795	-3.8454	3.59336	43.1703	-3.5866	sp|Q9M9H6|CK1_ARATH Probable choline kinase 1 OS=Arabidopsis thaliana GN=CK1 PE=2 SV=1//0
Rsa1.0_00690.1_g00012.1	9.97887	81.2384	-3.0252	7.66803	82.7139	-3.4312	2.68287	24.3616	-3.1828	5.56115	24.9339	-2.1647	sp|O04036|ERD6_ARATH Sugar transporter ERD6 OS=Arabidopsis thaliana GN=ERD6 PE=1 SV=3//0
Rsa1.0_00699.1_g00010.1	234.079	534.384	-1.1909	138.403	544.089	-1.975	60.7	207.981	-1.7767	55.6115	212.866	-1.9365	-//-
Rsa1.0_00699.1_g00018.1	9.55423	89.5064	-3.2278	11.644	91.1321	-2.9684	10.5638	119.049	-3.4944	3.33669	121.845	-5.1905	sp|Q9S7Z8|PIN3_ARATH Auxin efflux carrier component 3 OS=Arabidopsis thaliana GN=PIN3 PE=1 SV=1//0
Rsa1.0_00700.1_g00002.1	55.0961	18.2805	1.5916	94.1937	18.6126	2.3394	86.6065	24.4405	1.8252	91.8017	25.0146	1.8758	sp|Q8H038|KATAM_ORYSJ Xyloglucan galactosyltransferase KATAMARI1 homolog OS=Oryza sativa subsp. japonica GN=Os03g0144800 PE=2 SV=1//8.75949e-107
Rsa1.0_00706.1_g00013.1	62.6333	10.2401	2.6127	36.0681	10.4261	1.7905	99.2663	16.1623	2.6187	82.8183	16.5419	2.3238	sp|Q9FZ45|Y1686_ARATH Uncharacterized membrane protein At1g16860 OS=Arabidopsis thaliana GN=At1g16860 PE=1 SV=1//4.6369e-10
Rsa1.0_00706.1_g00026.1	43.8433	278.456	-2.667	30.3881	283.513	-3.2218	8.13246	184.88	-4.5068	20.619	189.223	-3.198	sp|O81973|C93A3_SOYBN Cytochrome P450 93A3 OS=Glycine max GN=CYP93A3 PE=2 SV=1//2.25779e-95
Rsa1.0_00707.1_g00021.1	53.9283	13.1984	2.0307	124.298	13.4381	3.2094	72.0184	384.898	-2.418	77.086	393.939	-2.3534	sp|P43287|PIP22_ARATH Aquaporin PIP2-2 OS=Arabidopsis thaliana GN=PIP2-2 PE=1 SV=2//0
Rsa1.0_00708.1_g00006.1	4.77712	262.299	-5.7789	0	267.063	-8.6547	0	74.4252	-8.209	0	76.1734	-9.7982	sp|Q8GXN2|PTR47_ARATH Protein NRT1/ PTR FAMILY 7.2 OS=Arabidopsis thaliana GN=NPF7.2 PE=2 SV=2//0
Rsa1.0_00713.1_g00015.1	40.5524	12.5916	1.6873	85.7683	12.8203	2.742	32.2783	6.4649	2.3199	54.2426	6.61676	3.0352	sp|Q9FH92|IX15L_ARATH Protein IRX15-LIKE OS=Arabidopsis thaliana GN=IRX15-L PE=2 SV=1//1.06301e-70
Rsa1.0_00715.1_g00005.1	0	16.6876	-4.4891	0	16.9907	-5.4877	3.35359	54.0844	-4.0114	3.25113	55.3548	-4.0897	sp|Q9LTH7|ACH12_ARATH 1-aminocyclopropane-1-carboxylate oxidase homolog 12 OS=Arabidopsis thaliana GN=At5g59540 PE=2 SV=1//0
Rsa1.0_00718.1_g00014.1	44.3741	384.043	-3.1135	9.65604	391.018	-5.3397	62.9637	327.66	-2.3796	61.4293	335.357	-2.4487	sp|Q9FG67|MAM1_ARATH Methylthioalkylmalate synthase 1, chloroplastic OS=Arabidopsis thaliana GN=MAM1 PE=1 SV=1//0
Rsa1.0_00719.1_g00004.1	167.942	1244.82	-2.8899	333.607	1267.43	-1.9257	1249.46	54.6363	4.5153	192.416	55.9197	1.7828	sp|Q9SAV1|JAL6_ARATH Myrosinase-binding protein 2 OS=Arabidopsis thaliana GN=F-ATMBP PE=2 SV=1//2.34296e-07
Rsa1.0_00721.1_g00004.1	114.12	283.69	-1.3138	77.911	288.842	-1.8904	12.1568	34.6897	-1.5127	8.72672	35.5046	-2.0245	sp|Q9SUM3|NCPR2_ARATH NADPH--cytochrome P450 reductase 2 OS=Arabidopsis thaliana GN=ATR2 PE=1 SV=1//0
Rsa1.0_00727.1_g00004.1	20.9132	72.1361	-1.7863	6.72136	73.4463	-3.4499	22.8044	54.8728	-1.2668	18.0523	56.1618	-1.6374	sp|Q9M012|PR1B5_ARATH PRA1 family protein B5 OS=Arabidopsis thaliana GN=PRA1B5 PE=1 SV=1//4.25732e-102
Rsa1.0_00733.1_g00009.1	0	27.7622	-7.0308	0	28.2664	-5.4147	0	11.353	-6.0812	0	11.6197	-4.5385	sp|Q9LQL0|GCSH3_ARATH Glycine cleavage system H protein 3, mitochondrial OS=Arabidopsis thaliana GN=GDH3 PE=1 SV=1//9.04099e-93
Rsa1.0_00734.1_g00011.1	256.797	27.4587	3.2253	98.7377	27.9575	1.8204	99.0986	28.9344	1.7761	146.643	29.614	2.308	-//-
Rsa1.0_00738.1_g00002.1	23.461	3.8685	2.6004	25.1814	3.93876	2.6765	45.6088	8.83011	2.3688	37.5591	9.03753	2.0552	sp|Q84JK2|FD_ARATH Protein FD OS=Arabidopsis thaliana GN=FD PE=1 SV=1//3.78677e-41
Rsa1.0_00745.1_g00005.1	9.02344	36.3335	-2.0096	2.46134	36.9934	-3.9098	3.43743	25.3077	-2.8802	4.44892	25.9022	-2.5415	sp|O04086|Y1105_ARATH Probable receptor-like protein kinase At1g11050 OS=Arabidopsis thaliana GN=At1g11050 PE=2 SV=1//0
Rsa1.0_00750.1_g00011.1	1.69853	22.9834	-3.7582	0	23.4009	-5.1421	4.19199	51.1673	-3.6095	0	52.3692	-7.2576	sp|Q08298|RD22_ARATH Dehydration-responsive protein RD22 OS=Arabidopsis thaliana GN=RD22 PE=2 SV=1//2.18801e-38
Rsa1.0_00757.1_g00010.1	0	22.6042	-6.1493	0	23.0147	-7.9255	0	12.5356	-7.2242	0	12.8301	-6.2284	sp|Q9LZD3|E70A1_ARATH Exocyst complex component EXO70A1 OS=Arabidopsis thaliana GN=EXO70A1 PE=1 SV=1//1.83449e-73
Rsa1.0_00758.1_g00010.1	31.6351	65.0059	-1.039	19.5961	66.1866	-1.756	26.0742	65.5951	-1.331	17.8812	67.1359	-1.9086	sp|P34790|CP18C_ARATH Peptidyl-prolyl cis-trans isomerase CYP18-3 OS=Arabidopsis thaliana GN=CYP18-3 PE=1 SV=1//4.95081e-99
Rsa1.0_00761.1_g00004.1	2.86627	44.5256	-3.9574	2.17734	45.3343	-4.38	3.52127	71.8235	-4.3503	0	73.5106	-6.5769	sp|Q9FGY1|BXL1_ARATH Beta-D-xylosidase 1 OS=Arabidopsis thaliana GN=BXL1 PE=1 SV=1//0
Rsa1.0_00777.1_g00002.1	2.017	54.2348	-4.7489	0	55.2198	-5.8662	20.3731	223.118	-3.4531	1.28334	228.359	-7.4753	sp|Q6WUC1|6OMT_PAPSO (RS)-norcoclaurine 6-O-methyltransferase OS=Papaver somniferum GN=PSOMT2 PE=1 SV=1//4.55875e-64
Rsa1.0_00777.1_g00012.1	1880.8	53.9314	5.1241	1171.32	54.9109	4.4149	2964.16	115.422	4.6826	862.234	118.133	2.8677	sp|P25853|BAM5_ARATH Beta-amylase 5 OS=Arabidopsis thaliana GN=BAM5 PE=2 SV=1//0
Rsa1.0_00782.1_g00008.1	44.6926	118.255	-1.4038	49.8895	120.402	-1.2711	31.6076	92.5585	-1.5501	23.1857	94.7326	-2.0306	sp|Q42546|DPNP1_ARATH SAL1 phosphatase OS=Arabidopsis thaliana GN=SAL1 PE=1 SV=1//0
Rsa1.0_00803.1_g00011.1	1.16774	39.1401	-5.0669	10.4134	39.851	-1.9362	1.34144	91.7701	-6.0962	0	93.9257	-6.9305	sp|Q96290|MSSP1_ARATH Monosaccharide-sensing protein 1 OS=Arabidopsis thaliana GN=MSSP1 PE=1 SV=2//0
Rsa1.0_00807.1_g00007.1	30.1489	65.3852	-1.1169	19.8801	66.5727	-1.7436	22.4691	57.6322	-1.3589	21.1324	58.986	-1.4809	sp|P0DI75|S61G2_ARATH Protein transport protein Sec61 subunit gamma-2 OS=Arabidopsis thaliana GN=SEC61G2 PE=1 SV=1//4.47119e-30
Rsa1.0_00811.1_g00006.1	79.7248	238.481	-1.5808	45.8188	242.813	-2.4058	30.9369	150.9	-2.2862	25.239	154.445	-2.6134	sp|Q9SVC2|SY122_ARATH Syntaxin-122 OS=Arabidopsis thaliana GN=SYP122 PE=1 SV=1//4.43532e-168
Rsa1.0_00813.1_g00007.1	0	101.415	-8.3149	0	103.257	-8.5061	0	27.7518	-5.7945	0	28.4037	-5.828	-//-
Rsa1.0_00821.1_g00018.1	19.4269	65.0818	-1.7442	15.1467	66.2638	-2.1292	2.85055	31.1419	-3.4495	4.62003	31.8734	-2.7864	sp|Q9FGH9|E70B1_ARATH Exocyst complex component EXO70B1 OS=Arabidopsis thaliana GN=EXO70B1 PE=1 SV=1//0
Rsa1.0_00826.1_g00010.1	21.8686	4.17191	2.3901	31.9975	4.24768	2.9132	52.4837	3.62665	3.8552	76.0594	3.71184	4.3569	sp|Q9S7U0|INO1_WHEAT Inositol-3-phosphate synthase OS=Triticum aestivum GN=MIPS PE=2 SV=1//0
Rsa1.0_00840.1_g00008.1	11.3589	145.41	-3.6782	12.4014	148.051	-3.5775	37.141	135.29	-1.865	30.2013	138.468	-2.1969	sp|Q9M1G8|DJ1F_ARATH DJ-1 protein homolog F OS=Arabidopsis thaliana GN=DJ1F PE=1 SV=1//0
Rsa1.0_00848.1_g00008.1	3.18474	20.2527	-2.6689	2.36668	20.6206	-3.1231	5.11423	32.2457	-2.6565	3.08002	33.0031	-3.4216	sp|Q9LTZ0|PLY11_ARATH Putative pectate lyase 11 OS=Arabidopsis thaliana GN=At3g27400 PE=3 SV=2//0
Rsa1.0_00853.1_g00004.1	73.6738	222.552	-1.5949	28.2108	226.594	-3.0058	26.9126	132.925	-2.3043	20.619	136.047	-2.7221	sp|Q9ZNV4|CYB5C_ARATH Cytochrome B5 isoform C OS=Arabidopsis thaliana GN=CYTB5-C PE=1 SV=1//1.43277e-59
Rsa1.0_00855.1_g00007.1	5.73254	56.8897	-3.3109	13.064	57.9229	-2.1485	3.77279	247.48	-6.0355	1.79668	253.293	-7.1393	sp|Q9SV84|NIP51_ARATH Probable aquaporin NIP5-1 OS=Arabidopsis thaliana GN=NIP5-1 PE=2 SV=1//1.19461e-162
Rsa1.0_00860.1_g00009.1	67.4104	481.438	-2.8363	3.88135	490.182	-6.9806	7.96478	236.442	-4.8917	14.3734	241.996	-4.0735	sp|Q9LVL2|PER67_ARATH Peroxidase 67 OS=Arabidopsis thaliana GN=PER67 PE=2 SV=1//9.86364e-176
Rsa1.0_00867.1_g00008.1	295.65	130.619	1.1785	375.544	132.991	1.4977	504.967	205.142	1.2996	647.061	209.961	1.6238	sp|P92948|CDC5L_ARATH Cell division cycle 5-like protein OS=Arabidopsis thaliana GN=CDC5 PE=1 SV=2//0
Rsa1.0_00886.1_g00016.1	12.9513	43.0844	-1.7341	14.2947	43.867	-1.6177	3.10207	29.0921	-3.2293	5.21892	29.7754	-2.5123	sp|Q9FV51|MAP1C_ARATH Methionine aminopeptidase 1C, chloroplastic/mitochondrial OS=Arabidopsis thaliana GN=MAP1C PE=2 SV=2//0
Rsa1.0_00889.1_g00002.1	16.9853	70.0881	-2.0449	15.2414	71.361	-2.2271	6.20414	77.8153	-3.6488	1.28334	79.6432	-5.9556	sp|Q9T074|PCKA_ARATH Phosphoenolpyruvate carboxykinase [ATP] OS=Arabidopsis thaliana GN=PCKA PE=1 SV=1//0
Rsa1.0_00889.1_g00005.1	3.71554	56.738	-3.9327	1.79867	57.7685	-5.0053	16.8518	125.356	-2.8951	4.10669	128.301	-4.9654	sp|Q9LSK9|Y5566_ARATH Uncharacterized protein At5g65660 OS=Arabidopsis thaliana GN=At5g65660 PE=2 SV=1//1.84499e-54
Rsa1.0_00890.1_g00009.1	0	29.1275	-5.1	2.46134	29.6565	-3.5908	1.00608	34.059	-5.0812	0	34.859	-7.0855	sp|Q9M815|PCR8_ARATH Protein PLANT CADMIUM RESISTANCE 8 OS=Arabidopsis thaliana GN=PCR8 PE=1 SV=2//1.14132e-110
Rsa1.0_00894.1_g00013.1	4.45864	125.461	-4.8145	2.93468	127.739	-5.4439	0	42.0219	-5.6474	2.56668	43.0089	-4.0667	sp|Q94CE4|BCA4_ARATH Beta carbonic anhydrase 4 OS=Arabidopsis thaliana GN=BCA4 PE=1 SV=1//6.87407e-175
Rsa1.0_00898.1_g00007.1	15.1806	77.6734	-2.3552	10.792	79.0841	-2.8734	11.1507	64.0183	-2.5214	5.73226	65.5221	-3.5148	sp|Q8VY81|NUD21_ARATH Nudix hydrolase 21, chloroplastic OS=Arabidopsis thaliana GN=NUDT21 PE=2 SV=1//6.36396e-83
Rsa1.0_00902.1_g00001.1	1.16774	28.9758	-4.6331	0	29.5021	-5.9618	1.2576	31.0631	-4.6265	0	31.7927	-5.2157	sp|Q8RX77|PTR21_ARATH Protein NRT1/ PTR FAMILY 2.13 OS=Arabidopsis thaliana GN=NPF2.13 PE=1 SV=1//0
Rsa1.0_00902.1_g00008.1	13.1636	63.3372	-2.2665	8.70937	64.4875	-2.8884	1.84448	28.619	-3.9557	1.19779	29.2913	-4.612	sp|Q6NMS0|GSTUC_ARATH Glutathione S-transferase U12 OS=Arabidopsis thaliana GN=GSTU12 PE=2 SV=2//1.38623e-122
Rsa1.0_00912.1_g00003.1	9.02344	120.227	-3.7359	5.30135	122.41	-4.5292	4.35967	51.5615	-3.564	5.73226	52.7727	-3.2026	sp|Q6R8G5|PHO15_ARATH Phosphate transporter PHO1 homolog 5 OS=Arabidopsis thaliana GN=PHO1-H5 PE=2 SV=2//0
Rsa1.0_00931.1_g00003.1	45.2234	96.0297	-1.0864	17.3241	97.7739	-2.4967	8.55166	101.783	-3.5731	29.688	104.174	-1.811	sp|Q09893|YAI5_SCHPO Uncharacterized protein C24B11.05 OS=Schizosaccharomyces pombe (strain 972 / ATCC 24843) GN=SPAC24B11.05 PE=3 SV=1//2.15583e-14
Rsa1.0_00967.1_g00006.1	2.65395	71.9085	-4.7599	3.21868	73.2146	-4.5076	4.69503	74.1887	-3.982	3.33669	75.9314	-4.5082	sp|Q9LIP3|C71BY_ARATH Cytochrome P450 71B37 OS=Arabidopsis thaliana GN=CYP71B37 PE=3 SV=2//0
Rsa1.0_00971.1_g00011.1	33.1213	252.363	-2.9297	68.3496	256.946	-1.9105	34.4581	197.101	-2.516	84.0161	201.73	-1.2637	sp|Q09686|YA14_SCHPO Putative glutamine amidotransferase-like protein C13C5.04 OS=Schizosaccharomyces pombe (strain 972 / ATCC 24843) GN=SPAC13C5.04 PE=3 SV=1//1.87422e-17
Rsa1.0_00988.1_g00003.1	12.3143	0	5.021	18.3654	0	5.5717	31.6076	0	6.6471	21.9879	0	6.0901	sp|Q9SK91|BH094_ARATH Transcription factor bHLH94 OS=Arabidopsis thaliana GN=BHLH94 PE=2 SV=2//8.51068e-138
Rsa1.0_00992.1_g00013.1	21.9747	0	5.1784	27.2641	0	5.4636	25.5711	0	8.3414	91.8017	0	10.152	sp|Q9SXB8|Y1133_ARATH G-type lectin S-receptor-like serine/threonine-protein kinase At1g11330 OS=Arabidopsis thaliana GN=At1g11330 PE=2 SV=3//0
Rsa1.0_01004.1_g00001.1	26.0087	201.314	-2.9524	21.1107	204.97	-3.2794	15.175	69.3794	-2.1928	18.1379	71.0091	-1.969	sp|Q9SAH7|WRK40_ARATH Probable WRKY transcription factor 40 OS=Arabidopsis thaliana GN=WRKY40 PE=1 SV=1//8.58213e-168
Rsa1.0_01006.1_g00008.1	137.581	49.987	1.4607	212.527	50.8949	2.0621	107.818	33.1918	1.6997	96.1651	33.9714	1.5012	sp|Q8NBL1|PGLT1_HUMAN Protein O-glucosyltransferase 1 OS=Homo sapiens GN=POGLUT1 PE=1 SV=1//3.87188e-19
Rsa1.0_01012.1_g00003.1	183.972	28.1414	2.7087	219.627	28.6525	2.9383	279.773	14.1124	4.3092	207.046	14.4439	3.8414	sp|Q8LER3|XTH7_ARATH Probable xyloglucan endotransglucosylase/hydrolase protein 7 OS=Arabidopsis thaliana GN=XTH7 PE=2 SV=2//0
Rsa1.0_01013.1_g00004.1	4.5648	68.8744	-3.9153	0	70.1253	-6.9479	19.7862	180.702	-3.191	1.54001	184.946	-6.908	sp|O59952|LIP_THELA Lipase OS=Thermomyces lanuginosus GN=LIP PE=1 SV=1//4.28934e-11
Rsa1.0_01039.1_g00006.1	1.80469	63.7923	-5.1436	0	64.9509	-7.0213	3.26975	43.7563	-3.7422	2.22446	44.7842	-4.3315	sp|Q9M1E2|PTR37_ARATH Protein NRT1/ PTR FAMILY 2.7 OS=Arabidopsis thaliana GN=NPF2.7 PE=1 SV=1//0
Rsa1.0_01042.1_g00005.1	20.5947	52.7178	-1.356	15.8094	53.6752	-1.7635	12.576	39.7355	-1.6598	7.10116	40.6689	-2.5178	sp|Q8GYA4|CRK10_ARATH Cysteine-rich receptor-like protein kinase 10 OS=Arabidopsis thaliana GN=CRK10 PE=1 SV=3//1.12013e-99
Rsa1.0_01042.1_g00011.1	20.0639	62.5786	-1.6411	4.16535	63.7152	-3.9351	52.8191	1267.51	-4.5848	6.41671	1297.29	-7.6595	sp|Q941R6|MLP31_ARATH MLP-like protein 31 OS=Arabidopsis thaliana GN=MLP31 PE=2 SV=2//8.03117e-82
Rsa1.0_01048.1_g00001.1	23.8856	2.35144	3.3445	22.9094	2.39415	3.2584	31.8591	1.89217	4.0736	28.6613	1.93661	3.8875	sp|Q9ZUL3|IDD5_ARATH Protein indeterminate-domain 5, chloroplastic OS=Arabidopsis thaliana GN=IDD5 PE=1 SV=1//3.62091e-100
Rsa1.0_01048.1_g00004.1	15.4991	204.348	-3.7208	38.7188	208.059	-2.4259	18.6124	139.863	-2.9097	20.619	143.148	-2.7955	sp|Q9ZUL7|DEF01_ARATH Defensin-like protein 1 OS=Arabidopsis thaliana GN=PDF2.3 PE=2 SV=1//4.63584e-06
Rsa1.0_01072.1_g00002.1	7.8557	81.6936	-3.3784	7.66803	83.1773	-3.4393	2.17983	25.3866	-3.5418	6.07448	25.9829	-2.0967	-//-
Rsa1.0_01072.1_g00008.1	51.0621	166.421	-1.7045	33.7015	169.444	-2.3299	28.5055	61.4166	-1.1074	27.8913	62.8592	-1.1723	sp|O04951|PP2A5_ARATH Serine/threonine-protein phosphatase PP2A-5 catalytic subunit OS=Arabidopsis thaliana GN=PP2A5 PE=1 SV=1//0
Rsa1.0_01073.1_g00007.1	27.0703	96.6366	-1.8359	14.0107	98.3917	-2.812	7.62942	28.619	-1.9073	5.04781	29.2913	-2.5367	sp|Q9FKZ1|DRL42_ARATH Probable disease resistance protein At5g66900 OS=Arabidopsis thaliana GN=At5g66900 PE=3 SV=1//0
Rsa1.0_01077.1_g00004.1	24.2041	81.6177	-1.7536	11.36	83.1001	-2.8709	14.5043	129.377	-3.157	20.1912	132.416	-2.7133	sp|Q9C598|NAC81_ARATH Protein ATAF2 OS=Arabidopsis thaliana GN=NAC081 PE=1 SV=1//2.3983e-163
Rsa1.0_01078.1_g00013.1	23.2486	54.7658	-1.2361	13.064	55.7605	-2.0936	9.72541	47.0676	-2.2749	10.8656	48.1732	-2.1485	-//-
Rsa1.0_01087.1_g00002.1	91.1899	34.6648	1.3954	129.031	35.2944	1.8702	164.577	15.1373	3.4426	135.264	15.4929	3.1261	sp|Q940Q1|PLY1_ARATH Probable pectate lyase 1 OS=Arabidopsis thaliana GN=At1g04680 PE=2 SV=2//0
Rsa1.0_01100.1_g00008.1	1.16774	15.7015	-3.7491	1.89334	15.9867	-3.0779	1.76064	17.266	-3.2938	1.02667	17.6716	-4.1054	-//-
Rsa1.0_01104.1_g00010.1	12.739	57.724	-2.1799	3.50268	58.7724	-4.0686	21.7983	471.544	-4.4351	5.30448	482.62	-6.5075	sp|O04313|JAL31_ARATH PYK10-binding protein 2 OS=Arabidopsis thaliana GN=PBP2 PE=1 SV=1//1.80746e-157
Rsa1.0_01134.1_g00002.1	66.3488	274.891	-2.0507	87.3777	279.884	-1.6795	26.9964	427.63	-3.9855	18.9935	437.674	-4.5263	sp|P45724|PAL2_ARATH Phenylalanine ammonia-lyase 2 OS=Arabidopsis thaliana GN=PAL2 PE=1 SV=2//0
Rsa1.0_01147.1_g00003.1	25.6903	89.8857	-1.8069	8.0467	91.5182	-3.5076	10.8153	39.1048	-1.8543	8.21339	40.0233	-2.2848	sp|O82170|IKU1_ARATH Protein HAIKU1 OS=Arabidopsis thaliana GN=IKU1 PE=1 SV=1//2.67995e-12
Rsa1.0_01149.1_g00013.1	273.039	34.2096	2.9966	209.403	34.831	2.5878	143.618	31.2996	2.198	159.733	32.0348	2.318	sp|Q9ZT49|ATL45_ARATH RING-H2 finger protein ATL45 OS=Arabidopsis thaliana GN=ATL45 PE=2 SV=1//2.58398e-78
Rsa1.0_01154.1_g00003.1	55.733	313.879	-2.4936	31.4295	319.58	-3.346	90.4631	1177.72	-3.7025	6.93004	1205.38	-7.4424	sp|P17180|PER3_ARMRU Peroxidase C3 OS=Armoracia rusticana GN=PRXC3 PE=3 SV=1//0
Rsa1.0_01166.1_g00008.1	304.249	43.1603	2.8175	280.404	43.9442	2.6738	301.32	57.0804	2.4002	480.141	58.4211	3.0389	-//-
Rsa1.0_01169.1_g00004.1	0	19.8735	-4.7411	1.42001	20.2344	-3.8328	0	40.2085	-5.5837	1.62557	41.153	-4.662	-//-
Rsa1.0_01179.1_g00004.1	0	35.7267	-5.2247	3.97601	36.3756	-3.1936	0	16.793	-5.061	0	17.1874	-5.1033	sp|O64825|LYK4_ARATH LysM domain receptor-like kinase 4 OS=Arabidopsis thaliana GN=LYK4 PE=1 SV=1//0
Rsa1.0_01190.1_g00012.1	8.28034	60.4547	-2.8681	1.23067	61.5527	-5.6443	1.34144	60.1551	-5.4868	1.19779	61.5681	-5.6837	sp|Q941F1|PLA15_ARATH Phospholipase A1-Igamma1, chloroplastic OS=Arabidopsis thaliana GN=At1g06800 PE=1 SV=2//4.00908e-123
Rsa1.0_01201.1_g00002.1	5.73254	41.8708	-2.8687	1.23067	42.6313	-5.1144	2.51519	182.358	-6.18	0	186.641	-8.5061	sp|Q9FGS5|NRT31_ARATH High-affinity nitrate transporter 3.1 OS=Arabidopsis thaliana GN=NRT3.1 PE=1 SV=1//5.15857e-95
Rsa1.0_01207.1_g00009.1	7.64339	89.2788	-3.546	5.58535	90.9004	-4.0246	1.34144	171.162	-6.9954	1.11223	175.183	-7.2993	sp|Q944I4|GLYK_ARATH D-glycerate 3-kinase, chloroplastic OS=Arabidopsis thaliana GN=GLYK PE=1 SV=2//0
Rsa1.0_01211.1_g00005.1	1.80469	17.9013	-3.3102	1.23067	18.2264	-3.8885	0	68.591	-6.8688	8.81228	70.2022	-2.9939	-//-
Rsa1.0_01214.1_g00016.1	64.438	8.41967	2.9361	84.443	8.57259	3.3002	158.122	15.2162	3.3774	199.346	15.5736	3.6781	-//-
Rsa1.0_01221.1_g00009.1	1.16774	22.7559	-4.2844	3.31335	23.1692	-2.8058	3.60511	63.3876	-4.1361	2.39557	64.8765	-4.7593	sp|Q9C9H5|GUN9_ARATH Endoglucanase 9 OS=Arabidopsis thaliana GN=CEL3 PE=1 SV=1//0
Rsa1.0_01226.1_g00003.1	5.41407	94.0576	-4.1188	0	95.7659	-7.5814	40.0754	142.464	-1.8298	15.8279	145.811	-3.2036	-//-
Rsa1.0_01226.1_g00004.1	142.995	47.4839	1.5905	117.86	48.3463	1.2856	131.461	35.0839	1.9058	160.161	35.908	2.1571	sp|Q8L868|E1311_ARATH Glucan endo-1,3-beta-glucosidase 11 OS=Arabidopsis thaliana GN=At1g32860 PE=1 SV=1//0
Rsa1.0_01231.1_g00008.1	7.00644	38.3057	-2.4508	12.3067	39.0014	-1.6641	3.52127	65.9893	-4.2281	2.7378	67.5394	-4.6246	sp|Q9FKS8|LHT1_ARATH Lysine histidine transporter 1 OS=Arabidopsis thaliana GN=LHT1 PE=1 SV=1//0
Rsa1.0_01239.1_g00004.1	2.017	59.6204	-4.8855	8.52003	60.7032	-2.8328	2.76671	43.441	-3.9728	0	44.4614	-8.0215	sp|Q9LIR8|FBK67_ARATH F-box/kelch-repeat protein At3g23880 OS=Arabidopsis thaliana GN=At3g23880 PE=2 SV=1//0
Rsa1.0_01245.1_g00003.1	25.9026	93.1473	-1.8464	6.24802	94.8391	-3.924	56.1727	362.823	-2.6913	4.2778	371.345	-6.4397	sp|Q9LSB4|NAI2_ARATH TSA1-like protein OS=Arabidopsis thaliana GN=NAI2 PE=1 SV=1//0
Rsa1.0_01253.1_g00008.1	33.546	204.499	-2.6079	0	208.214	-8.1029	0	15.4527	-4.941	0	15.8157	-4.9833	sp|P52408|E13B_PRUPE Glucan endo-1,3-beta-glucosidase, basic isoform OS=Prunus persica GN=GNS1 PE=3 SV=1//5.19728e-130
Rsa1.0_01264.1_g00002.1	477.499	973.496	-1.0277	60.6816	991.177	-4.0298	208.342	566.625	-1.4434	110.966	579.935	-2.3858	sp|Q9FXH5|PUP14_ARATH Probable purine permease 14 OS=Arabidopsis thaliana GN=PUP14 PE=1 SV=1//0
Rsa1.0_01264.1_g00007.1	89.7036	13.5777	2.7239	227.485	13.8243	4.0405	86.5227	14.1912	2.6081	120.463	14.5246	3.052	sp|Q9LJK2|ABAH4_ARATH Abscisic acid 8&apos;-hydroxylase 4 OS=Arabidopsis thaliana GN=CYP707A4 PE=2 SV=2//1.07182e-38
Rsa1.0_01271.1_g00005.1	67.7289	199.569	-1.559	18.6494	203.194	-3.4457	3.52127	53.296	-3.9199	7.7856	54.5479	-2.8086	sp|O81003|PSK2_ARATH Phytosulfokines 2 OS=Arabidopsis thaliana GN=PSK2 PE=2 SV=1//1.1656e-33
Rsa1.0_01289.1_g00005.1	24.9472	107.256	-2.1041	17.8921	109.204	-2.6096	5.19807	76.7904	-3.8849	6.2456	78.5942	-3.6535	sp|Q6R8G7|PHO13_ARATH Phosphate transporter PHO1 homolog 3 OS=Arabidopsis thaliana GN=PHO1;H3 PE=2 SV=2//0
Rsa1.0_01294.1_g00004.1	23.1425	88.5203	-1.9355	4.44935	90.1281	-4.3403	8.2163	305.27	-5.2155	1.45445	312.44	-7.747	sp|O82089|CCH_ARATH Copper transport protein CCH OS=Arabidopsis thaliana GN=CCH PE=1 SV=1//6.9696e-44
Rsa1.0_01321.1_g00004.1	891.941	3654.29	-2.0346	500.789	3720.66	-2.8933	381.974	4499.57	-3.5582	147.67	4605.26	-4.9628	-//-
Rsa1.0_01323.1_g00001.1	100.319	262.679	-1.3887	84.159	267.449	-1.6681	99.1825	251.658	-1.3433	71.6105	257.569	-1.8467	sp|Q9SIV0|SUR1_ARATH S-alkyl-thiohydroximate lyase SUR1 OS=Arabidopsis thaliana GN=SUR1 PE=1 SV=1//0
Rsa1.0_01325.1_g00002.1	0	90.1891	-6.7306	5.30135	91.8271	-4.1145	0	244.011	-8.3371	0	249.742	-8.9263	sp|Q06209|CHI4_BRANA Basic endochitinase CHB4 OS=Brassica napus PE=1 SV=2//6.29629e-156
Rsa1.0_01325.1_g00006.1	42.8879	6.29579	2.7681	37.4881	6.41014	2.548	13.1628	35.6358	-1.4369	4.79114	36.4729	-2.9284	sp|Q06209|CHI4_BRANA Basic endochitinase CHB4 OS=Brassica napus PE=1 SV=2//2.06999e-99
Rsa1.0_01331.1_g00004.1	536.311	109.152	2.2967	716.251	111.135	2.6882	928.106	9.93387	6.5458	985.178	10.1672	6.5984	sp|Q9ZV07|PIP26_ARATH Probable aquaporin PIP2-6 OS=Arabidopsis thaliana GN=PIP2-6 PE=1 SV=1//0
Rsa1.0_01335.1_g00004.1	99.1517	212.691	-1.1011	32.7548	216.554	-2.725	14.8396	74.1098	-2.3202	8.72672	75.8507	-3.1196	sp|Q55EX9|Y8948_DICDI Putative methyltransferase DDB_G0268948 OS=Dictyostelium discoideum GN=DDB_G0268948 PE=1 SV=2//5.10488e-19
Rsa1.0_01337.1_g00008.1	23.461	54.9175	-1.227	2.46134	55.9149	-4.5057	18.864	115.028	-2.6083	6.41671	117.73	-4.1975	sp|Q9LPF1|WTR8_ARATH WAT1-related protein At1g44800 OS=Arabidopsis thaliana GN=At1g44800 PE=1 SV=1//0
Rsa1.0_01338.1_g00012.1	90.0221	44.2981	1.023	156.958	45.1026	1.7991	164.41	20.9715	2.9708	193.442	21.4641	3.1719	sp|Q8RWC5|FLA16_ARATH Fasciclin-like arabinogalactan protein 16 OS=Arabidopsis thaliana GN=FLA16 PE=2 SV=1//0
Rsa1.0_01344.1_g00005.1	53.9283	108.697	-1.0112	48.9429	110.671	-1.1771	56.9272	114.24	-1.0049	20.8757	116.923	-2.4857	sp|Q9LM15|RA213_ARATH Ethylene-responsive transcription factor RAP2-13 OS=Arabidopsis thaliana GN=RAP2-13 PE=1 SV=1//2.07873e-91
Rsa1.0_01355.1_g00016.1	327.179	108.394	1.5938	402.619	110.362	1.8672	429.092	149.639	1.5198	465.083	153.154	1.6025	-//-
Rsa1.0_01363.1_g00001.1	96.4978	381.768	-1.9841	94.667	388.701	-2.0377	135.066	447.892	-1.7295	90.3472	458.412	-2.3431	sp|Q9LZ66|SIR_ARATH Sulfite reductase [ferredoxin], chloroplastic OS=Arabidopsis thaliana GN=SIR PE=1 SV=1//0
Rsa1.0_01367.1_g00003.1	0	59.3928	-6.3206	0	60.4715	-6.1493	0	23.1002	-5.5298	0	23.6428	-5.5633	sp|O49782|MYB51_ARATH Transcription factor MYB51 OS=Arabidopsis thaliana GN=MYB51 PE=1 SV=2//1.59308e-138
Rsa1.0_01373.1_g00003.1	47.5589	12.0606	1.9794	58.0309	12.2797	2.2406	105.89	20.5773	2.3634	114.731	21.0607	2.4456	sp|Q7XJM8|SCL27_ARATH Scarecrow-like protein 27 OS=Arabidopsis thaliana GN=SCL27 PE=2 SV=1//0
Rsa1.0_01380.1_g00002.1	2991.96	350.744	3.0926	2348.69	357.114	2.7174	2753.63	375.437	2.8747	2138.22	384.256	2.4763	sp|Q9FFT4|PDC2_ARATH Pyruvate decarboxylase 2 OS=Arabidopsis thaliana GN=PDC2 PE=2 SV=1//0
Rsa1.0_01380.1_g00004.1	8.70497	49.5319	-2.5084	8.6147	50.4316	-2.5495	9.39006	54.3209	-2.5323	5.98893	55.5969	-3.2146	sp|P41568|SUI11_ARATH Protein translation factor SUI1 homolog 1 OS=Arabidopsis thaliana GN=At4g27130 PE=1 SV=2//6.67516e-55
Rsa1.0_01382.1_g00004.1	33.546	100.05	-1.5765	10.9814	101.867	-3.2136	35.4642	129.14	-1.8645	10.6945	132.174	-3.6275	-//-
Rsa1.0_01391.1_g00003.1	88.3236	5.38555	4.0356	79.7096	5.48337	3.8616	75.7073	31.0631	1.2852	112.335	31.7927	1.821	sp|O82199|C3H20_ARATH Zinc finger CCCH domain-containing protein 20 OS=Arabidopsis thaliana GN=At2g19810 PE=2 SV=1//9.42097e-174
Rsa1.0_01397.1_g00001.1	20.807	196.459	-3.2391	10.792	200.027	-4.2122	3.60511	27.0422	-2.9071	8.21339	27.6774	-1.7527	sp|Q9XGV9|COMT2_OCIBA Caffeic acid 3-O-methyltransferase 2 OS=Ocimum basilicum GN=COMT2 PE=2 SV=1//3.4114e-73
Rsa1.0_01397.1_g00003.1	0	14.0328	-5.0464	0	14.2877	-7.2377	0	15.5315	-6.5333	0	15.8964	-7.5376	sp|Q8W013|COMT1_CATRO Caffeic acid 3-O-methyltransferase OS=Catharanthus roseus GN=COMT1 PE=2 SV=1//6.50935e-101
Rsa1.0_01412.1_g00001.1	29.512	65.6886	-1.1543	28.0214	66.8817	-1.2551	77.7195	222.251	-1.5158	31.0569	227.471	-2.8727	sp|Q8L7C9|GSTUK_ARATH Glutathione S-transferase U20 OS=Arabidopsis thaliana GN=GSTU20 PE=1 SV=1//1.70794e-141
Rsa1.0_01418.1_g00003.1	0	16.7635	-4.981	2.27201	17.068	-2.9092	2.17983	59.0514	-4.7597	12.6623	60.4384	-2.2549	sp|Q93V56|IPYR1_ARATH Soluble inorganic pyrophosphatase 1 OS=Arabidopsis thaliana GN=PPA1 PE=1 SV=1//3.03435e-142
Rsa1.0_01424.1_g00002.1	61.784	127.281	-1.0427	50.2682	129.593	-1.3663	34.039	145.933	-2.1001	24.8113	149.361	-2.5897	-//-
Rsa1.0_01435.1_g00004.1	37.3677	158.988	-2.0891	21.3947	161.875	-2.9196	14.9235	169.112	-3.5023	9.92451	173.085	-4.1243	sp|P94014|GL21_ARATH Germin-like protein subfamily 2 member 1 OS=Arabidopsis thaliana GN=GLP4 PE=2 SV=2//3.78679e-129
Rsa1.0_01440.1_g00003.1	7.21875	60.7582	-3.0733	0	61.8617	-6.5446	9.55773	86.7243	-3.1817	4.8767	88.7614	-4.186	sp|Q9SF23|FOLB1_ARATH Dihydroneopterin aldolase 1 OS=Arabidopsis thaliana GN=FOLB1 PE=1 SV=1//5.33559e-65
Rsa1.0_01451.1_g00001.1	148.303	74.0324	1.0023	394.761	75.377	2.3888	181.094	85.5417	1.082	295.939	87.551	1.7571	sp|Q9C9A6|PUB10_ARATH U-box domain-containing protein 10 OS=Arabidopsis thaliana GN=PUB10 PE=2 SV=1//0
Rsa1.0_01451.1_g00002.1	170.384	33.6787	2.3389	302.082	34.2904	3.1391	148.48	28.3037	2.3912	182.234	28.9685	2.6532	sp|Q6NLC8|Y1648_ARATH Uncharacterized protein At1g66480 OS=Arabidopsis thaliana GN=At1g66480 PE=2 SV=1//1.69476e-32
Rsa1.0_01452.1_g00005.1	7.43107	139.342	-4.2289	1.98801	141.873	-6.1571	13.3305	166.116	-3.6394	4.62003	170.018	-5.2016	-//-
Rsa1.0_01474.1_g00010.1	230.894	484.624	-1.0696	95.0457	493.426	-2.3761	80.9892	201.831	-1.3173	54.0715	206.572	-1.9337	sp|Q9SAH7|WRK40_ARATH Probable WRKY transcription factor 40 OS=Arabidopsis thaliana GN=WRKY40 PE=1 SV=1//1.52705e-167
Rsa1.0_01476.1_g00014.1	0	41.3398	-6.6052	0	42.0907	-8.7964	0	15.2162	-7.5038	0	15.5736	-4.961	-//-
Rsa1.0_01477.1_g00006.1	5.62638	71.3017	-3.6637	12.8747	72.5967	-2.4954	3.94047	43.5198	-3.4652	6.50226	44.5421	-2.7762	sp|Q96282|CLCC_ARATH Chloride channel protein CLC-c OS=Arabidopsis thaliana GN=CLC-C PE=1 SV=1//0
Rsa1.0_01493.1_g00004.1	43.631	13.5777	1.6841	58.8829	13.8243	2.0906	67.5749	29.3286	1.2042	90.005	30.0175	1.5842	sp|P43292|SRK2G_ARATH Serine/threonine-protein kinase SRK2G OS=Arabidopsis thaliana GN=SRK2G PE=1 SV=2//0
Rsa1.0_01505.1_g00003.1	1.91085	39.4435	-4.3675	4.54402	40.1599	-3.1437	3.10207	54.4786	-4.1344	7.87116	55.7583	-2.8245	sp|Q94CG0|CIPKL_ARATH CBL-interacting serine/threonine-protein kinase 21 OS=Arabidopsis thaliana GN=CIPK21 PE=1 SV=1//0
Rsa1.0_01511.1_g00006.1	0	35.8784	-8.4008	9.08803	36.5301	-2.007	0	17.1872	-7.6795	0	17.5909	-6.6837	sp|O65727|ERG11_BRANA Squalene monooxygenase 1,1 OS=Brassica napus GN=SQP1,1 PE=2 SV=1//0
Rsa1.0_01514.1_g00003.1	259.875	84.1208	1.6273	391.448	85.6487	2.1923	126.347	43.6775	1.5324	97.4484	44.7035	1.1243	-//-
Rsa1.0_01514.1_g00004.1	21.4439	1.66876	3.6837	30.6721	1.69907	4.1741	83.4206	4.73042	4.1404	83.6739	4.84153	4.1112	sp|Q9M384|SCR_ARATH Protein SCARECROW OS=Arabidopsis thaliana GN=SCR PE=1 SV=1//4.17798e-19
Rsa1.0_01514.1_g00007.1	4.45864	42.8569	-3.2649	1.04134	43.6353	-5.389	6.45566	80.1805	-3.6346	2.31001	82.064	-5.1508	sp|Q0P570|MVD1_BOVIN Diphosphomevalonate decarboxylase OS=Bos taurus GN=MVD PE=2 SV=1//2.29225e-111
Rsa1.0_01519.1_g00006.1	51.9113	264.575	-2.3496	53.5815	269.38	-2.3298	7.12638	36.03	-2.338	13.7745	36.8763	-1.4207	sp|Q9C562|CIPKA_ARATH CBL-interacting serine/threonine-protein kinase 10 OS=Arabidopsis thaliana GN=CIPK10 PE=1 SV=1//0
Rsa1.0_01521.1_g00010.1	19.0023	118.027	-2.6349	20.8267	120.171	-2.5286	5.78494	96.1063	-4.0543	7.0156	98.3638	-3.8095	sp|Q9ZQG4|U73B5_ARATH UDP-glycosyltransferase 73B5 OS=Arabidopsis thaliana GN=UGT73B5 PE=2 SV=1//0
Rsa1.0_01524.1_g00005.1	18.0469	153.905	-3.0922	15.6201	156.701	-3.3265	21.2953	170.768	-3.0034	8.98339	174.779	-4.2821	sp|Q9LIK9|APS1_ARATH ATP sulfurylase 1, chloroplastic OS=Arabidopsis thaliana GN=APS1 PE=1 SV=1//0
Rsa1.0_01524.1_g00007.1	15.4991	89.5823	-2.531	14.4841	91.2093	-2.6547	15.175	77.5	-2.3525	4.70559	79.3204	-4.0752	sp|Q9LIK9|APS1_ARATH ATP sulfurylase 1, chloroplastic OS=Arabidopsis thaliana GN=APS1 PE=1 SV=1//2.29844e-92
Rsa1.0_01524.1_g00009.1	7.53723	61.7442	-3.0342	8.99337	62.8657	-2.8053	6.37182	25.7019	-2.0121	4.53447	26.3057	-2.5364	sp|P24805|TSJT1_TOBAC Stem-specific protein TSJT1 OS=Nicotiana tabacum GN=TSJT1 PE=2 SV=1//6.20695e-23
Rsa1.0_01526.1_g00007.1	349.048	79.4938	2.1345	300.852	80.9376	1.8942	304.171	54.6363	2.4769	388.852	55.9197	2.7978	sp|O22126|FLA8_ARATH Fasciclin-like arabinogalactan protein 8 OS=Arabidopsis thaliana GN=FLA8 PE=1 SV=1//0
Rsa1.0_01529.1_g00002.1	74.3107	7.81285	3.2496	148.817	7.95475	4.2256	98.9309	9.93387	3.316	142.536	10.1672	3.8093	-//-
Rsa1.0_01540.1_g00003.1	28.2381	228.393	-3.0158	29.1574	232.541	-2.9956	2.17983	58.0264	-4.7344	2.05335	59.3895	-4.8542	sp|Q55EX9|Y8948_DICDI Putative methyltransferase DDB_G0268948 OS=Dictyostelium discoideum GN=DDB_G0268948 PE=1 SV=2//1.2091e-17
Rsa1.0_01555.1_g00007.1	74.4169	14.412	2.3684	40.8962	14.6738	1.4787	86.2711	19.7101	2.1299	55.8681	20.173	1.4696	sp|Q9ZRP7|SLD1_ARATH Delta(8)-fatty-acid desaturase 1 OS=Arabidopsis thaliana GN=SLD1 PE=1 SV=1//0
Rsa1.0_01566.1_g00006.1	5.62638	45.0566	-3.0015	5.01735	45.8749	-3.1927	7.21022	49.9847	-2.7934	4.10669	51.1588	-3.6389	sp|F4K2R6|CB60G_ARATH Calmodulin-binding protein 60 G OS=Arabidopsis thaliana GN=CBP60G PE=1 SV=1//0
Rsa1.0_01606.1_g00003.1	44.3741	195.018	-2.1358	16.9454	198.56	-3.5506	20.7923	48.0137	-1.2074	16.4268	49.1415	-1.5809	sp|B9DFG5|PTI13_ARATH PTI1-like tyrosine-protein kinase 3 OS=Arabidopsis thaliana GN=PTI13 PE=1 SV=1//0
Rsa1.0_01611.1_g00005.1	100.107	238.102	-1.25	104.796	242.427	-1.21	64.0536	148.22	-1.2104	55.0981	151.701	-1.4612	sp|Q94F62|BAK1_ARATH BRASSINOSTEROID INSENSITIVE 1-associated receptor kinase 1 OS=Arabidopsis thaliana GN=BAK1 PE=1 SV=2//3.27016e-66
Rsa1.0_01613.1_g00001.1	68.3659	198.659	-1.5389	62.0069	202.267	-1.7058	102.201	17.1083	2.5786	0	17.5102	-4.6771	sp|Q9FFQ5|FLS3_ARATH Flavonol synthase 3 OS=Arabidopsis thaliana GN=FLS3 PE=2 SV=1//9.00015e-149
Rsa1.0_01626.1_g00009.1	1.06158	23.6661	-4.4785	0	24.0959	-4.9917	0	128.352	-7.5802	0	131.367	-8.0375	sp|Q43866|INV1_ARATH Beta-fructofuranosidase, insoluble isoenzyme CWINV1 OS=Arabidopsis thaliana GN=CWINV1 PE=1 SV=1//0
Rsa1.0_01649.1_g00004.1	34.0768	10.0126	1.767	60.4922	10.1944	2.569	33.8713	7.41098	2.1923	44.6603	7.58507	2.5578	-//-
Rsa1.0_01650.1_g00009.1	30.3612	2.80656	3.4354	31.8081	2.85753	3.4766	38.6501	3.07477	3.6519	37.4736	3.147	3.5738	-//-
Rsa1.0_01651.1_g00006.1	31.7413	294.233	-3.2125	13.4427	299.577	-4.478	13.2467	178.179	-3.7496	4.2778	182.364	-5.4138	sp|Q9ZW84|LEUD1_ARATH 3-isopropylmalate dehydratase small subunit 1 OS=Arabidopsis thaliana GN=IPMI2 PE=1 SV=1//3.15014e-128
Rsa1.0_01666.1_g00014.1	9.34192	52.7936	-2.4986	6.53202	53.7525	-3.0407	1.76064	32.6399	-4.2125	1.62557	33.4066	-4.3611	-//-
Rsa1.0_01692.1_g00001.1	2.76011	53.9314	-4.2883	4.07068	54.9109	-3.7538	0	12.2202	-4.8655	0	12.5073	-7.1917	-//-
Rsa1.0_01693.1_g00003.1	6.36949	59.7721	-3.2302	3.12401	60.8577	-4.284	0	46.0427	-5.9312	1.45445	47.1242	-5.0179	sp|O00370|LORF2_HUMAN LINE-1 retrotransposable element ORF2 protein OS=Homo sapiens PE=1 SV=1//1.36416e-25
Rsa1.0_01702.1_g00002.1	3.07859	98.8363	-5.0047	8.42536	100.631	-3.5782	2.17983	69.2218	-4.9889	0	70.8477	-8.6936	sp|Q43866|INV1_ARATH Beta-fructofuranosidase, insoluble isoenzyme CWINV1 OS=Arabidopsis thaliana GN=CWINV1 PE=1 SV=1//0
Rsa1.0_01707.1_g00010.1	36.1999	135.701	-1.9064	28.0214	138.165	-2.3018	106.98	33.586	1.6714	105.063	34.3749	1.6118	sp|Q9LV77|ASNS2_ARATH Asparagine synthetase [glutamine-hydrolyzing] 2 OS=Arabidopsis thaliana GN=ASN2 PE=2 SV=1//0
Rsa1.0_01740.1_g00002.1	41.2955	2.42729	4.0886	38.1508	2.47138	3.9483	50.6392	0	6.0052	25.5813	0	4.9865	sp|Q9LT24|Y3985_ARATH BTB/POZ domain-containing protein At3g19850 OS=Arabidopsis thaliana GN=At3g19850 PE=2 SV=1//0
Rsa1.0_01751.1_g00003.1	14.6498	58.1792	-1.9896	6.91069	59.2358	-3.0996	32.8652	147.195	-2.1631	3.25113	150.652	-5.5341	sp|Q8S403|PHO1_ARATH Phosphate transporter PHO1 OS=Arabidopsis thaliana GN=PHO1 PE=2 SV=1//0
Rsa1.0_01754.1_g00004.1	116.88	40.9606	1.5127	139.161	41.7045	1.7385	222.511	84.1226	1.4033	216.457	86.0986	1.33	sp|P40283|H2B11_ARATH Histone H2B.11 OS=Arabidopsis thaliana GN=At5g59910 PE=1 SV=5//4.33529e-57
Rsa1.0_01785.1_g00004.1	5.20175	34.2096	-2.7173	4.92269	34.831	-2.8229	0	27.8306	-5.0529	1.45445	28.4843	-4.2916	sp|Q9FHP6|CAR1_ARATH Protein C2-DOMAIN ABA-RELATED 1 OS=Arabidopsis thaliana GN=CAR1 PE=1 SV=1//1.87996e-98
Rsa1.0_01789.1_g00005.1	27.8134	249.784	-3.1668	13.3481	254.32	-4.2519	9.97693	109.273	-3.4532	2.05335	111.839	-5.7673	sp|Q9LMA8|TI10A_ARATH Protein TIFY 10A OS=Arabidopsis thaliana GN=TIFY10A PE=1 SV=1//2.22896e-110
Rsa1.0_01799.1_g00005.1	8.38649	52.4902	-2.6459	14.2947	53.4435	-1.9025	5.7011	29.4863	-2.3707	7.0156	30.1789	-2.1049	sp|Q9ZVM9|Y1461_ARATH Probable serine/threonine-protein kinase At1g54610 OS=Arabidopsis thaliana GN=At1g54610 PE=1 SV=1//5.64009e-173
Rsa1.0_01801.1_g00003.1	124.948	310.466	-1.3131	63.2376	316.105	-2.3215	20.8761	113.688	-2.4452	40.9814	116.358	-1.5055	sp|Q9SIA4|MATE5_ARATH MATE efflux family protein 5 OS=Arabidopsis thaliana GN=DTXL1 PE=3 SV=1//1.77878e-53
Rsa1.0_01808.1_g00006.1	0	19.0391	-4.4866	0	19.3849	-5.0929	0	35.3993	-7.1369	0	36.2308	-6.1791	sp|Q43077|AMO_PEA Primary amine oxidase OS=Pisum sativum PE=1 SV=1//1.95675e-167
Rsa1.0_01809.1_g00005.1	51.9113	305.991	-2.5594	39.6655	311.548	-2.9735	179.669	629.855	-1.8097	77.086	644.65	-3.064	sp|P48421|C83A1_ARATH Cytochrome P450 83A1 OS=Arabidopsis thaliana GN=CYP83A1 PE=1 SV=2//0
Rsa1.0_01835.1_g00003.1	7.8557	30.4929	-1.9567	3.12401	31.0467	-3.313	4.02431	56.3708	-3.8081	2.7378	57.6949	-4.3974	sp|Q42410|ZAT12_ARATH Zinc finger protein ZAT12 OS=Arabidopsis thaliana GN=ZAT12 PE=2 SV=1//3.8092e-91
Rsa1.0_01844.1_g00003.1	2.44164	18.053	-2.8863	0	18.3809	-6.0162	4.77887	95.0814	-4.3144	0	97.3148	-9.1516	sp|Q944H0|PEAM2_ARATH Phosphomethylethanolamine N-methyltransferase OS=Arabidopsis thaliana GN=NMT2 PE=2 SV=2//0
Rsa1.0_01853.1_g00012.1	38.3231	181.213	-2.2414	40.5175	184.504	-2.187	7.12638	66.3047	-3.2179	27.4635	67.8621	-1.3051	sp|Q9LMA8|TI10A_ARATH Protein TIFY 10A OS=Arabidopsis thaliana GN=TIFY10A PE=1 SV=1//3.18562e-121
Rsa1.0_01866.1_g00007.1	0	364.701	-8.5764	0	371.324	-9.5365	0	109.667	-8.7682	0	112.243	-10.357	sp|Q9LLR6|NLTP4_ARATH Non-specific lipid-transfer protein 4 OS=Arabidopsis thaliana GN=LTP4 PE=3 SV=1//1.67529e-45
Rsa1.0_01890.1_g00001.1	33.9706	95.7263	-1.4946	28.3054	97.465	-1.7838	40.3269	80.8901	-1.0042	10.1812	82.7902	-3.0236	sp|Q9M1D0|BGL16_ARATH Beta-glucosidase 16 OS=Arabidopsis thaliana GN=BGLU16 PE=2 SV=1//1.11081e-10
Rsa1.0_01911.1_g00004.1	0	38.2299	-5.685	0	38.9242	-7.6836	0	17.266	-5.1099	0	17.6716	-5.1434	-//-
Rsa1.0_01917.1_g00006.1	0	66.2954	-6.7016	12.212	67.4995	-2.4666	0	11.5895	-6.111	0	11.8618	-4.5682	sp|Q9C9H7|RLP12_ARATH Receptor-like protein 12 OS=Arabidopsis thaliana GN=RLP12 PE=2 SV=2//1.06198e-137
Rsa1.0_01923.1_g00010.1	128.027	575.268	-2.1678	26.5068	585.717	-4.4658	30.0146	161.78	-2.4303	16.3412	165.58	-3.3409	-//-
Rsa1.0_01937.1_g00011.1	13.0575	60.4547	-2.211	3.12401	61.5527	-4.3004	11.5699	260.961	-4.4954	0	267.091	-9.2862	sp|Q9ZVF3|ML328_ARATH MLP-like protein 328 OS=Arabidopsis thaliana GN=MLP328 PE=2 SV=1//1.1024e-84
Rsa1.0_01941.1_g00010.1	150.108	65.8403	1.189	157.621	67.0361	1.2334	131.545	15.4527	3.0896	201.142	15.8157	3.6688	sp|Q9LIB2|PHS1_ARATH Alpha-glucan phosphorylase 1 OS=Arabidopsis thaliana GN=PHS1 PE=2 SV=1//0
Rsa1.0_01948.1_g00004.1	8.70497	34.8165	-1.9999	1.70401	35.4488	-4.3787	2.51519	55.1882	-4.4556	2.22446	56.4845	-4.6663	sp|P27061|PPA1_SOLLC Acid phosphatase 1 OS=Solanum lycopersicum GN=APS1 PE=2 SV=1//4.63437e-52
Rsa1.0_01951.1_g00001.1	38.3231	7.73699	2.3084	223.036	7.87752	4.8234	108.908	2.91709	5.2224	206.105	2.98561	6.1092	sp|Q9FEB5|DSP4_ARATH Phosphoglucan phosphatase DSP4, chloroplastic OS=Arabidopsis thaliana GN=DSP4 PE=1 SV=1//6.25869e-42
Rsa1.0_01961.1_g00003.1	32.909	6.21994	2.4035	60.8709	6.33291	3.2648	0	15.0585	-7.4887	105.148	15.4122	2.7703	-//-
Rsa1.0_01963.1_g00002.1	44.5864	8.11626	2.4577	81.9816	8.26367	3.3104	94.8228	11.6684	3.0226	134.58	11.9424	3.4943	-//-
Rsa1.0_01986.1_g00006.1	227.497	573.296	-1.3334	37.8668	583.709	-3.9462	146.971	445.211	-1.599	78.2838	455.669	-2.5412	sp|P56170|MT23_BRAJU Metallothionein-like protein type 2, MT2-22 OS=Brassica juncea PE=3 SV=1//5.98906e-22
Rsa1.0_02005.1_g00002.1	1.59237	68.571	-5.4283	7.95203	69.8164	-3.1342	54.4959	8.90895	2.6128	34.6502	9.11822	1.926	sp|Q9XF89|CB5_ARATH Chlorophyll a-b binding protein CP26, chloroplastic OS=Arabidopsis thaliana GN=LHCB5 PE=1 SV=1//3.0068e-158
Rsa1.0_02020.1_g00014.1	44.3741	12.9708	1.7744	39.9495	13.2064	1.5969	31.0207	4.33621	2.8387	71.5249	4.43807	4.0104	sp|Q9XIQ7|FBT7_ARATH Probable folate-biopterin transporter 7 OS=Arabidopsis thaliana GN=At1g64890 PE=2 SV=1//0
Rsa1.0_02020.1_g00020.1	4.67096	31.4789	-2.7526	10.224	32.0507	-1.6484	1.92831	31.7726	-4.0424	5.73226	32.519	-2.5041	sp|Q9SGS5|Y1607_ARATH Uncharacterized protein At1g76070 OS=Arabidopsis thaliana GN=At1g76070 PE=1 SV=1//2.028e-67
Rsa1.0_02037.1_g00004.1	26.7519	104.98	-1.9724	21.3947	106.887	-2.3208	40.9977	82.1516	-1.0027	27.8057	84.0813	-1.5964	sp|P14671|TRPB1_ARATH Tryptophan synthase beta chain 1, chloroplastic OS=Arabidopsis thaliana GN=TSB1 PE=2 SV=1//0
Rsa1.0_02043.1_g00014.1	218.261	1741.43	-2.9961	151.846	1773.06	-3.5456	73.5275	371.416	-2.3367	90.8606	380.141	-2.0648	sp|Q9XIE2|AB36G_ARATH ABC transporter G family member 36 OS=Arabidopsis thaliana GN=ABCG36 PE=1 SV=1//0
Rsa1.0_02045.1_g00006.1	2.017	26.1692	-3.6976	3.21868	26.6445	-3.0493	4.52735	22.5483	-2.3163	4.44892	23.078	-2.375	sp|Q8RWL5|CLT3_ARATH Protein CLT3, chloroplastic OS=Arabidopsis thaliana GN=CLT3 PE=2 SV=1//0
Rsa1.0_02046.1_g00009.1	0	13.2743	-4.3813	0	13.5153	-4.5726	0	12.5356	-6.2242	0	12.8301	-7.2284	sp|O64896|TPPA_ARATH Trehalose-phosphate phosphatase A OS=Arabidopsis thaliana GN=TPPA PE=1 SV=1//0
Rsa1.0_02057.1_g00006.1	1.38006	16.6876	-3.596	85.6737	16.9907	2.3341	0	121.572	-7.332	0	124.427	-8.5061	sp|Q8H1S0|MIOX4_ARATH Inositol oxygenase 4 OS=Arabidopsis thaliana GN=MIOX4 PE=2 SV=1//0
Rsa1.0_02069.1_g00002.1	121.763	59.1652	1.0413	207.321	60.2398	1.7831	157.619	66.147	1.2527	188.052	67.7007	1.4739	sp|P46864|ATK2_ARATH Kinesin-2 OS=Arabidopsis thaliana GN=ATK2 PE=2 SV=1//0
Rsa1.0_02073.1_g00002.1	35.7753	74.1841	-1.0521	11.36	75.5315	-2.7331	7.71326	64.7279	-3.069	2.31001	66.2483	-4.8419	sp|O80467|SDT_ARATH Spermidine sinapoyl CoA acyltransferase OS=Arabidopsis thaliana GN=SDT PE=1 SV=1//9.44691e-53
Rsa1.0_02083.1_g00002.1	37.3677	164.601	-2.1391	5.20669	167.59	-5.0084	13.8336	38.2375	-1.4668	1.96779	39.1357	-4.3138	sp|Q9ZPE7|EXO_ARATH Protein EXORDIUM OS=Arabidopsis thaliana GN=EXO PE=2 SV=1//2.11954e-128
Rsa1.0_02086.1_g00005.1	35.563	5.38555	2.7232	90.5963	5.48337	4.0463	118.466	10.88	3.4447	168.289	11.1355	3.9177	sp|O80939|LRK41_ARATH L-type lectin-domain containing receptor kinase IV.1 OS=Arabidopsis thaliana GN=LECRK41 PE=2 SV=1//0
Rsa1.0_02103.1_g00004.1	336.415	161.036	1.0629	365.131	163.96	1.1551	308.279	833.736	-1.4354	112.164	853.32	-2.9275	sp|Q96266|GSTF8_ARATH Glutathione S-transferase F8, chloroplastic OS=Arabidopsis thaliana GN=GSTF8 PE=1 SV=3//3.40457e-129
Rsa1.0_02103.1_g00006.1	51.9113	18.8115	1.4644	51.3095	19.1532	1.4216	93.9844	36.6607	1.3582	86.6683	37.5219	1.2078	sp|Q8LGG8|USPAL_ARATH Universal stress protein A-like protein OS=Arabidopsis thaliana GN=At3g01520 PE=1 SV=2//5.78861e-09
Rsa1.0_02113.1_g00004.1	18.2592	105.891	-2.5359	1.70401	107.814	-5.9835	22.1337	370.786	-4.0663	6.33115	379.495	-5.9055	sp|P83667|DRTI_DELRE Kunitz-type serine protease inhibitor DrTI OS=Delonix regia PE=1 SV=1//4.80051e-15
Rsa1.0_02129.1_g00005.1	2.22932	102.022	-5.5161	2.36668	103.875	-5.4558	0	33.9013	-5.6595	0	34.6976	-5.8564	sp|Q9C9H7|RLP12_ARATH Receptor-like protein 12 OS=Arabidopsis thaliana GN=RLP12 PE=2 SV=2//1.31679e-167
Rsa1.0_02157.1_g00011.1	1.80469	22.3007	-3.6273	4.26002	22.7058	-2.4141	1.76064	15.0585	-3.0964	0	15.4122	-6.493	sp|Q93V78|TMT1_BRAOL Thiocyanate methyltransferase 1 OS=Brassica oleracea GN=TMT1 PE=1 SV=1//1.11612e-145
Rsa1.0_02163.1_g00003.1	0	135.397	-8.3168	0	137.857	-7.3381	3.43743	19.5524	-2.5079	0	20.0117	-6.8698	sp|P04778|CB1C_ARATH Chlorophyll a-b binding protein 1, chloroplastic OS=Arabidopsis thaliana GN=LHCB1.3 PE=1 SV=1//0
Rsa1.0_02186.1_g00003.1	21.4439	51.7317	-1.2705	13.7267	52.6712	-1.94	18.1932	52.7441	-1.5356	7.0156	53.9831	-2.9439	sp|P20431|PMA3_ARATH ATPase 3, plasma membrane-type OS=Arabidopsis thaliana GN=AHA3 PE=1 SV=2//0
Rsa1.0_02216.1_g00002.1	0	17.2186	-7.3416	0	17.5313	-5.5329	0	11.2742	-4.0712	0	11.539	-6.0754	sp|Q50EX6|ODO1_PETHY Protein ODORANT1 OS=Petunia hybrida GN=ODO1 PE=2 SV=1//2.55678e-46
Rsa1.0_02237.1_g00002.1	83.8649	12.2882	2.7708	90.407	12.5113	2.8532	155.104	8.98779	4.1091	59.2904	9.19891	2.6883	-//-
Rsa1.0_02249.1_g00002.1	122.188	55.145	1.1478	153.171	56.1466	1.4479	219.325	61.8108	1.8271	243.15	63.2627	1.9424	-//-
Rsa1.0_02286.1_g00004.1	0	13.1225	-4.6278	0	13.3609	-7.1409	0	86.3301	-7.2007	0	88.3579	-10.012	sp|Q9SYF5|GLIP3_ARATH GDSL esterase/lipase 3 OS=Arabidopsis thaliana GN=GLIP3 PE=2 SV=2//0
Rsa1.0_02315.1_g00004.1	0	79.4938	-7.2266	0	80.9376	-8.1548	0	13.0875	-7.2863	0	13.3949	-7.2906	-//-
Rsa1.0_02329.1_g00002.1	7100.81	1194.38	2.5717	9933.41	1216.07	3.0301	9564.69	2590.3	1.8846	12491.4	2651.14	2.2363	sp|Q9SB81|PER42_ARATH Peroxidase 42 OS=Arabidopsis thaliana GN=PER42 PE=1 SV=2//0
Rsa1.0_02373.1_g00006.1	39.2785	204.499	-2.3803	32.3761	208.214	-2.6851	72.3537	1352.43	-4.2243	9.7534	1384.19	-7.1489	sp|Q8W4H8|GDL19_ARATH Inactive GDSL esterase/lipase-like protein 23 OS=Arabidopsis thaliana GN=GLL23 PE=1 SV=1//0
Rsa1.0_02379.1_g00008.1	41.0832	189.556	-2.206	16.2827	192.999	-3.5672	171.62	17.8967	3.2614	167.776	18.3171	3.1953	sp|P46690|GASA4_ARATH Gibberellin-regulated protein 4 OS=Arabidopsis thaliana GN=GASA4 PE=1 SV=2//7.29561e-52
Rsa1.0_02387.1_g00004.1	41.0832	255.624	-2.6374	41.9375	260.267	-2.6337	15.3427	136.236	-3.1505	31.998	139.436	-2.1236	sp|Q9FUS6|GSTUD_ARATH Glutathione S-transferase U13 OS=Arabidopsis thaliana GN=GSTU13 PE=2 SV=1//4.24676e-137
Rsa1.0_02389.1_g00004.1	86.3066	211.933	-1.2961	46.3868	215.782	-2.2178	15.7619	85.4628	-2.4389	20.5335	87.4703	-2.0908	sp|Q944G5|PTR44_ARATH Protein NRT1/ PTR FAMILY 2.10 OS=Arabidopsis thaliana GN=NPF2.10 PE=1 SV=3//0
Rsa1.0_02396.1_g00001.1	17.5161	46.3461	-1.4038	9.4667	47.1879	-2.3175	11.6537	51.7981	-2.1521	4.10669	53.0148	-3.6903	sp|O67409|TRPB2_AQUAE Tryptophan synthase beta chain 2 OS=Aquifex aeolicus (strain VF5) GN=trpB2 PE=3 SV=1//0
Rsa1.0_02400.1_g00003.1	58.2808	2.27559	4.6787	99.4004	2.31692	5.423	228.883	23.6521	3.2746	138.772	24.2077	2.5192	-//-
Rsa1.0_02402.1_g00005.1	15.0745	55.0692	-1.8691	7.57336	56.0694	-2.8882	8.80318	30.3535	-1.7858	7.44338	31.0665	-2.0613	sp|Q9SIZ4|Y2027_ARATH Inactive receptor-like serine/threonine-protein kinase At2g40270 OS=Arabidopsis thaliana GN=At2g40270 PE=2 SV=2//0
Rsa1.0_02411.1_g00002.1	2908.95	425.611	2.7729	2994.41	433.341	2.7887	7489.16	3324.54	1.1717	1298.06	3402.63	-1.3903	sp|Q9LJG3|ESM1_ARATH GDSL esterase/lipase ESM1 OS=Arabidopsis thaliana GN=ESM1 PE=1 SV=1//0
Rsa1.0_02411.1_g00003.1	1.06158	57.5723	-5.7611	0	58.618	-9.2743	0	77.5	-6.8523	0	79.3204	-8.8566	sp|Q9LJP1|GRIP4_ARATH GDSL esterase/lipase 4 OS=Arabidopsis thaliana GN=GLIP4 PE=2 SV=2//0
Rsa1.0_02433.1_g00007.1	49.7882	15.474	1.686	44.3042	15.755	1.4916	81.6599	22.9425	1.8316	105.063	23.4814	2.1617	sp|Q07123|AMO2_ARTS1 Copper methylamine oxidase OS=Arthrobacter sp. (strain P1) GN=maoII PE=1 SV=1//6.2354e-168
Rsa1.0_02448.1_g00002.1	5.52022	63.1855	-3.5168	6.24802	64.333	-3.3641	0	71.1928	-7.7299	0	72.865	-7.1492	sp|Q9FKC8|MT799_ARATH Probable S-adenosylmethionine-dependent methyltransferase At5g37990 OS=Arabidopsis thaliana GN=At5g37990 PE=3 SV=2//1.5899e-93
Rsa1.0_02461.1_g00002.1	57.5377	237.42	-2.0449	10.1294	241.732	-4.5768	31.2722	207.586	-2.7308	14.2023	212.463	-3.903	sp|Q9SAR0|1A16_ARATH 1-aminocyclopropane-1-carboxylate synthase 6 OS=Arabidopsis thaliana GN=ACS6 PE=1 SV=2//0
Rsa1.0_02473.1_g00006.1	76.4339	13.7294	2.4769	83.875	13.9787	2.585	103.207	18.764	2.4595	67.1615	19.2047	1.8062	sp|Q5R3I4|TTC38_HUMAN Tetratricopeptide repeat protein 38 OS=Homo sapiens GN=TTC38 PE=1 SV=1//6.32123e-20
Rsa1.0_02487.1_g00004.1	423.783	866.847	-1.0325	209.403	882.591	-2.0755	224.774	561.106	-1.3198	129.703	574.286	-2.1466	sp|Q9FKH6|B561P_ARATH Cytochrome b561 and DOMON domain-containing protein At5g35735 OS=Arabidopsis thaliana GN=At5g35735 PE=2 SV=1//0
Rsa1.0_02492.1_g00004.1	6.47565	47.939	-2.8881	2.17734	48.8097	-4.4865	2.68287	48.3291	-4.171	2.65224	49.4643	-4.2211	sp|Q38908|XTH30_ARATH Probable xyloglucan endotransglucosylase/hydrolase protein 30 OS=Arabidopsis thaliana GN=XTH30 PE=2 SV=2//0
Rsa1.0_02494.1_g00007.1	32.0598	78.9629	-1.3004	12.496	80.397	-2.6857	16.8518	41.47	-1.2992	10.8656	42.4441	-1.9658	sp|Q9LS40|ASPG1_ARATH Protein ASPARTIC PROTEASE IN GUARD CELL 1 OS=Arabidopsis thaliana GN=ASPG1 PE=1 SV=1//1.46729e-57
Rsa1.0_02501.1_g00004.1	10.4035	35.044	-1.7521	8.6147	35.6805	-2.0503	1.84448	15.1373	-3.0368	1.62557	15.4929	-3.2526	sp|Q5PNY6|PUB21_ARATH U-box domain-containing protein 21 OS=Arabidopsis thaliana GN=PUB21 PE=2 SV=1//0
Rsa1.0_02502.1_g00002.1	5.30791	23.9695	-2.175	0	24.4049	-7.0101	2.17983	36.503	-4.0657	0	37.3605	-6.7704	sp|O48639|PHT13_ARATH Probable inorganic phosphate transporter 1-3 OS=Arabidopsis thaliana GN=PHT1-3 PE=2 SV=1//0
Rsa1.0_02529.1_g00005.1	59.1301	6.14408	3.2666	128.274	6.25567	4.3579	106.057	2.60173	5.3492	126.709	2.66284	5.5724	sp|P46032|PTR2_ARATH Protein NRT1/ PTR FAMILY 8.3 OS=Arabidopsis thaliana GN=NPF8.3 PE=1 SV=1//3.5943e-38
Rsa1.0_02532.1_g00007.1	1.69853	28.8241	-4.0849	1.42001	29.3476	-4.3693	4.19199	47.6984	-3.5082	2.48113	48.8188	-4.2984	sp|Q9LUS8|P2C40_ARATH Probable protein phosphatase 2C 40 OS=Arabidopsis thaliana GN=At3g16560 PE=2 SV=1//0
Rsa1.0_02532.1_g00008.1	21.8686	141.769	-2.6966	37.3935	144.344	-1.9487	41.0815	86.8031	-1.0793	7.27227	88.8421	-3.6108	sp|Q9LK73|U88A1_ARATH UDP-glycosyltransferase 88A1 OS=Arabidopsis thaliana GN=UGT88A1 PE=2 SV=1//0
Rsa1.0_02568.1_g00002.1	4.77712	48.1666	-3.3338	1.42001	49.0414	-5.11	0	57.3957	-5.9597	0	58.7439	-6.2534	sp|Q9SUT2|PER39_ARATH Peroxidase 39 OS=Arabidopsis thaliana GN=PER39 PE=1 SV=1//0
Rsa1.0_02580.1_g00004.1	120.171	11.2262	3.4201	121.458	11.4301	3.4095	161.392	46.8311	1.785	161.273	47.9312	1.7505	sp|Q9SUS5|RHA1B_ARATH E3 ubiquitin-protein ligase RHA1B OS=Arabidopsis thaliana GN=RHA1B PE=2 SV=1//2.76247e-25
Rsa1.0_02592.1_g00005.1	83.8649	14.6396	2.5182	184.979	14.9055	3.6334	245.567	32.088	2.936	126.452	32.8417	1.945	sp|Q9SZN7|HIP26_ARATH Heavy metal-associated isoprenylated plant protein 26 OS=Arabidopsis thaliana GN=HIPP26 PE=1 SV=1//7.49753e-07
Rsa1.0_02606.1_g00004.1	20.9132	216.257	-3.3703	8.52003	220.184	-4.6917	19.7023	225.483	-3.5166	10.0956	230.78	-4.5147	sp|Q8VX04|MAM2_ARATH Methylthioalkylmalate synthase 2, chloroplastic OS=Arabidopsis thaliana GN=MAM2 PE=2 SV=1//0
Rsa1.0_02621.1_g00010.1	136.413	299.771	-1.1359	90.5963	305.215	-1.7523	19.6185	159.967	-3.0275	54.4137	163.724	-1.5892	sp|O80338|EF101_ARATH Ethylene-responsive transcription factor 2 OS=Arabidopsis thaliana GN=ERF2 PE=2 SV=1//1.93242e-81
Rsa1.0_02652.1_g00003.1	477.181	219.898	1.1177	507.605	223.891	1.1809	620.75	48.881	3.6667	552.778	50.0292	3.4659	sp|Q940J8|PAE7_ARATH Pectin acetylesterase 7 OS=Arabidopsis thaliana GN=PAE7 PE=2 SV=1//0
Rsa1.0_02674.1_g00001.1	11.7836	210.719	-4.1605	11.7387	214.546	-4.1919	2.17983	57.8688	-4.7305	0	59.2281	-8.4352	sp|Q6NMS0|GSTUC_ARATH Glutathione S-transferase U12 OS=Arabidopsis thaliana GN=GSTU12 PE=2 SV=2//2.36975e-158
Rsa1.0_02680.1_g00007.1	13.3759	43.1603	-1.6901	6.24802	43.9442	-2.8142	20.5407	60.7858	-1.5652	6.93004	62.2137	-3.1663	sp|Q9SYM4|TPS1_ARATH Alpha,alpha-trehalose-phosphate synthase [UDP-forming] 1 OS=Arabidopsis thaliana GN=TPS1 PE=1 SV=1//2.89474e-24
Rsa1.0_02701.1_g00002.1	0	15.3223	-4.3659	0	15.6006	-4.3645	0	10.8011	-4.4331	0	11.0548	-6.0136	sp|Q9ZUC2|BCA3_ARATH Beta carbonic anhydrase 3 OS=Arabidopsis thaliana GN=BCA3 PE=2 SV=1//1.56127e-139
Rsa1.0_02703.1_g00003.1	11.9959	374.334	-4.9637	35.1215	381.133	-3.4399	2.26367	92.3219	-5.3499	4.62003	94.4906	-4.3542	sp|Q96522|PER45_ARATH Peroxidase 45 OS=Arabidopsis thaliana GN=PER45 PE=1 SV=1//0
Rsa1.0_02711.1_g00002.1	5.09559	50.8214	-3.3181	2.08267	51.7445	-4.6349	7.54558	30.6689	-2.0231	4.96225	31.3893	-2.6612	sp|Q9SKC1|U74C1_ARATH UDP-glycosyltransferase 74C1 OS=Arabidopsis thaliana GN=UGT74C1 PE=2 SV=1//0
Rsa1.0_02737.1_g00003.1	51.699	106.042	-1.0364	33.1335	107.968	-1.7042	37.6441	104.621	-1.4747	20.7901	107.079	-2.3647	sp|Q94JQ4|RIDA_ARATH Reactive Intermediate Deaminase A, chloroplastic OS=Arabidopsis thaliana GN=RIDA PE=1 SV=1//9.95547e-88
Rsa1.0_02742.1_g00005.1	426.862	1244.82	-1.5441	208.267	1267.43	-2.6054	168.35	568.281	-1.7551	168.973	581.629	-1.7833	sp|Q42798|C93A1_SOYBN 3,9-dihydroxypterocarpan 6A-monooxygenase OS=Glycine max GN=CYP93A1 PE=1 SV=1//5.83395e-101
Rsa1.0_02749.1_g00002.1	12.739	56.8138	-2.157	21.0161	57.8457	-1.4607	10.7315	78.6826	-2.8742	4.53447	80.5308	-4.1505	sp|Q43385|DOF37_ARATH Dof zinc finger protein DOF3.7 OS=Arabidopsis thaliana GN=DOF3.7 PE=1 SV=2//2.83837e-155
Rsa1.0_02761.1_g00003.1	1.2739	24.5763	-4.2699	0	25.0227	-5.2388	2.17983	30.6689	-3.8145	0	31.3893	-6.5192	sp|Q7PC82|AB42G_ARATH ABC transporter G family member 42 OS=Arabidopsis thaliana GN=ABCG42 PE=2 SV=1//0
Rsa1.0_02805.1_g00001.1	2.5478	176.965	-6.1181	3.31335	180.179	-5.765	7.62942	44.1505	-2.5328	2.39557	45.1876	-4.2375	sp|Q9C6B9|PEAM3_ARATH Phosphoethanolamine N-methyltransferase 3 OS=Arabidopsis thaliana GN=NMT3 PE=2 SV=2//0
Rsa1.0_02878.1_g00003.1	29.9366	167.635	-2.4853	14.7681	170.68	-3.5307	12.7436	129.613	-3.3464	6.16004	132.658	-4.4286	sp|Q9SRV5|METE2_ARATH 5-methyltetrahydropteroyltriglutamate--homocysteine methyltransferase 2 OS=Arabidopsis thaliana GN=MS2 PE=1 SV=1//0
Rsa1.0_02878.1_g00004.1	58.4931	21.9215	1.4159	67.5923	22.3196	1.5985	65.7304	18.3698	1.8392	60.317	18.8013	1.6817	sp|Q8LFN2|Y3037_ARATH Probable inactive leucine-rich repeat receptor-like protein kinase At3g03770 OS=Arabidopsis thaliana GN=At3g03770 PE=2 SV=1//0
Rsa1.0_02881.1_g00002.1	1.91085	45.891	-4.5859	7.66803	46.7245	-2.6073	1.17376	88.7741	-6.2409	0	90.8594	-9.0525	sp|Q9SZG3|VQ29_ARATH VQ motif-containing protein 29 OS=Arabidopsis thaliana GN=VQ29 PE=2 SV=1//1.56369e-22
Rsa1.0_02900.1_g00001.1	451.491	130.467	1.791	302.082	132.837	1.1853	512.345	124.173	2.0448	359.935	127.09	1.5019	-//-
Rsa1.0_02903.1_g00004.1	26.5395	243.412	-3.1972	19.6907	247.833	-3.6538	37.7279	79.5498	-1.0762	34.8213	81.4184	-1.2254	sp|F4I9E1|NFD4_ARATH Protein NUCLEAR FUSION DEFECTIVE 4 OS=Arabidopsis thaliana GN=NFD4 PE=3 SV=1//2.18887e-10
Rsa1.0_02914.1_g00003.1	2.76011	18.7357	-2.763	0	19.0759	-6.0697	4.10815	50.5366	-3.6208	6.16004	51.7237	-3.0698	sp|Q9ZV36|UXS6_ARATH UDP-glucuronic acid decarboxylase 6 OS=Arabidopsis thaliana GN=UXS6 PE=2 SV=1//0
Rsa1.0_02916.1_g00002.1	33.6521	623.511	-4.2116	37.0148	634.835	-4.1002	137.665	1038.88	-2.9158	47.4836	1063.28	-4.4849	sp|Q9LVY1|TAT_ARATH Tyrosine aminotransferase OS=Arabidopsis thaliana GN=TAT PE=2 SV=1//0
Rsa1.0_02919.1_g00001.1	67.1981	871.095	-3.6963	6.43736	886.916	-7.1062	53.8251	530.516	-3.301	23.4424	542.978	-4.5337	sp|Q8LCE1|GLN12_ARATH Glutamine synthetase cytosolic isozyme 1-2 OS=Arabidopsis thaliana GN=GLN1-2 PE=1 SV=2//0
Rsa1.0_02929.1_g00005.1	4.45864	82.8313	-4.2155	0	84.3358	-9.7991	1.34144	55.9766	-5.383	0	57.2915	-6.8402	sp|Q39688|EP1G_DAUCA Epidermis-specific secreted glycoprotein EP1 OS=Daucus carota GN=EP1 PE=1 SV=1//2.43785e-123
Rsa1.0_02930.1_g00005.1	47.665	344.145	-2.852	46.7655	350.395	-2.9055	32.1945	123.148	-1.9355	56.9804	126.041	-1.1454	sp|Q9M1Q9|AB21B_ARATH ABC transporter B family member 21 OS=Arabidopsis thaliana GN=ABCB21 PE=1 SV=2//0
Rsa1.0_02939.1_g00006.1	78.6632	205.258	-1.3837	48.4695	208.986	-2.1083	34.1228	123.464	-1.8553	26.6079	126.364	-2.2477	-//-
Rsa1.0_02960.1_g00001.1	11.9959	58.8618	-2.2948	2.27201	59.9309	-4.7213	2.26367	63.5453	-4.811	1.11223	65.0379	-5.8698	sp|Q7XBH4|MYB4_ORYSJ Myb-related protein Myb4 OS=Oryza sativa subsp. japonica GN=MYB4 PE=2 SV=2//1.51429e-70
Rsa1.0_02962.1_g00006.1	19.0023	182.654	-3.2649	7.00536	185.971	-4.7305	24.6489	377.487	-3.9368	17.3679	386.354	-4.4754	sp|Q9LE06|BCAT4_ARATH Methionine aminotransferase BCAT4 OS=Arabidopsis thaliana GN=BCAT4 PE=1 SV=1//0
Rsa1.0_02987.1_g00005.1	15.6052	1.36535	3.5147	29.1574	1.39015	4.3906	27.751	2.28637	3.6014	30.2869	2.34007	3.6941	sp|Q84R27|Y3896_ARATH B3 domain-containing protein At3g18960 OS=Arabidopsis thaliana GN=At3g18960 PE=2 SV=1//1.16544e-94
Rsa1.0_03022.1_g00003.1	33.1213	88.141	-1.4121	1.04134	89.7419	-6.4293	1.42528	134.975	-6.5653	0	138.145	-10.657	sp|Q9SH66|DIR5_ARATH Dirigent protein 5 OS=Arabidopsis thaliana GN=DIR5 PE=2 SV=1//6.24776e-115
Rsa1.0_03024.1_g00001.1	0	57.5723	-6.8473	0	58.618	-6.8733	0	12.6933	-4.666	0	12.9914	-7.2465	sp|Q08298|RD22_ARATH Dehydration-responsive protein RD22 OS=Arabidopsis thaliana GN=RD22 PE=2 SV=1//2.54732e-168
Rsa1.0_03054.1_g00004.1	2.017	39.8228	-4.3033	14.3894	40.546	-1.4946	11.3184	34.1378	-1.5927	7.10116	34.9397	-2.2987	sp|Q43348|INVA3_ARATH Acid beta-fructofuranosidase 3, vacuolar OS=Arabidopsis thaliana GN=BFRUCT3 PE=2 SV=1//3.98186e-52
Rsa1.0_03149.1_g00002.1	48.6204	164.98	-1.7627	16.5667	167.976	-3.3419	12.9113	54.4786	-2.0771	14.2879	55.7583	-1.9644	sp|Q9S9T6|FB220_ARATH F-box protein At4g05010 OS=Arabidopsis thaliana GN=At4g05010 PE=2 SV=1//4.58466e-53
Rsa1.0_03169.1_g00007.1	27.8134	66.2196	-1.2515	12.9694	67.4223	-2.3781	14.4204	58.3418	-2.0164	5.47559	59.7122	-3.4469	sp|Q8VYW6|GAGT1_ARATH Gamma-glutamyltranspeptidase 1 OS=Arabidopsis thaliana GN=GGT1 PE=2 SV=1//0
Rsa1.0_03216.1_g00004.1	74.4169	344.069	-2.209	91.259	350.318	-1.9406	25.4873	183.54	-2.8482	22.0735	187.851	-3.0892	sp|Q8S8Q6|TET8_ARATH Tetraspanin-8 OS=Arabidopsis thaliana GN=TET8 PE=2 SV=1//3.69034e-139
Rsa1.0_03249.1_g00006.1	151.488	31.7824	2.2529	120.227	32.3596	1.8935	131.964	42.3372	1.6401	105.747	43.3317	1.2871	sp|Q9LXG9|PCO1_ARATH Plant cysteine oxidase 1 OS=Arabidopsis thaliana GN=PCO1 PE=1 SV=1//4.56518e-160
Rsa1.0_03271.1_g00002.1	12.739	59.1652	-2.2155	9.84537	60.2398	-2.6132	26.8287	64.176	-1.2583	2.39557	65.6834	-4.7771	sp|O04203|HSPR2_ARATH Nematode resistance protein-like HSPRO2 OS=Arabidopsis thaliana GN=HSPRO2 PE=1 SV=1//0
Rsa1.0_03274.1_g00005.1	67.092	495.016	-2.8833	65.7936	504.007	-2.9374	168.686	73.4003	1.2005	166.15	75.1244	1.1451	sp|O49006|PME3_ARATH Pectinesterase/pectinesterase inhibitor 3 OS=Arabidopsis thaliana GN=PME3 PE=2 SV=2//0
Rsa1.0_03311.1_g00004.1	4.45864	48.6217	-3.4469	3.21868	49.5048	-3.943	6.45566	74.5829	-3.5302	3.5078	76.3348	-4.4437	sp|Q84MB6|DIOX2_ARATH Probable 2-oxoglutarate-dependent dioxygenase At3g49630 OS=Arabidopsis thaliana GN=At3g50210 PE=2 SV=1//3.35956e-33
Rsa1.0_03332.1_g00002.1	8.38649	34.4372	-2.0378	4.35468	35.0627	-3.0093	3.18591	31.2996	-3.2964	1.79668	32.0348	-4.1562	sp|Q9S9U1|LRK71_ARATH L-type lectin-domain containing receptor kinase VII.1 OS=Arabidopsis thaliana GN=LECRK71 PE=2 SV=1//0
Rsa1.0_03364.1_g00001.1	0	123.261	-8.5963	0	125.5	-7.9715	0	22.9425	-6.5112	0	23.4814	-8.1004	sp|O81833|SD11_ARATH G-type lectin S-receptor-like serine/threonine-protein kinase SD1-1 OS=Arabidopsis thaliana GN=SD11 PE=1 SV=1//0
Rsa1.0_03382.1_g00003.1	41.2955	5.91652	2.8032	24.1401	6.02398	2.0026	64.3051	2.28637	4.8138	21.389	2.34007	3.1922	sp|Q9MAA1|GDL49_ARATH GDSL esterase/lipase At3g05180 OS=Arabidopsis thaliana GN=At3g05180 PE=2 SV=1//0
Rsa1.0_03397.1_g00002.1	232.699	57.0414	2.0284	192.458	58.0774	1.7285	142.025	16.8718	3.0735	66.5626	17.2681	1.9466	sp|Q9LSL1|BH093_ARATH Transcription factor bHLH93 OS=Arabidopsis thaliana GN=BHLH93 PE=1 SV=1//1.19375e-171
Rsa1.0_03400.1_g00001.1	14.4375	134.335	-3.2179	6.72136	136.775	-4.3469	3.85663	97.6831	-4.6627	0	99.9776	-7.0206	sp|Q9LK36|SAHH2_ARATH Adenosylhomocysteinase 2 OS=Arabidopsis thaliana GN=SAHH2 PE=1 SV=1//1.43918e-169
Rsa1.0_03424.1_g00004.1	62.2087	130.922	-1.0735	42.0322	133.3	-1.6651	14.4204	49.827	-1.7888	14.2023	50.9975	-1.8443	sp|Q9SGN6|NSL1_ARATH MACPF domain-containing protein NSL1 OS=Arabidopsis thaliana GN=NSL1 PE=2 SV=1//0
Rsa1.0_03437.1_g00004.1	76.0092	275.422	-1.8574	34.4588	280.424	-3.0247	14.5043	53.4537	-1.8818	18.5657	54.7093	-1.5591	sp|Q8S8P5|WRK33_ARATH Probable WRKY transcription factor 33 OS=Arabidopsis thaliana GN=WRKY33 PE=1 SV=2//0
Rsa1.0_03443.1_g00001.1	5.52022	165.663	-4.9074	5.68002	168.672	-4.8922	1.92831	15.7681	-3.0316	0	16.1384	-4.9745	sp|Q9FG87|KCS19_ARATH 3-ketoacyl-CoA synthase 19 OS=Arabidopsis thaliana GN=KCS19 PE=2 SV=1//0
Rsa1.0_03452.1_g00003.1	8.81113	89.8857	-3.3507	3.59735	91.5182	-4.6691	5.95262	112.032	-4.2342	0	114.664	-9.3882	sp|O22149|PME17_ARATH Probable pectinesterase/pectinesterase inhibitor 17 OS=Arabidopsis thaliana GN=PME17 PE=2 SV=2//0
Rsa1.0_03473.1_g00001.1	0	97.6227	-9.8449	0	99.3957	-7.6351	0	35.2416	-6.1392	0	36.0694	-6.1727	sp|Q9XF43|KCS6_ARATH 3-ketoacyl-CoA synthase 6 OS=Arabidopsis thaliana GN=CUT1 PE=1 SV=1//0
Rsa1.0_03475.1_g00001.1	13.3759	223.538	-4.0628	0	227.598	-8.2313	19.0316	93.1892	-2.2918	3.93558	95.3782	-4.599	sp|Q9LK72|LECT5_ARATH Lectin-like protein At3g16530 OS=Arabidopsis thaliana GN=At3g16530 PE=1 SV=1//2.93796e-16
Rsa1.0_03485.1_g00001.1	74.7353	363.032	-2.2802	43.9255	369.625	-3.0729	111.507	1615.04	-3.8564	7.27227	1652.98	-7.8284	sp|Q9SR37|BGL23_ARATH Beta-glucosidase 23 OS=Arabidopsis thaliana GN=BGLU23 PE=1 SV=1//0
Rsa1.0_03487.1_g00003.1	4.77712	26.5485	-2.4744	0	27.0307	-5.7565	9.22238	73.1638	-2.9879	11.0367	74.8824	-2.7623	sp|Q9FKG1|EF104_ARATH Ethylene-responsive transcription factor ERF104 OS=Arabidopsis thaliana GN=ERF104 PE=1 SV=1//6.75158e-106
Rsa1.0_03488.1_g00001.1	110.404	49.7595	1.1498	164.342	50.6632	1.6977	80.6539	14.6643	2.4594	117.383	15.0087	2.9673	sp|Q0WRB2|P2C73_ARATH Probable protein phosphatase 2C 73 OS=Arabidopsis thaliana GN=PPC6-7 PE=2 SV=1//0
Rsa1.0_03532.1_g00004.1	10.1912	169.304	-4.0542	7.66803	172.379	-4.4906	8.97086	62.8357	-2.8083	7.70005	64.3117	-3.0621	sp|O49196|APK2_ARATH Adenylyl-sulfate kinase 2, chloroplastic OS=Arabidopsis thaliana GN=APK2 PE=1 SV=1//0
Rsa1.0_03539.1_g00003.1	0	13.9569	-4.2313	1.51467	14.2104	-3.2299	0	11.0376	-4.4644	0	11.2969	-4.4979	sp|Q9FKC8|MT799_ARATH Probable S-adenosylmethionine-dependent methyltransferase At5g37990 OS=Arabidopsis thaliana GN=At5g37990 PE=3 SV=2//2.02846e-98
Rsa1.0_03545.1_g00004.1	21.2316	122.958	-2.5339	10.4134	125.191	-3.5876	5.7011	49.1963	-3.1092	4.44892	50.3519	-3.5005	sp|Q8S8P5|WRK33_ARATH Probable WRKY transcription factor 33 OS=Arabidopsis thaliana GN=WRKY33 PE=1 SV=2//0
Rsa1.0_03605.1_g00003.1	35.1383	76.9148	-1.1302	16.1881	78.3118	-2.2743	51.3938	177.391	-1.7873	32.9391	181.557	-2.4626	sp|Q42410|ZAT12_ARATH Zinc finger protein ZAT12 OS=Arabidopsis thaliana GN=ZAT12 PE=2 SV=1//9.80777e-88
Rsa1.0_03656.1_g00003.1	53.0791	113.324	-1.0942	42.9788	115.382	-1.4247	55.5858	154.448	-1.4743	54.8415	158.076	-1.5273	sp|Q9LTB2|MMT1_ARATH Methionine S-methyltransferase OS=Arabidopsis thaliana GN=MMT1 PE=1 SV=1//0
Rsa1.0_03693.1_g00001.1	60.6163	0	8.0573	83.591	0	8.495	150.912	3.15361	5.5806	28.6613	3.22769	3.1505	sp|Q9FXD8|PLY5_ARATH Probable pectate lyase 5 OS=Arabidopsis thaliana GN=At1g67750 PE=2 SV=2//0
Rsa1.0_03697.1_g00005.1	20.5947	167.104	-3.0204	15.0521	170.139	-3.4987	11.9052	276.177	-4.5359	14.8012	282.665	-4.2553	sp|Q38946|DHE2_ARATH Glutamate dehydrogenase 2 OS=Arabidopsis thaliana GN=GDH2 PE=1 SV=1//0
Rsa1.0_03727.1_g00001.1	50.0005	4.70288	3.4103	28.4948	4.78829	2.5731	137.078	34.4532	1.9923	148.782	35.2625	2.077	-//-
Rsa1.0_03738.1_g00001.1	8.49265	106.877	-3.6536	14.3894	108.818	-2.9188	9.4739	41.7065	-2.1382	13.2612	42.6862	-1.6866	-//-
Rsa1.0_03740.1_g00002.1	47.4527	176.358	-1.8939	46.7655	179.561	-1.941	20.7923	73.0849	-1.8135	29.2602	74.8017	-1.3541	sp|P49865|NTPR_ENTHA Protein NtpR OS=Enterococcus hirae (strain ATCC 9790 / DSM 20160 / JCM 8729 / LMG 6399 / NBRC 3181 / NCIMB 6459 / NCDO 1258) GN=ntpR PE=3 SV=2//4.06036e-23
Rsa1.0_03765.1_g00004.1	31.8474	276.635	-3.1187	0	281.66	-9.5388	3.60511	99.8118	-4.7911	0	102.156	-8.6367	sp|Q5NB11|CHI10_ORYSJ Chitinase 10 OS=Oryza sativa subsp. japonica GN=Cht10 PE=2 SV=1//5.54733e-122
Rsa1.0_03790.1_g00002.1	18.0469	101.188	-2.4872	23.4774	103.026	-2.1337	14.5043	51.7192	-1.8342	22.2446	52.9341	-1.2507	sp|Q84M93|MPK17_ARATH Mitogen-activated protein kinase 17 OS=Arabidopsis thaliana GN=MPK17 PE=2 SV=1//0
Rsa1.0_03872.1_g00003.1	0	14.8672	-4.1298	0	15.1372	-6.321	2.09599	23.1002	-3.4622	0	23.6428	-4.7884	sp|P54144|AMT11_ARATH Ammonium transporter 1 member 1 OS=Arabidopsis thaliana GN=AMT1-1 PE=1 SV=1//0
Rsa1.0_03876.1_g00001.1	0	11.6813	-5.1969	0	11.8935	-4.3881	0	35.8723	-5.5711	0	36.7149	-6.1983	sp|Q501D8|C79B3_ARATH Tryptophan N-monooxygenase 2 OS=Arabidopsis thaliana GN=CYP79B3 PE=1 SV=1//0
Rsa1.0_03900.1_g00003.1	27.2826	105.511	-1.9513	15.9987	107.428	-2.7473	23.9782	95.0025	-1.9862	9.66784	97.2341	-3.3302	sp|Q42410|ZAT12_ARATH Zinc finger protein ZAT12 OS=Arabidopsis thaliana GN=ZAT12 PE=2 SV=1//6.94066e-88
Rsa1.0_03912.1_g00003.1	4.03401	22.3766	-2.4717	3.97601	22.783	-2.5186	3.10207	28.9344	-3.2215	2.39557	29.614	-3.6278	sp|Q42588|SAT1_ARATH Serine acetyltransferase 1, chloroplastic OS=Arabidopsis thaliana GN=SAT1 PE=1 SV=2//3.00982e-179
Rsa1.0_03996.1_g00001.1	40.2339	147.003	-1.8694	44.4935	149.673	-1.7501	27.4994	73.8733	-1.4257	20.8757	75.6086	-1.8567	sp|Q94A18|AB29G_ARATH ABC transporter G family member 29 OS=Arabidopsis thaliana GN=ABCG29 PE=2 SV=2//0
Rsa1.0_03999.1_g00001.1	16.6668	50.7456	-1.6063	11.644	51.6672	-2.1497	23.6428	59.6032	-1.334	18.0523	61.0033	-1.7567	sp|Q94JL3|BH112_ARATH Transcription factor bHLH112 OS=Arabidopsis thaliana GN=BHLH112 PE=2 SV=1//0
Rsa1.0_04004.1_g00002.1	2.12316	26.3968	-3.6361	3.88135	26.8762	-2.7917	0	24.7558	-5.036	0	25.3373	-5.6632	sp|D4N500|DIOX1_PAPSO Thebaine 6-O-demethylase OS=Papaver somniferum GN=T6ODM PE=1 SV=1//7.02519e-14
Rsa1.0_04019.1_g00002.1	17.1976	136.611	-2.9898	1.89334	139.092	-6.199	8.2163	301.801	-5.199	3.08002	308.89	-6.648	sp|Q9SVG4|RETOL_ARATH Reticuline oxidase-like protein OS=Arabidopsis thaliana GN=At4g20830 PE=1 SV=2//1.60511e-142
Rsa1.0_04028.1_g00001.1	184.184	35.8784	2.36	115.872	36.5301	1.6654	232.069	16.5565	3.8091	189.079	16.9454	3.48	-//-
Rsa1.0_04033.1_g00004.1	3.18474	22.7559	-2.837	0	23.1692	-4.6132	0	90.2721	-9.0724	0	92.3926	-7.5297	-//-
Rsa1.0_04036.1_g00006.1	28.5565	165.587	-2.5357	14.2001	168.594	-3.5696	1.92831	17.6602	-3.1951	0	18.0751	-4.401	sp|Q9C9H7|RLP12_ARATH Receptor-like protein 12 OS=Arabidopsis thaliana GN=RLP12 PE=2 SV=2//9.41941e-104
Rsa1.0_04039.1_g00004.1	3.18474	45.6634	-3.8418	0	46.4928	-6.355	0	34.3744	-5.6795	1.96779	35.1818	-4.1602	sp|Q9FMV7|C94B1_ARATH Cytochrome P450 94B1 OS=Arabidopsis thaliana GN=CYP94B1 PE=2 SV=1//0
Rsa1.0_04057.1_g00001.1	107.114	2.27559	5.5568	185.453	2.31692	6.3227	189.729	4.41505	5.4254	170.856	4.51876	5.2407	sp|Q9SZN7|HIP26_ARATH Heavy metal-associated isoprenylated plant protein 26 OS=Arabidopsis thaliana GN=HIPP26 PE=1 SV=1//7.465e-08
Rsa1.0_04082.1_g00005.1	84.8204	819.97	-3.2731	38.7188	834.862	-4.4304	26.2419	692.218	-4.7213	6.07448	708.477	-6.8658	sp|O65782|C83B1_ARATH Cytochrome P450 83B1 OS=Arabidopsis thaliana GN=CYP83B1 PE=1 SV=1//0
Rsa1.0_04153.1_g00004.1	17.3038	92.1613	-2.4131	4.26002	93.8351	-4.4612	16.9356	191.976	-3.5028	1.3689	196.485	-7.1653	-//-
Rsa1.0_04168.1_g00003.1	2.76011	27.2312	-3.3025	0	27.7258	-6.6092	3.94047	25.4654	-2.6921	2.7378	26.0636	-3.2509	sp|Q9C6W5|AB14G_ARATH ABC transporter G family member 14 OS=Arabidopsis thaliana GN=ABCG14 PE=2 SV=1//0
Rsa1.0_04192.1_g00006.1	285.459	982.522	-1.7832	60.2082	1000.37	-4.0544	31.8591	80.8901	-1.3443	15.4001	82.7902	-2.4265	sp|Q38857|XTH22_ARATH Xyloglucan endotransglucosylase/hydrolase protein 22 OS=Arabidopsis thaliana GN=XTH22 PE=1 SV=1//0
Rsa1.0_04197.1_g00004.1	10.1912	83.8933	-3.0412	7.38403	85.417	-3.532	10.8992	116.684	-3.4203	5.90337	119.424	-4.3384	sp|Q8VY81|NUD21_ARATH Nudix hydrolase 21, chloroplastic OS=Arabidopsis thaliana GN=NUDT21 PE=2 SV=1//1.51319e-86
Rsa1.0_04229.1_g00001.1	1.59237	34.2096	-4.4252	0	34.831	-6.2014	1.6768	72.533	-5.4349	0	74.2368	-7.4391	sp|Q9SRH6|HIR3_ARATH Hypersensitive-induced response protein 3 OS=Arabidopsis thaliana GN=HIR3 PE=1 SV=1//0
Rsa1.0_04279.1_g00002.1	32.1659	110.897	-1.7856	19.5961	112.911	-2.5266	3.43743	34.532	-3.3285	0	35.3432	-5.6903	sp|P32068|TRPE_ARATH Anthranilate synthase alpha subunit 1, chloroplastic OS=Arabidopsis thaliana GN=ASA1 PE=1 SV=1//0
Rsa1.0_04282.1_g00002.1	2.65395	21.9973	-3.0511	1.60934	22.3969	-3.7988	1.59296	45.3332	-4.8308	3.16558	46.398	-3.8735	sp|Q8LAX0|HMT3_ARATH Homocysteine S-methyltransferase 3 OS=Arabidopsis thaliana GN=HMT3 PE=1 SV=2//0
Rsa1.0_04308.1_g00001.1	38.1108	2.88241	3.7249	50.0789	2.93476	4.0929	45.1896	5.99186	2.9149	42.6925	6.13261	2.7994	sp|Q9FLY8|FB274_ARATH Putative F-box protein At5g39480 OS=Arabidopsis thaliana GN=At5g39480 PE=3 SV=2//0
Rsa1.0_04314.1_g00001.1	1.16774	23.3627	-4.3224	0	23.787	-6.3881	0	17.4237	-5.3773	0	17.833	-5.7035	sp|P39868|NIA2_BRANA Nitrate reductase [NADH], clone PBNBR1412 OS=Brassica napus GN=NIA2 PE=2 SV=1//0
Rsa1.0_04321.1_g00002.1	6.15717	45.6634	-2.8907	8.80403	46.4928	-2.4008	1.34144	16.0834	-3.5837	0	16.4612	-4.588	sp|Q9M2Y0|PSK3_ARATH Phytosulfokines 3 OS=Arabidopsis thaliana GN=PSK3 PE=2 SV=2//1.04691e-15
Rsa1.0_04339.1_g00001.1	9.02344	65.1576	-2.8522	13.5374	66.341	-2.293	14.3366	80.1805	-2.4835	39.7836	82.064	-1.0446	sp|Q9SND9|Y3028_ARATH Uncharacterized acetyltransferase At3g50280 OS=Arabidopsis thaliana GN=At3g50280 PE=3 SV=1//2.00797e-33
Rsa1.0_04342.1_g00002.1	231.956	28.8999	3.0047	263.742	29.4248	3.164	285.139	12.4568	4.5167	364.64	12.7494	4.838	sp|Q9M886|LBD41_ARATH LOB domain-containing protein 41 OS=Arabidopsis thaliana GN=LBD41 PE=2 SV=1//4.19562e-107
Rsa1.0_04379.1_g00003.1	139.067	54.9175	1.3404	120.7	55.9149	1.1101	143.701	32.0091	2.1665	120.121	32.761	1.8744	sp|Q6R2J8|SRF8_ARATH Protein STRUBBELIG-RECEPTOR FAMILY 8 OS=Arabidopsis thaliana GN=SRF8 PE=2 SV=1//0
Rsa1.0_04384.1_g00001.1	2.65395	84.4243	-4.9914	4.54402	85.9576	-4.2416	0	34.2955	-5.3542	1.02667	35.1011	-5.0955	sp|Q06588|ACCO4_ARATH 1-aminocyclopropane-1-carboxylate oxidase 4 OS=Arabidopsis thaliana GN=ACO4 PE=1 SV=2//0
Rsa1.0_04394.1_g00003.1	2.12316	17.6737	-3.0573	0	17.9947	-5.1695	0	43.8352	-6.7083	0	44.8649	-6.4875	sp|D7LD59|CSPLL_ARALL CASP-like protein 4D2 OS=Arabidopsis lyrata subsp. lyrata GN=ARALYDRAFT_903204 PE=3 SV=1//1.22924e-59
Rsa1.0_04396.1_g00004.1	26.3272	100.278	-1.9294	26.9801	102.099	-1.92	4.52735	53.1383	-3.553	9.24006	54.3865	-2.5573	sp|Q41328|PTI1_SOLLC Pto-interacting protein 1 OS=Solanum lycopersicum GN=PTI1 PE=1 SV=2//2.03217e-06
Rsa1.0_04415.1_g00006.1	1144.6	99.7465	3.5204	2124.99	101.558	4.3871	2151.5	412.335	2.3835	2899.07	422.02	2.7802	sp|P24805|TSJT1_TOBAC Stem-specific protein TSJT1 OS=Nicotiana tabacum GN=TSJT1 PE=2 SV=1//1.70046e-23
Rsa1.0_04488.1_g00001.1	58.4931	19.4942	1.5852	102.998	19.8483	2.3755	138.671	52.7441	1.3946	243.578	53.9831	2.1738	sp|O80738|TPS10_ARATH Probable alpha,alpha-trehalose-phosphate synthase [UDP-forming] 10 OS=Arabidopsis thaliana GN=TPS10 PE=2 SV=1//0
Rsa1.0_04533.1_g00003.1	3.18474	33.1477	-3.3797	5.77469	33.7498	-2.5471	3.01823	73.2426	-4.6009	0	74.963	-6.9677	sp|O22864|NLP8_ARATH Protein NLP8 OS=Arabidopsis thaliana GN=NLP8 PE=2 SV=1//1.26677e-56
Rsa1.0_04542.1_g00003.1	0	354.764	-8.5365	0	361.207	-10.898	0	53.0595	-7.3058	0	54.3058	-6.763	sp|Q9FPT1|UBP12_ARATH Ubiquitin carboxyl-terminal hydrolase 12 OS=Arabidopsis thaliana GN=UBP12 PE=1 SV=2//3.06838e-12
Rsa1.0_04564.1_g00001.1	57.6439	273.146	-2.2444	17.4187	278.107	-3.9969	18.1932	102.177	-2.4896	16.769	104.577	-2.6407	sp|Q5NDL3|EOGT_CHICK EGF domain-specific O-linked N-acetylglucosamine transferase OS=Gallus gallus GN=EOGT PE=2 SV=2//4.17946e-11
Rsa1.0_04584.1_g00001.1	1.2739	57.7999	-5.5037	7.19469	58.8497	-3.032	2.26367	56.3708	-4.6382	21.3035	57.6949	-1.4374	sp|Q9FNL7|PTR3_ARATH Protein NRT1/ PTR FAMILY 5.2 OS=Arabidopsis thaliana GN=NPF5.2 PE=2 SV=1//0
Rsa1.0_04603.1_g00002.1	1.2739	17.522	-3.7818	0	17.8403	-5.5581	0	20.3408	-5.1152	0	20.8186	-7.9268	sp|Q9LQU4|PCR2_ARATH Protein PLANT CADMIUM RESISTANCE 2 OS=Arabidopsis thaliana GN=PCR2 PE=1 SV=1//1.55075e-91
Rsa1.0_04618.1_g00001.1	374.101	88.4445	2.0806	300.568	90.0508	1.7389	347.264	120.31	1.5293	478.772	123.136	1.9591	sp|Q39002|TLC1_ARATH ADP,ATP carrier protein 1, chloroplastic OS=Arabidopsis thaliana GN=AATP1 PE=1 SV=2//0
Rsa1.0_04622.1_g00002.1	40.7647	88.9754	-1.1261	5.86936	90.5914	-3.9481	14.5043	58.8148	-2.0197	15.3145	60.1964	-1.9748	sp|Q0WUI9|TPS8_ARATH Probable alpha,alpha-trehalose-phosphate synthase [UDP-forming] 8 OS=Arabidopsis thaliana GN=TPS8 PE=2 SV=1//0
Rsa1.0_04651.1_g00002.1	18.5777	58.8618	-1.6638	17.6081	59.9309	-1.7671	20.2054	82.8611	-2.036	18.2234	84.8075	-2.2184	sp|Q9SAJ6|G3PP1_ARATH Glyceraldehyde-3-phosphate dehydrogenase GAPCP1, chloroplastic OS=Arabidopsis thaliana GN=GAPCP1 PE=1 SV=1//0
Rsa1.0_04745.1_g00001.1	16.0299	83.6657	-2.3839	4.16535	85.1853	-4.3541	25.655	121.177	-2.2398	8.47005	124.024	-3.8721	-//-
Rsa1.0_04834.1_g00001.1	2.12316	24.8039	-3.5463	1.89334	25.2544	-3.7375	1.34144	19.1582	-3.8361	0	19.6082	-5.033	sp|C0LGP4|Y3475_ARATH Probable LRR receptor-like serine/threonine-protein kinase At3g47570 OS=Arabidopsis thaliana GN=At3g47570 PE=2 SV=1//1.03842e-07
Rsa1.0_04848.1_g00001.1	37.2615	263.21	-2.8205	11.8334	267.99	-4.5012	18.5286	293.601	-3.986	4.96225	300.498	-5.9202	sp|Q84TG3|PUB23_ARATH E3 ubiquitin-protein ligase PUB23 OS=Arabidopsis thaliana GN=PUB23 PE=1 SV=1//0
Rsa1.0_04860.1_g00001.1	5.20175	105.132	-4.3371	19.8801	107.042	-2.4288	0	16.0046	-4.4067	52.8737	16.3805	1.6906	sp|C0LGG3|Y5182_ARATH Probable LRR receptor-like serine/threonine-protein kinase At1g51820 OS=Arabidopsis thaliana GN=At1g51820 PE=2 SV=1//0
Rsa1.0_04884.1_g00003.1	28.0258	66.0679	-1.2372	11.7387	67.2678	-2.5186	5.28191	24.9924	-2.2424	7.7856	25.5794	-1.7161	-//-
Rsa1.0_04898.1_g00003.1	2.86627	69.5571	-4.601	1.79867	70.8204	-5.2992	1.00608	23.8098	-4.5647	0	24.369	-6.154	sp|Q9LQP8|KCS3_ARATH 3-ketoacyl-CoA synthase 3 OS=Arabidopsis thaliana GN=KCS3 PE=2 SV=3//0
Rsa1.0_04928.1_g00003.1	11.4651	38.154	-1.7346	12.78	38.847	-1.6039	5.95262	101.231	-4.088	12.6623	103.609	-3.0325	sp|Q9ZT66|E134_MAIZE Endo-1,3;1,4-beta-D-glucanase OS=Zea mays PE=1 SV=1//4.80041e-44
Rsa1.0_04934.1_g00002.1	24.0979	165.587	-2.7806	8.14136	168.594	-4.3721	16.4326	71.4293	-2.12	4.79114	73.1071	-3.9316	sp|Q00874|DR100_ARATH DNA-damage-repair/toleration protein DRT100 OS=Arabidopsis thaliana GN=DRT100 PE=2 SV=2//2.4564e-12
Rsa1.0_04936.1_g00001.1	5.52022	133.577	-4.5968	2.27201	136.003	-5.9035	0	96.737	-6.7128	0	99.0093	-8.5915	sp|O65790|C81F1_ARATH Cytochrome P450 81F1 OS=Arabidopsis thaliana GN=CYP81F1 PE=2 SV=2//0
Rsa1.0_04985.1_g00002.1	85.5635	4.93044	4.1172	43.8308	5.01999	3.1262	82.163	2.04985	5.3249	78.3694	2.098	5.2232	sp|Q39065|COPT1_ARATH Copper transporter 1 OS=Arabidopsis thaliana GN=COPT1 PE=2 SV=2//2.0144e-67
Rsa1.0_05015.1_g00003.1	7.21875	28.5965	-1.986	2.46134	29.1159	-3.5643	8.46782	42.6526	-2.3326	2.22446	43.6545	-4.2946	sp|Q9M024|TAAC_ARATH Thylakoid ADP,ATP carrier protein, chloroplastic OS=Arabidopsis thaliana GN=TAAC PE=1 SV=1//1.66261e-14
Rsa1.0_05067.1_g00001.1	3.2909	20.8595	-2.6642	0	21.2384	-5.4877	2.93439	47.5407	-4.018	1.11223	48.6574	-5.4511	sp|Q9ZU95|NUD17_ARATH Nudix hydrolase 17, mitochondrial OS=Arabidopsis thaliana GN=NUDT17 PE=2 SV=1//6.6693e-109
Rsa1.0_05100.1_g00001.1	17.3038	65.992	-1.9312	15.2414	67.1906	-2.1403	53.8251	12.2991	2.1297	48.3392	12.588	1.9411	sp|O82798|ARR4_ARATH Two-component response regulator ARR4 OS=Arabidopsis thaliana GN=ARR4 PE=1 SV=1//2.2436e-108
Rsa1.0_05117.1_g00003.1	2.97243	55.9794	-4.2352	0	56.9961	-5.9119	0	28.6979	-4.9597	0	29.372	-8.4234	sp|O04395|FLS_MATIN Flavonol synthase/flavanone 3-hydroxylase (Fragment) OS=Matthiola incana PE=2 SV=1//9.72485e-145
Rsa1.0_05189.1_g00001.1	243.421	86.3964	1.4944	703.755	87.9656	3.0001	420.205	96.9735	2.1154	786.089	99.2514	2.9855	sp|Q96540|FRI1_BRANA Ferritin-1, chloroplastic OS=Brassica napus GN=LSC30 PE=2 SV=1//1.09136e-147
Rsa1.0_05239.1_g00003.1	8.81113	70.3156	-2.9964	13.2534	71.5927	-2.4335	56.3403	214.682	-1.93	63.4826	219.725	-1.7913	-//-
Rsa1.0_05319.1_g00001.1	99.7887	21.3147	2.227	195.961	21.7018	3.1747	165.919	45.8062	1.8569	332.043	46.8822	2.8243	sp|Q9LYN2|FRI3_ARATH Ferritin-3, chloroplastic OS=Arabidopsis thaliana GN=FER3 PE=2 SV=1//2.93979e-115
Rsa1.0_05329.1_g00002.1	11.1466	79.5697	-2.8356	23.0041	81.0148	-1.8163	7.29406	65.9893	-3.1774	2.05335	67.5394	-5.0397	sp|Q7DM58|AB4C_ARATH ABC transporter C family member 4 OS=Arabidopsis thaliana GN=ABCC4 PE=2 SV=2//0
Rsa1.0_05409.1_g00001.1	122.188	364.852	-1.5782	18.8387	371.479	-4.3015	46.6988	98.8657	-1.0821	31.4846	101.188	-1.6843	sp|P00434|PERP7_BRARR Peroxidase P7 OS=Brassica rapa subsp. rapa PE=1 SV=3//0
Rsa1.0_05412.1_g00002.1	3.82169	37.9264	-3.3109	8.3307	38.6153	-2.2127	1.59296	17.8179	-3.4835	0	18.2364	-4.5658	sp|Q8VZP6|GUX8_ARATH Putative glucuronosyltransferase PGSIP8 OS=Arabidopsis thaliana GN=PGSIP8 PE=2 SV=1//0
Rsa1.0_05473.1_g00004.1	109.131	21.6181	2.3357	61.3442	22.0107	1.4787	139.761	23.0214	2.6019	66.4771	23.5621	1.4964	sp|Q766C2|NEP2_NEPGR Aspartic proteinase nepenthesin-2 OS=Nepenthes gracilis GN=nep2 PE=1 SV=1//8.24423e-36
Rsa1.0_05479.1_g00003.1	7.64339	79.7214	-3.3827	5.01735	81.1693	-4.0159	2.34751	47.6195	-4.3423	0	48.7381	-5.832	sp|Q9LK36|SAHH2_ARATH Adenosylhomocysteinase 2 OS=Arabidopsis thaliana GN=SAHH2 PE=1 SV=1//5.27402e-142
Rsa1.0_05488.1_g00002.1	2.86627	24.8039	-3.1133	3.97601	25.2544	-2.6671	4.86271	26.175	-2.4284	2.31001	26.7898	-3.5357	-//-
Rsa1.0_05499.1_g00002.1	354.25	51.5041	2.782	404.512	52.4395	2.9475	37.6441	164.067	-2.1238	398.349	167.92	1.2463	sp|Q9LHE3|ASPG2_ARATH Protein ASPARTIC PROTEASE IN GUARD CELL 2 OS=Arabidopsis thaliana GN=ASPG2 PE=2 SV=1//1.52192e-58
Rsa1.0_05500.1_g00002.1	5.94486	61.8201	-3.3784	1.98801	62.9429	-4.9846	0	28.3037	-5.0772	0	28.9685	-5.8564	-//-
Rsa1.0_05595.1_g00003.1	19.1085	89.2788	-2.2241	22.0574	90.9004	-2.043	9.0547	50.0636	-2.467	5.81781	51.2395	-3.1387	sp|P48618|FAD3C_BRANA Omega-3 fatty acid desaturase, chloroplastic (Fragment) OS=Brassica napus GN=FAD7 PE=2 SV=1//0
Rsa1.0_05687.1_g00001.1	16.5607	44.8291	-1.4367	15.0521	45.6433	-1.6004	16.6003	75.1348	-2.1783	14.8868	76.8997	-2.3689	sp|P42620|YQJG_ECOLI Glutathionyl-hydroquinone reductase YqjG OS=Escherichia coli (strain K12) GN=yqjG PE=1 SV=1//2.69941e-93
Rsa1.0_05739.1_g00004.1	0	25.1073	-6.3008	1.51467	25.5633	-4.077	1.17376	67.4084	-5.8437	0	68.9918	-7.6553	sp|Q39237|TGA1_ARATH Transcription factor TGA1 OS=Arabidopsis thaliana GN=TGA1 PE=1 SV=2//7.86634e-165
Rsa1.0_05769.1_g00001.1	1.16774	99.3673	-6.411	0	101.172	-8.0617	4.10815	94.293	-4.5206	0	96.5079	-7.5926	sp|O53732|UFAA1_MYCTU Tuberculostearic acid methyltransferase UfaA1 OS=Mycobacterium tuberculosis (strain ATCC 25618 / H37Rv) GN=ufaA1 PE=1 SV=3//6.29505e-63
Rsa1.0_05818.1_g00002.1	8.06802	62.4269	-2.9519	13.6321	63.5607	-2.2211	7.71326	65.8316	-3.0934	11.6356	67.378	-2.5337	sp|Q12288|YL126_YEAST Putative glutamine amidotransferase YLR126C OS=Saccharomyces cerevisiae (strain ATCC 204508 / S288c) GN=YLR126C PE=1 SV=1//4.33678e-16
Rsa1.0_05819.1_g00002.1	22.5055	78.8111	-1.8081	11.1707	80.2425	-2.8446	15.0073	45.6485	-1.6049	19.3357	46.7208	-1.2728	sp|Q9SIN1|TTL3_ARATH Inactive TPR repeat-containing thioredoxin TTL3 OS=Arabidopsis thaliana GN=TTL3 PE=1 SV=2//3.7504e-86
Rsa1.0_05978.1_g00001.1	193.739	10.5436	4.1997	0	10.735	-5.2403	1.6768	35.0839	-4.387	0	35.908	-6.7132	-//-
Rsa1.0_05979.1_g00002.1	20.2762	93.9059	-2.2114	15.3361	95.6114	-2.6403	20.8761	152.319	-2.8672	11.8067	155.897	-3.7229	-//-
Rsa1.0_06010.1_g00001.1	134.078	27.2312	2.2997	123.919	27.7258	2.1601	148.983	35.8723	2.0542	85.8983	36.7149	1.2263	sp|O22824|FH2_ARATH Formin-like protein 2 OS=Arabidopsis thaliana GN=FH2 PE=3 SV=1//3.14892e-26
Rsa1.0_06013.1_g00001.1	44.6926	131.832	-1.5606	17.3241	134.227	-2.9538	12.9952	62.4415	-2.2645	5.39003	63.9082	-3.5676	sp|Q9FJ90|ERF25_ARATH Ethylene-responsive transcription factor ERF025 OS=Arabidopsis thaliana GN=ERF025 PE=2 SV=1//5.0079e-75
Rsa1.0_06013.1_g00002.1	11.2528	55.2968	-2.2969	3.69201	56.3011	-3.9307	15.3427	74.5829	-2.2813	4.02114	76.3348	-4.2467	sp|Q9FJ93|DRE1D_ARATH Dehydration-responsive element-binding protein 1D OS=Arabidopsis thaliana GN=DREB1D PE=2 SV=1//3.51261e-72
Rsa1.0_06069.1_g00004.1	70.9136	11.2262	2.6592	42.0322	11.4301	1.8787	64.5566	9.53967	2.7586	191.646	9.76375	4.2949	sp|Q84V03|FB348_ARATH F-box protein At2g16365 OS=Arabidopsis thaliana GN=At2g16365 PE=2 SV=2//0
Rsa1.0_06070.1_g00001.1	6.58181	218.608	-5.0537	5.77469	222.578	-5.2684	18.6963	62.9145	-1.7506	13.6034	64.3924	-2.2429	sp|O64810|SCP10_ARATH Serine carboxypeptidase-like 10 OS=Arabidopsis thaliana GN=SCPL10 PE=2 SV=1//5.22327e-60
Rsa1.0_06127.1_g00003.1	1.16774	14.5638	-3.6406	0	14.8283	-4.8903	0	47.5407	-7.1473	0	48.6574	-9.1516	sp|Q9SZW7|GDL68_ARATH GDSL esterase/lipase At4g30140 OS=Arabidopsis thaliana GN=At4g30140 PE=2 SV=1//0
Rsa1.0_06136.1_g00001.1	2.22932	61.8201	-4.7934	7.38403	62.9429	-3.0916	4.44351	56.8438	-3.6772	0	58.1791	-6.4094	sp|Q56YU0|AL2C4_ARATH Aldehyde dehydrogenase family 2 member C4 OS=Arabidopsis thaliana GN=ALDH2C4 PE=1 SV=2//0
Rsa1.0_06181.1_g00001.1	27.2826	229.607	-3.0731	11.36	233.777	-4.3631	6.20414	147.589	-4.5722	7.87116	151.056	-4.2624	-//-
Rsa1.0_06213.1_g00002.1	265.077	75.4736	1.8124	615.146	76.8444	3.0009	760.008	361.404	1.0724	979.532	369.893	1.405	sp|P42763|ERD14_ARATH Dehydrin ERD14 OS=Arabidopsis thaliana GN=ERD14 PE=1 SV=1//6.91512e-19
Rsa1.0_06215.1_g00001.1	53.1852	154.361	-1.5372	74.7869	157.164	-1.0714	180.339	27.7518	2.7001	140.911	28.4037	2.3106	sp|Q9C5U0|AHK4_ARATH Histidine kinase 4 OS=Arabidopsis thaliana GN=AHK4 PE=1 SV=1//0
Rsa1.0_06262.1_g00001.1	0	24.5763	-4.8549	2.55601	25.0227	-3.2913	0	34.1378	-5.2101	1.28334	34.9397	-4.7669	sp|Q94KI8|TPC1_ARATH Two pore calcium channel protein 1 OS=Arabidopsis thaliana GN=TPC1 PE=1 SV=1//0
Rsa1.0_06318.1_g00001.1	214.227	4.70288	5.5095	102.808	4.78829	4.4243	152.085	22.1541	2.7792	281.308	22.6745	3.633	sp|Q9LEU7|CIPK5_ARATH CBL-interacting serine/threonine-protein kinase 5 OS=Arabidopsis thaliana GN=CIPK5 PE=2 SV=1//0
Rsa1.0_06345.1_g00001.1	34.7137	163.842	-2.2387	21.0161	166.818	-2.9887	9.22238	62.3626	-2.7575	11.9779	63.8275	-2.4138	sp|Q9ZQG9|E1314_ARATH Glucan endo-1,3-beta-glucosidase 14 OS=Arabidopsis thaliana GN=At2g27500 PE=1 SV=2//0
Rsa1.0_06386.1_g00003.1	5702.92	818.604	2.8005	6052.91	833.472	2.8604	12731.9	690.247	4.2052	8870.03	706.46	3.6503	sp|Q00451|PRF1_SOLLC 36.4 kDa proline-rich protein OS=Solanum lycopersicum GN=TPRP-F1 PE=2 SV=1//9.4968e-14
Rsa1.0_06488.1_g00002.1	423.996	109.152	1.9577	50.4575	111.135	-1.1392	398.323	34.2167	3.5412	291.233	35.0204	3.0559	sp|Q9LFR3|GASAE_ARATH Gibberellin-regulated protein 14 OS=Arabidopsis thaliana GN=GASA14 PE=1 SV=1//7.03316e-31
Rsa1.0_06542.1_g00001.1	2.12316	290.972	-7.0985	0	296.256	-8.2898	9.4739	303.693	-5.0025	0	310.826	-8.505	sp|O80950|JAL22_ARATH Jacalin-related lectin 22 OS=Arabidopsis thaliana GN=JAL22 PE=1 SV=1//3.65767e-11
Rsa1.0_06543.1_g00001.1	139.598	434.106	-1.6368	79.047	441.99	-2.4832	55.4181	394.044	-2.8299	49.7936	403.3	-3.0178	sp|Q96289|ZAT10_ARATH Zinc finger protein ZAT10 OS=Arabidopsis thaliana GN=ZAT10 PE=2 SV=1//6.24762e-98
Rsa1.0_06582.1_g00001.1	8.81113	41.7949	-2.2459	3.02934	42.554	-3.8122	0	20.3408	-5.9225	0	20.8186	-4.9268	sp|Q9SLD4|ZAT11_ARATH Zinc finger protein ZAT11 OS=Arabidopsis thaliana GN=ZAT11 PE=2 SV=1//1.53659e-102
Rsa1.0_06586.1_g00003.1	248.729	544.775	-1.1311	154.023	554.67	-1.8485	236.512	1837.37	-2.9577	8.12783	1880.53	-7.8541	sp|Q9LHB9|PER32_ARATH Peroxidase 32 OS=Arabidopsis thaliana GN=PER32 PE=1 SV=3//0
Rsa1.0_06713.1_g00003.1	0	14.3362	-4.0773	0	14.5966	-4.8676	3.18591	64.176	-4.3323	0	65.6834	-7.0375	sp|O80950|JAL22_ARATH Jacalin-related lectin 22 OS=Arabidopsis thaliana GN=JAL22 PE=1 SV=1//1.10006e-12
Rsa1.0_06738.1_g00002.1	0	115.524	-9.0878	1.98801	117.622	-5.8867	0	25.2289	-5.657	0	25.8215	-7.2375	sp|Q9LTM1|C71BM_ARATH Cytochrome P450 71B22 OS=Arabidopsis thaliana GN=CYP71B22 PE=2 SV=1//0
Rsa1.0_06740.1_g00001.1	11.1466	153.83	-3.7867	60.1136	156.624	-1.3815	44.4351	167.536	-1.9147	25.7524	171.471	-2.7352	sp|Q43348|INVA3_ARATH Acid beta-fructofuranosidase 3, vacuolar OS=Arabidopsis thaliana GN=BFRUCT3 PE=2 SV=1//0
Rsa1.0_06933.1_g00003.1	14.756	83.514	-2.5007	9.7507	85.0308	-3.1244	2.68287	25.2289	-3.2332	2.1389	25.8215	-3.5936	-//-
Rsa1.0_06992.1_g00001.1	73.6738	8.19211	3.1688	83.023	8.3409	3.3152	73.4436	2.83825	4.6936	107.202	2.90492	5.2057	sp|Q84W27|SCP43_ARATH Serine carboxypeptidase-like 43 OS=Arabidopsis thaliana GN=SCPL43 PE=2 SV=1//2.82572e-146
Rsa1.0_07013.1_g00003.1	83.4403	255.548	-1.6148	20.4481	260.19	-3.6695	28.0863	113.372	-2.0131	22.159	116.035	-2.3886	sp|Q9MAP5|SBT33_ARATH Subtilisin-like protease SBT3.3 OS=Arabidopsis thaliana GN=SBT3.3 PE=2 SV=1//0
Rsa1.0_07129.1_g00001.1	59.2363	9.1782	2.6902	66.0776	9.3449	2.8219	100.943	12.5356	3.0094	167.177	12.8301	3.7038	-//-
Rsa1.0_07213.1_g00002.1	354.25	135.549	1.386	303.881	138.011	1.1387	549.905	110.771	2.3116	331.273	113.373	1.547	sp|Q9SJQ1|PXC1_ARATH Leucine-rich repeat receptor-like protein kinase PXC1 OS=Arabidopsis thaliana GN=PXC1 PE=2 SV=1//0
Rsa1.0_07391.1_g00001.1	0	22.149	-6.1199	0	22.5513	-6.8961	0	21.1292	-5.9774	0	21.6255	-5.4347	sp|Q9LTM1|C71BM_ARATH Cytochrome P450 71B22 OS=Arabidopsis thaliana GN=CYP71B22 PE=2 SV=1//0
Rsa1.0_07489.1_g00002.1	19.6393	65.9162	-1.7469	11.8334	67.1133	-2.5037	7.12638	46.91	-2.7187	10.0101	48.0119	-2.2619	sp|F4IRU3|MYO12_ARATH Myosin-12 OS=Arabidopsis thaliana GN=XI-F PE=2 SV=1//0
Rsa1.0_07490.1_g00005.1	28.2381	6.75091	2.0645	31.0508	6.87352	2.1755	56.4242	11.5895	2.2835	49.7936	11.8618	2.0696	sp|Q9M0H6|MAN5_ARATH Mannan endo-1,4-beta-mannosidase 5 OS=Arabidopsis thaliana GN=MAN5 PE=2 SV=1//0
Rsa1.0_07613.1_g00001.1	0	33.2994	-5.9712	2.36668	33.9042	-3.8405	2.09599	185.117	-6.4647	0	189.465	-9.1128	sp|Q9LDR9|EXP10_ARATH Expansin-A10 OS=Arabidopsis thaliana GN=EXPA10 PE=2 SV=1//2.29198e-142
Rsa1.0_07722.1_g00002.1	10.1912	140.935	-3.7896	5.77469	143.494	-4.6351	7.29406	56.5285	-2.9542	1.19779	57.8563	-5.594	sp|Q9FZ80|SOT17_ARATH Cytosolic sulfotransferase 17 OS=Arabidopsis thaliana GN=SOT17 PE=1 SV=1//0
Rsa1.0_07724.1_g00001.1	9.34192	36.1818	-1.9535	9.56137	36.839	-1.9459	3.52127	35.557	-3.336	0	36.3922	-5.2731	-//-
Rsa1.0_07783.1_g00002.1	41.8263	4.93044	3.0846	32.2815	5.01999	2.685	120.729	0	6.9956	63.9104	0	6.0444	sp|P17407|21KD_DAUCA 21 kDa protein OS=Daucus carota PE=2 SV=1//3.96087e-35
Rsa1.0_08034.1_g00001.1	75.6908	24.0454	1.6544	75.639	24.4821	1.6274	111.926	46.5946	1.2643	99.9295	47.6891	1.0673	-//-
Rsa1.0_08217.1_g00002.1	35.7753	127.585	-1.8344	5.96402	129.902	-4.445	24.6489	92.0066	-1.9002	9.41117	94.1678	-3.3228	sp|O67409|TRPB2_AQUAE Tryptophan synthase beta chain 2 OS=Aquifex aeolicus (strain VF5) GN=trpB2 PE=3 SV=1//1.87192e-174
Rsa1.0_08220.1_g00002.1	299.897	69.1778	2.1161	182.991	70.4343	1.3774	348.773	39.3413	3.1482	81.8772	40.2654	1.0239	sp|Q9SRR2|FH10_ARATH Formin-like protein 10 OS=Arabidopsis thaliana GN=FH10 PE=2 SV=1//4.80938e-07
Rsa1.0_08551.1_g00001.1	129.407	279.821	-1.1126	90.8803	284.904	-1.6484	90.7146	229.741	-1.3406	54.0715	235.137	-2.1206	sp|Q9SKB2|SBIR1_ARATH Leucine-rich repeat receptor-like serine/threonine/tyrosine-protein kinase SOBIR1 OS=Arabidopsis thaliana GN=SOBIR1 PE=1 SV=1//0
Rsa1.0_08553.1_g00001.1	97.8778	426.445	-2.1233	53.6762	434.19	-3.016	94.4874	2484.1	-4.7165	11.379	2542.45	-7.8037	sp|Q9SR37|BGL23_ARATH Beta-glucosidase 23 OS=Arabidopsis thaliana GN=BGLU23 PE=1 SV=1//0
Rsa1.0_08559.1_g00002.1	4.03401	906.745	-7.8123	0	923.214	-12.252	0	198.441	-9.2088	0	203.102	-10.213	sp|Q06209|CHI4_BRANA Basic endochitinase CHB4 OS=Brassica napus PE=1 SV=2//1.52578e-135
Rsa1.0_08568.1_g00001.1	155.097	530.591	-1.7744	90.407	540.228	-2.5791	34.542	1052.04	-4.9287	28.4902	1076.76	-5.2401	sp|Q9SLM6|GSTF3_ARATH Glutathione S-transferase F3 OS=Arabidopsis thaliana GN=GSTF3 PE=2 SV=1//6.31928e-126
Rsa1.0_08583.1_g00001.1	27.1765	219.594	-3.0144	15.3361	223.582	-3.8658	69.7547	187.403	-1.4258	35.7624	191.805	-2.4231	sp|P32962|NRL2_ARATH Nitrilase 2 OS=Arabidopsis thaliana GN=NIT2 PE=1 SV=1//0
Rsa1.0_08721.1_g00002.1	12.3143	40.4296	-1.7151	6.53202	41.1639	-2.6558	8.2163	60.4705	-2.8797	3.76447	61.8909	-4.0392	sp|Q9ZUZ3|SAU32_ARATH Auxin-responsive protein SAUR32 OS=Arabidopsis thaliana GN=SAUR32 PE=2 SV=1//1.10269e-22
Rsa1.0_08807.1_g00001.1	4.5648	24.1212	-2.4017	0	24.5593	-6.4342	6.1203	100.285	-4.0344	1.45445	102.64	-6.141	sp|Q8VZ80|PLT5_ARATH Polyol transporter 5 OS=Arabidopsis thaliana GN=PLT5 PE=1 SV=2//0
Rsa1.0_08956.1_g00001.1	14.4375	51.1248	-1.8242	9.27737	52.0534	-2.4882	3.18591	23.5732	-2.8874	1.02667	24.127	-4.5546	sp|O04609|WRK22_ARATH WRKY transcription factor 22 OS=Arabidopsis thaliana GN=WRKY22 PE=2 SV=1//8.60362e-152
Rsa1.0_08994.1_g00001.1	22.3994	84.1967	-1.9103	7.28936	85.7259	-3.5559	9.22238	76.2385	-3.0473	1.11223	78.0293	-6.1325	sp|Q9LSQ5|FQR1_ARATH NAD(P)H dehydrogenase (quinone) FQR1 OS=Arabidopsis thaliana GN=FQR1 PE=1 SV=1//7.72162e-119
Rsa1.0_09224.1_g00001.1	76.7523	430.996	-2.4894	43.0735	438.824	-3.3488	31.8591	255.758	-3.005	8.04227	261.765	-5.0245	sp|Q9M5J8|PGIP2_ARATH Polygalacturonase inhibitor 2 OS=Arabidopsis thaliana GN=PGIP2 PE=2 SV=2//1.2154e-61
Rsa1.0_09929.1_g00001.1	83.0157	39.5952	1.0681	104.134	40.3143	1.3691	143.953	421.559	-1.5501	114.474	431.461	-1.9142	-//-
Rsa1.0_10153.1_g00001.1	3.60938	22.0732	-2.6125	0	22.4741	-7.8912	0	16.9507	-6.6595	0	17.3488	-5.1168	sp|Q9SND9|Y3028_ARATH Uncharacterized acetyltransferase At3g50280 OS=Arabidopsis thaliana GN=At3g50280 PE=3 SV=1//2.17202e-36
Rsa1.0_10308.1_g00002.1	7.74955	52.2626	-2.7536	3.59735	53.2119	-3.8867	6.9587	133.95	-4.2667	0	137.096	-8.0611	sp|Q9FMG1|MCA3_ARATH Metacaspase-3 OS=Arabidopsis thaliana GN=AMC3 PE=2 SV=1//3.0396e-142
Rsa1.0_10431.1_g00002.1	69.109	32.3133	1.0967	110.476	32.9002	1.7476	115.783	17.6602	2.7128	131.5	18.0751	2.863	sp|Q9SNC3|FLA4_ARATH Fasciclin-like arabinogalactan protein 4 OS=Arabidopsis thaliana GN=FLA4 PE=1 SV=1//2.52497e-153
Rsa1.0_10708.1_g00001.1	144.163	63.7164	1.178	232.692	64.8737	1.8427	189.897	27.2787	2.7994	281.394	27.9195	3.3332	sp|A7PZL3|PGLR_VITVI Probable polygalacturonase OS=Vitis vinifera GN=GSVIVT00026920001 PE=1 SV=1//2.34391e-126
Rsa1.0_10941.1_g00002.1	122.188	43.0844	1.5039	0	43.867	-8.8561	135.234	29.7228	2.1858	232.37	30.421	2.9333	-//-
Rsa1.0_10976.1_g00001.1	0	80.935	-8.5744	0	82.405	-7.3647	7.3779	34.2955	-2.2167	0	35.1011	-7.6804	sp|Q9FF79|NAS1_ARATH Nicotianamine synthase 1 OS=Arabidopsis thaliana GN=NAS1 PE=2 SV=1//0
Rsa1.0_11593.1_g00002.1	1.48621	21.9973	-3.8876	0	22.3969	-5.5643	0	59.9186	-6.6738	0	61.3261	-6.9384	-//-
Rsa1.0_12292.1_g00001.1	18.79	75.3978	-2.0046	3.69201	76.7672	-4.378	1.84448	21.5234	-3.5446	1.88223	22.029	-3.5489	-//-
Rsa1.0_13097.1_g00001.1	10.2973	66.5988	-2.6932	2.46134	67.8084	-4.7839	0	13.6394	-7.3459	0	13.9597	-5.7652	sp|Q84TG3|PUB23_ARATH E3 ubiquitin-protein ligase PUB23 OS=Arabidopsis thaliana GN=PUB23 PE=1 SV=1//0
Rsa1.0_13600.1_g00001.1	72.2937	21.163	1.7723	134.427	21.5473	2.6412	94.0682	7.09562	3.7287	55.0126	7.2623	2.9213	sp|Q9M363|B561I_ARATH Cytochrome b561 and DOMON domain-containing protein At3g61750 OS=Arabidopsis thaliana GN=At3g61750 PE=3 SV=1//0
Rsa1.0_13751.1_g00001.1	19.7454	49.5319	-1.3268	7.57336	50.4316	-2.7353	7.96478	76.3174	-3.2603	1.45445	78.11	-5.747	sp|Q8GXZ3|Y5102_ARATH Serine/threonine-protein kinase At5g01020 OS=Arabidopsis thaliana GN=At5g01020 PE=1 SV=1//9.40724e-156
Rsa1.0_13830.1_g00001.1	2.33548	31.9341	-3.7733	3.31335	32.5141	-3.2947	0	38.3164	-6.5142	0	39.2164	-6.8404	sp|O49561|G2OX8_ARATH Gibberellin 2-beta-dioxygenase 8 OS=Arabidopsis thaliana GN=GA2OX8 PE=1 SV=2//2.04338e-28
Rsa1.0_13944.1_g00002.1	40.1278	8.72308	2.2017	120.038	8.88151	3.7565	54.3282	5.20346	3.3842	95.9939	5.32568	4.1719	sp|Q9SZJ2|GRDP2_ARATH Glycine-rich domain-containing protein 2 OS=Arabidopsis thaliana GN=GRDP2 PE=2 SV=1//3.2122e-21
Rsa1.0_13975.1_g00001.1	28.7689	212.009	-2.8815	73.9349	215.859	-1.5458	39.237	197.968	-2.335	32.3402	202.618	-2.6474	sp|Q9SZN7|HIP26_ARATH Heavy metal-associated isoprenylated plant protein 26 OS=Arabidopsis thaliana GN=HIPP26 PE=1 SV=1//2.27511e-07
Rsa1.0_14305.1_g00001.1	88.7482	18.2805	2.2794	50.9309	18.6126	1.4523	99.937	5.59766	4.1581	59.7182	5.72915	3.3818	sp|Q9LHE3|ASPG2_ARATH Protein ASPARTIC PROTEASE IN GUARD CELL 2 OS=Arabidopsis thaliana GN=ASPG2 PE=2 SV=1//1.16923e-55
Rsa1.0_14744.1_g00001.1	103.717	46.1186	1.1692	219.343	46.9562	2.2238	331.754	92.3219	1.8454	425.727	94.4906	2.1717	sp|Q94B55|XB31_ARATH Putative E3 ubiquitin-protein ligase XBAT31 OS=Arabidopsis thaliana GN=XBAT31 PE=2 SV=1//0
Rsa1.0_14939.1_g00001.1	15.7114	53.097	-1.7568	5.39602	54.0614	-3.3246	28.4217	3.31129	3.1015	29.688	3.38907	3.1309	sp|A7PZL3|PGLR_VITVI Probable polygalacturonase OS=Vitis vinifera GN=GSVIVT00026920001 PE=1 SV=1//1.73897e-53
Rsa1.0_15510.1_g00002.1	46.285	4.09606	3.4982	102.714	4.17045	4.6223	81.8276	10.3281	2.986	97.6195	10.5707	3.2071	sp|Q42534|PME2_ARATH Pectinesterase 2 OS=Arabidopsis thaliana GN=PME2 PE=2 SV=2//2.63819e-137
Rsa1.0_16553.1_g00001.1	30.2551	69.7847	-1.2057	3.50268	71.0521	-4.3423	23.3075	114.318	-2.2942	8.12783	117.004	-3.8475	sp|Q96386|MT3_CARPA Metallothionein-like protein type 3 OS=Carica papaya PE=3 SV=1//2.70728e-14
Rsa1.0_16602.1_g00001.1	2.33548	27.6863	-3.5674	0	28.1892	-5.2181	2.59903	23.8098	-3.1955	0	24.369	-5.569	-//-
Rsa1.0_17009.1_g00001.1	26.0087	94.0576	-1.8545	14.4841	95.7659	-2.725	8.71934	36.5819	-2.0688	13.1756	37.4412	-1.5068	-//-
Rsa1.0_18639.1_g00001.1	59.0239	13.8811	2.0882	38.6241	14.1332	1.4504	90.1278	5.20346	4.1144	28.0624	5.32568	2.3976	sp|Q9SCV4|BGAL8_ARATH Beta-galactosidase 8 OS=Arabidopsis thaliana GN=BGAL8 PE=2 SV=2//0
Rsa1.0_21483.1_g00001.1	0	15.3981	-4.5954	0	15.6778	-4.9707	0	17.8967	-5.1616	0	18.3171	-5.1951	sp|A7DY56|TRN1_COCOF Tropinone reductase OS=Cochlearia officinalis GN=TR PE=1 SV=1//2.35911e-128
Rsa1.0_22271.1_g00001.1	47.5589	4.77873	3.315	51.0255	4.86552	3.3906	45.2735	2.99593	3.9176	62.8837	3.0663	4.3581	sp|Q9FH05|SCP42_ARATH Serine carboxypeptidase-like 42 OS=Arabidopsis thaliana GN=SCPL42 PE=2 SV=1//6.0299e-82
Rsa1.0_23549.1_g00001.1	48.6204	8.95064	2.4415	106.216	9.11321	3.5429	61.7061	8.19939	2.9118	78.3694	8.39199	3.2232	-//-
Rsa1.0_23985.1_g00001.1	13.6944	44.6773	-1.706	5.30135	45.4888	-3.1011	1.34144	42.5737	-4.9881	1.54001	43.5738	-4.8224	sp|Q9SVC6|PUB22_ARATH E3 ubiquitin-protein ligase PUB22 OS=Arabidopsis thaliana GN=PUB22 PE=1 SV=1//3.7872e-172
Rsa1.0_24258.1_g00001.1	10.722	38.3816	-1.8398	0	39.0787	-5.6893	12.0729	109.036	-3.175	2.82335	111.597	-5.3047	-//-
Rsa1.0_24305.1_g00001.1	12.9513	59.1652	-2.1917	14.0107	60.2398	-2.1042	10.1446	35.3204	-1.7998	8.3845	36.1501	-2.1082	sp|Q43295|APK1_ARATH Adenylyl-sulfate kinase 1, chloroplastic OS=Arabidopsis thaliana GN=APK1 PE=1 SV=1//3.09601e-121
Rsa1.0_24929.1_g00001.1	499.686	81.1626	2.6221	445.692	82.6367	2.4312	312.639	124.173	1.3321	376.704	127.09	1.5676	sp|Q9M1J7|SSL8_ARATH Protein STRICTOSIDINE SYNTHASE-LIKE 8 OS=Arabidopsis thaliana GN=SSL8 PE=2 SV=1//4.87666e-39
Rsa1.0_25054.1_g00001.1	80.0432	16.2325	2.3019	202.114	16.5273	3.6122	67.3233	4.09969	4.0375	61.9426	4.19599	3.8838	sp|Q9SD76|PHS2_ARATH Alpha-glucan phosphorylase 2, cytosolic OS=Arabidopsis thaliana GN=PHS2 PE=1 SV=1//2.31262e-63
Rsa1.0_34943.1_g00001.1	27.3888	1.21365	4.4962	66.0776	1.23569	5.7408	23.2236	2.20753	3.3951	22.929	2.25938	3.3432	sp|Q42534|PME2_ARATH Pectinesterase 2 OS=Arabidopsis thaliana GN=PME2 PE=2 SV=2//4.13412e-90
Rsa1.0_36932.1_g00001.1	20.9132	119.848	-2.5187	23.8561	122.024	-2.3547	24.062	182.831	-2.9257	46.0292	187.125	-2.0234	sp|Q9FF86|DCR_ARATH BAHD acyltransferase DCR OS=Arabidopsis thaliana GN=DCR PE=2 SV=1//4.44376e-30
Rsa1.0_37263.1_g00001.1	51.2744	302.881	-2.5624	6.72136	308.382	-5.5198	9.13854	123.385	-3.7551	2.56668	126.283	-5.6206	sp|Q9LK72|LECT5_ARATH Lectin-like protein At3g16530 OS=Arabidopsis thaliana GN=At3g16530 PE=1 SV=1//4.4928e-101
Rsa1.0_37478.1_g00001.1	5.73254	83.3623	-3.8621	5.30135	84.8764	-4.0009	3.26975	69.8525	-4.4171	3.85002	71.4933	-4.2149	sp|Q9LVY1|TAT_ARATH Tyrosine aminotransferase OS=Arabidopsis thaliana GN=TAT PE=2 SV=1//3.94495e-72
Rsa1.0_42381.1_g00001.1	56.9008	15.0189	1.9217	47.4282	15.2916	1.633	122.574	17.7391	2.7886	62.5415	18.1557	1.7844	sp|Q9SID0|SCRK1_ARATH Probable fructokinase-1 OS=Arabidopsis thaliana GN=At2g31390 PE=2 SV=1//1.89405e-75
Rsa1.0_43289.1_g00001.1	35.0322	1.82047	4.2663	80.2776	1.85353	5.4366	75.0366	5.51882	3.7652	66.5626	5.64845	3.5588	sp|Q42534|PME2_ARATH Pectinesterase 2 OS=Arabidopsis thaliana GN=PME2 PE=2 SV=2//2.76882e-82
Rsa1.0_53471.1_g00001.1	147.241	58.8618	1.3228	234.585	59.9309	1.9687	279.606	33.0341	3.0814	496.568	33.81	3.8765	sp|Q00874|DR100_ARATH DNA-damage-repair/toleration protein DRT100 OS=Arabidopsis thaliana GN=DRT100 PE=2 SV=2//3.80438e-89
Rsa1.0_58948.1_g00001.1	0	21.3905	-5.3327	0	21.779	-6.2609	0	34.2167	-5.6728	0	35.0204	-6.1301	sp|O80950|JAL22_ARATH Jacalin-related lectin 22 OS=Arabidopsis thaliana GN=JAL22 PE=1 SV=1//3.86422e-12
Rsa1.0_59256.1_g00001.1	18.153	78.2043	-2.107	9.37204	79.6247	-3.0868	16.0134	437.721	-4.7727	1.96779	448.003	-7.8308	sp|Q9SR37|BGL23_ARATH Beta-glucosidase 23 OS=Arabidopsis thaliana GN=BGLU23 PE=1 SV=1//6.04179e-59
Rsa1.0_59879.1_g00001.1	205.522	94.0576	1.1277	232.218	95.7659	1.2779	189.897	61.8108	1.6193	200.629	63.2627	1.6651	-//-
Rsa1.0_66022.1_g00001.1	27.0703	189.253	-2.8055	4.73335	192.69	-5.3473	5.03039	55.0305	-3.4515	1.71112	56.3231	-5.0407	sp|Q9LK72|LECT5_ARATH Lectin-like protein At3g16530 OS=Arabidopsis thaliana GN=At3g16530 PE=1 SV=1//6.92844e-64
Rsa1.0_73854.1_g00001.1	133.653	0	7.0826	253.045	1.004	7.9775	65.7304	14.1912	2.2116	122.174	14.5246	3.0724	-//-

## Sheet: S2 vs S1&S3 vs S2
Table S5 Overview of DEGs shared between ‘NAU-DY’ and ‘NAU-YB’ (S2vsS1&S3vsS2 pairs)
Gene ID	NAU-DY						NAU-YB						Annotation
	S2 vs S1			S3 vs S2			S2 vs S1			S3 vs S2
	readcount_DY_S2	readcount_DY_S1	log2.FC	readcount_DY_S3	readcount_DY_S2	log2.FC	readcount_YB_S2	readcount_YB_S1	log2.FC	readcount_YB_S3	readcount_YB_S2	log2.FC
Rsa1.0_00017.1_g00163.1	1.48621	15.6257	-3.3942	24.9515	1.50031	4.0558	5.19807	51.0097	-3.2947	46.9355	4.9663	3.2404	sp|Q9SMZ4|AASS_ARATH Alpha-aminoadipic semialdehyde synthase OS=Arabidopsis thaliana GN=LKR/SDH PE=1 SV=1//0
Rsa1.0_00020.1_g00026.1	118.897	0	7.8936	2.77239	120.024	-5.4361	50.5554	0	6.7398	2.47029	48.3013	-4.2893	-//-
Rsa1.0_00020.1_g00055.1	1220.82	3.64094	8.3893	6.65374	1232.39	-7.5331	1130.5	11.5107	6.6178	54.758	1080.09	-4.3019	sp|Q39176|ERLI1_ARATH Lipid transfer protein EARLI 1 OS=Arabidopsis thaliana GN=EARLI1 PE=1 SV=1//6.46707e-22
Rsa1.0_00022.1_g00022.1	229.62	68.7227	1.7404	24.6743	231.797	-3.2318	277.09	78.6037	1.8177	92.8828	264.736	-1.5111	sp|Q9FLG1|BXL4_ARATH Beta-D-xylosidase 4 OS=Arabidopsis thaliana GN=BXL4 PE=1 SV=1//0
Rsa1.0_00026.1_g00039.1	185.989	90.7959	1.0345	57.5734	187.753	-1.7054	155.104	63.2299	1.2946	13.4219	148.188	-3.4648	sp|Q9FJU9|E1313_ARATH Glucan endo-1,3-beta-glucosidase 13 OS=Arabidopsis thaliana GN=At5g56590 PE=1 SV=1//3.33698e-98
Rsa1.0_00034.1_g00010.1	112.103	11.3021	3.3102	33.9156	113.166	-1.7384	59.7778	13.1663	2.1828	21.0798	57.1125	-1.4379	sp|Q9LN20|P4H3_ARATH Probable prolyl 4-hydroxylase 3 OS=Arabidopsis thaliana GN=P4H3 PE=2 SV=1//5.06113e-175
Rsa1.0_00034.1_g00020.1	153.399	1231.85	-3.0055	48.6093	154.853	-1.6716	399.748	858.097	-1.1021	1050.53	381.925	1.4598	sp|Q42547|CATA3_ARATH Catalase-3 OS=Arabidopsis thaliana GN=CAT3 PE=1 SV=3//0
Rsa1.0_00044.1_g00023.1	76.3277	5.99238	3.671	6.46892	77.0514	-3.5742	123.412	4.57274	4.7543	47.1001	117.91	-1.3239	sp|Q96H78|S2544_HUMAN Solute carrier family 25 member 44 OS=Homo sapiens GN=SLC25A44 PE=2 SV=1//2.5312e-38
Rsa1.0_00060.1_g00029.1	91.7206	8.26796	3.4716	34.8397	92.5903	-1.4101	121.232	13.797	3.1353	26.7614	115.827	-2.1137	sp|Q9C7T4|BH096_ARATH Transcription factor bHLH96 OS=Arabidopsis thaliana GN=BHLH96 PE=2 SV=1//3.12914e-164
Rsa1.0_00064.1_g00015.1	96.0731	39.2918	1.2899	23.2881	96.984	-2.0582	241.459	44.3082	2.4461	50.5585	230.693	-2.1899	sp|O74507|YJD4_SCHPO Uncharacterized protein C594.04c OS=Schizosaccharomyces pombe (strain 972 / ATCC 24843) GN=SPCC594.04c PE=3 SV=2//5.09979e-12
Rsa1.0_00071.1_g00010.1	73.2491	4.47532	4.0327	4.62066	73.9436	-4.0003	50.7231	8.19939	2.6291	0	48.4615	-5.7415	sp|Q9FLG1|BXL4_ARATH Beta-D-xylosidase 4 OS=Arabidopsis thaliana GN=BXL4 PE=1 SV=1//0
Rsa1.0_00077.1_g00015.1	69.9582	158.836	-1.183	505.5	70.6215	2.8395	151.498	306.216	-1.0152	478.165	144.744	1.724	sp|P43296|RD19A_ARATH Cysteine proteinase RD19a OS=Arabidopsis thaliana GN=RD19A PE=2 SV=1//0
Rsa1.0_00082.1_g00007.1	31.3167	64.475	-1.0418	126.883	31.6136	2.0049	23.9782	83.0976	-1.7931	110.751	22.9091	2.2733	sp|Q9LHE3|ASPG2_ARATH Protein ASPARTIC PROTEASE IN GUARD CELL 2 OS=Arabidopsis thaliana GN=ASPG2 PE=2 SV=1//3.27224e-45
Rsa1.0_00083.1_g00036.1	74.9477	10.9987	2.7686	28.2784	75.6583	-1.4198	188.723	17.5814	3.4242	6.9168	180.309	-4.7042	sp|Q93ZR6|WSD1_ARATH O-acyltransferase WSD1 OS=Arabidopsis thaliana GN=WSD1 PE=2 SV=1//4.31234e-90
Rsa1.0_00089.1_g00016.1	87.1558	1.21365	6.1662	7.30064	87.9822	-3.5911	62.796	5.20346	3.5931	4.28183	59.9961	-3.8086	-//-
Rsa1.0_00093.1_g00005.1	109.131	1.66876	6.0311	11.8289	110.165	-3.2193	298.637	3.46897	6.4277	2.47029	285.322	-6.8518	sp|Q949Z1|PGLR4_ARATH Polygalacturonase At1g48100 OS=Arabidopsis thaliana GN=At1g48100 PE=2 SV=1//2.9827e-108
Rsa1.0_00097.1_g00024.1	129.725	8.34382	3.9586	0	130.955	-7.1468	179.585	2.04985	6.453	1.1528	171.578	-7.2176	sp|P27061|PPA1_SOLLC Acid phosphatase 1 OS=Solanum lycopersicum GN=APS1 PE=2 SV=1//7.66427e-52
[truncated: 86 more rows]

## Sheet: S3 vs S1&S3 vs S2
Table S5 Overview of DEGs shared between ‘NAU-DY’ and ‘NAU-YB’ (S3vsS1&S3vsS2 pairs)
Gene ID	NAU-DY						NAU-YB						Annotaion
	S3 vs S1			S3 vs S2			S3 vs S1			S3 vs S2
[truncated: 221 more rows]

## Sheet: S2vsS1&S3vsS1&S3vsS2
Table S5 Overview of DEGs shared between ‘NAU-DY’ and ‘NAU-YB’ (S2vsS1&S3vsS1&S3vsS2 pairs)
[truncated: 60 more rows]
